# Supplementary material for: Cytosolic CRISPR RNAs for efficient application of RNA-targeting CRISPR-Cas systems
Source: EMBO Rep. 2025 Feb 26;26(7):1891–912. doi: 10.1038/s44319-025-00399-4 (PMC11976971; doi:10.1038/s44319-025-00399-4)
Supplement: Supplementary file 3 — Data Set EV2 [file 44319_2025_399_MOESM3_ESM.xlsx]

## Sheet: Legend
Dataset EV2.
Processed 3′ RACE data.

## Sheet: Note
Type	Promoter	Experiment	Sample_ID	Plasmid_name	Plasmid_description	crRNA_sequence (Direct repeat + spacer)
3RACE	U1	Exp1	3RACE-A01-pKW151	phU1-Rx-EGFP12	U1-driven CasRx EGFP crRNA#2	AGAACCCCTACCAACTGGTCGGGGTTTGAAACCTTGCTCACCATGGTGGCGACCG
3RACE	U1	Exp1	3RACE-A02-pEZ105	phU1-Rx-EGFP12_50nt	U1-driven CasRx EGFP crRNA#2 extended	AGAACCCCTACCAACTGGTCGGGGTTTGAAACCACCACCCCGGTGAACAGCTCCTCGCCCTTGCTCACCATGGTGGCGACCG
3RACE	U1	Exp2	3RACE-B01-pEZ17	phU1-Rx-15-SL4-EGFP12	U1-driven CasRx EGFP crRNA#2 w/ SL4	AGAACCCCTACCAACTGGTCGGGGTTTGAAACCTTGCTCACCATGGTGGCGACCGCCAAACAAATTTACTTGGGGGACTGCGTTCGCGCTTTCCCCTG
3RACE	U1	Exp2	3RACE-B02-pKW151	phU1-Rx-EGFP12	U1-driven CasRx EGFP crRNA#2	AGAACCCCTACCAACTGGTCGGGGTTTGAAACCTTGCTCACCATGGTGGCGACCG
3RACE	U1	Exp2	3RACE-B03-pEZ105	phU1-Rx-EGFP12_50nt	U1-driven CasRx EGFP crRNA#2 extended	AGAACCCCTACCAACTGGTCGGGGTTTGAAACCACCACCCCGGTGAACAGCTCCTCGCCCTTGCTCACCATGGTGGCGACCG
3RACE	U1	Exp2	3RACE-B04-pEZ106	phU1-Rx-KRAS1_23nt	U1-driven CasRx KRAS crRNA#1	AGAACCCCTACCAACTGGTCGGGGTTTGAAACGGACCATAGGTACATCTTCAGAG
3RACE	U1	Exp2	3RACE-B05-pEZ107	phU1-Rx-KRAS2_23nt	U1-driven CasRx KRAS crRNA#2	AGAACCCCTACCAACTGGTCGGGGTTTGAAACGTGAATATCTTCAAATGATTTAG
3RACE	U1	Exp2	3RACE-B06-pEZ113	phU1-Psp13b-EGFP12_30nt	U1-driven PspCas13b EGFP crRNA#1	ACCTCGCCCTTGCTCACCATGGTGGCGACCGGTTGTGGAAGGTCCAGTTTTGAGGGGCTATTACAAC
3RACE	U1	Exp2	3RACE-B07-pEZ114	phU1-Psp13b-EGFP12_50nt	U1-driven PspCas13b EGFP crRNA#1 extended	ACACCACCCCGGTGAACAGCTCCTCGCCCTTGCTCACCATGGTGGCGACCGGTTGTGGAAGGTCCAGTTTTGAGGGGCTATTACAAC
3RACE	U1	Exp2	3RACE-B08-pEZ108	phU1-13bt1-EGFP12_30nt	U1-driven Cas13bt1 EGFP crRNA#1	ACCTCGCCCTTGCTCACCATGGTGGCGACCGGCTGAAGAAGCCTCCGATTTGTGGGGTGATTACAGC
3RACE	U1	Exp2	3RACE-B09-pEZ109	phU1-13bt1-EGFP12_50nt	U1-driven Cas13bt1 EGFP crRNA#1 extended	ACACCACCCCGGTGAACAGCTCCTCGCCCTTGCTCACCATGGTGGCGACCGGCTGAAGAAGCCTCCGATTTGTGGGGTGATTACAGC
3RACE	U6	Exp2	3RACE-B10-pEZ20	pU6-Rx-EGFP12	U6-driven CasRx EGFP crRNA#2	GAACCCCTACCAACTGGTCGGGGTTTGAAACCTTGCTCACCATGGTGGCGACCG

## Sheet: 3RACE-A01-pKW151
Type	Count	Seq	Percent	Label-1	Label-2	PlasmidSeq	3endPosition	3endAddedSequences
Template	0	CGACCGACTTTCTGGAGTTTCAAAAACAGACTGTACGCTAAGGGTCATATCTTTTCTTGTATTGGTTTGTGTCTTGGTTGGTG	0	.	.	CTTGCTCACCATGGTGGCGACCGACTTTCTGGAGTTTCAAAAACAGACTGTACGCTAAGGGTCATATCTTTTCTTGTATTGGTTTGTGTCTTGGTTGGTG		.
.	788845	CGACCGACT	38.7852	CGACCGACT (38.8%)	788,845 (38.8%)	.	3	.
.	202472	CGACCGAC	9.95496	CGACCGAC (10.0%)	202,472 (10.0%)	.	2	.
.	153407	CGACCGACTT	7.54258	CGACCGACTT (7.5%)	153,407 (7.5%)	.	4	.
.	149076	CGACCGACTTTT	7.32963	CGACCGACTTTT (7.3%)	149,076 (7.3%)	.	5	T
.	125312	CGACCGACTTT	6.16123	CGACCGACTTT (6.2%)	125,312 (6.2%)	.	5	.
.	102834	CGACCGA	5.05605	CGACCGA (5.1%)	102,834 (5.1%)	.	1	.
.	92153	CGACCGACTTTTT	4.53089	CGACCGACTTTTT (4.5%)	92,153 (4.5%)	.	5	TT
.	56726	CGACCGATT	2.78905	CGACCGATT (2.8%)	56,726 (2.8%)	.	1	TT
.	55575	CGACCGACTTTTTT	2.73246	CGACCGACTTTTTT (2.7%)	55,575 (2.7%)	.	5	TTT
.	53129	CGACCGAT	2.6122	CGACCGAT (2.6%)	53,129 (2.6%)	.	1	T
.	43435	CGACCGACTTTTTTT	2.13557	CGACCGACTTTTTTT (2.1%)	43,435 (2.1%)	.	5	TTTT
.	43042	CGACCGATTT	2.11625	CGACCGATTT (2.1%)	43,042 (2.1%)	.	1	TTT
.	38200	CGACCGACTTTCT	1.87818	CGACCGACTTTCT (1.9%)	38,200 (1.9%)	.	7	.
.	25158	CGACCGACTTTTTTTT	1.23695	CGACCGACTTTTTTTT (1.2%)	25,158 (1.2%)	.	5	TTTTT
.	21688	CGACCGATTTT	1.06634	CGACCGATTTT (1.1%)	21,688 (1.1%)	.	1	TTTT
.	21665	CGACCGACA	1.0652	CGACCGACA (1.1%)	21,665 (1.1%)	.	2	A
.	18860	CGACCGATTTTT	0.927291	CGACCGATTTTT (0.9%)	18,860 (0.9%)	.	1	TTTTT
.	15946	CGACCGACTTTC	0.784018	CGACCGACTTTC (0.8%)	15,946 (0.8%)	.	6	.
.	13259	CGACCGACTTTTTTTTT	0.651906	CGACCGACTTTTTTTTT (0.7%)	13,259 (0.7%)	.	5	TTTTTT
.	13099	CGACC	0.64404	CGACC (0.6%)	13,099 (0.6%)	.	-1	.

## Sheet: 3RACE-A02-pEZ105
Type	Count	Seq	Percent	Label-1	Label-2	PlasmidSeq	3endPosition	3endAddedSequences
Template	0	CGACCGACTTTCTGGAGTTTCAAAAACAGACTGTACGCTAAGGGTCATATCTTTTCTTGTATTGGTTTGTGTCTTGGTTGGTG	0	.	.	CTTGCTCACCATGGTGGCGACCGACTTTCTGGAGTTTCAAAAACAGACTGTACGCTAAGGGTCATATCTTTTCTTGTATTGGTTTGTGTCTTGGTTGGTG		.
.	700512	CGACCGACT	29.256	CGACCGACT (29.3%)	700,512 (29.3%)	.	3	.
.	353089	CGACCGA	14.7463	CGACCGA (14.7%)	353,089 (14.7%)	.	1	.
.	199461	CGACCGAC	8.33025	CGACCGAC (8.3%)	199,461 (8.3%)	.	2	.
.	136479	CGACCGACTT	5.69988	CGACCGACTT (5.7%)	136,479 (5.7%)	.	4	.
.	111810	CGACCGACTTTT	4.66961	CGACCGACTTTT (4.7%)	111,810 (4.7%)	.	5	T
.	108157	CGACCGATT	4.51705	CGACCGATT (4.5%)	108,157 (4.5%)	.	1	TT
.	104555	CGACCGACTTT	4.36661	CGACCGACTTT (4.4%)	104,555 (4.4%)	.	5	.
.	104432	CGACCGAT	4.36148	CGACCGAT (4.4%)	104,432 (4.4%)	.	1	T
.	81634	CGACCGT	3.40934	CGACCGT (3.4%)	81,634 (3.4%)	.	0	T
.	73355	CGACC	3.06358	CGACC (3.1%)	73,355 (3.1%)	.	-1	.
.	70772	CGACCGATTT	2.95571	CGACCGATTT (3.0%)	70,772 (3.0%)	.	1	TTT
.	55905	CGACCG	2.3348	CGACCG (2.3%)	55,905 (2.3%)	.	0	.
.	55035	CGACT	2.29847	CGACT (2.3%)	55,035 (2.3%)	.	-2	T
.	54761	CGACCGACTTTTT	2.28703	CGACCGACTTTTT (2.3%)	54,761 (2.3%)	.	5	TT
.	36202	CGACCGACTTTTTT	1.51193	CGACCGACTTTTTT (1.5%)	36,202 (1.5%)	.	5	TTT
.	32062	CGACCGACTTTTTTT	1.33903	CGACCGACTTTTTTT (1.3%)	32,062 (1.3%)	.	5	TTTT
.	31327	CGACCGTT	1.30833	CGACCGTT (1.3%)	31,327 (1.3%)	.	0	TT
.	31101	CGACCGACA	1.2989	CGACCGACA (1.3%)	31,101 (1.3%)	.	2	A
.	28554	CGACCGATTTT	1.19252	CGACCGATTTT (1.2%)	28,554 (1.2%)	.	1	TTTT
.	25216	CGACCGTTTTT	1.05312	CGACCGTTTTT (1.1%)	25,216 (1.1%)	.	0	TTTTT

## Sheet: 3RACE-B01-pEZ17
Type	Count	Seq	Percent	Label-1	Label-2	PlasmidSeq	3endPosition	3endAddedSequences
Template	0	CGACCGCCAAACAAATTTACTTGGGGGACTGCGTTCGCGCTTTCCCCTGACTTTCTGGAGTTTCAAAAACAGACTGTACGCTAAGGGTCATATCTTTTCTTGTATTGGTTTGT	0	.	.	CTTGCTCACCATGGTGGCGACCGCCAAACAAATTTACTTGGGGGACTGCGTTCGCGCTTTCCCCTGACTTTCTGGAGTTTCAAAAACAGACTGTACGCTAAGGGTCATATCTTTTCTTGTATTGGTTTGT		.
.	1144337	CGACCGCCAAACAAATTTACTTGGGGGACTGCGTTCGCGCTTTCCCCTGACT	24.5552	CGACCGCCAAACAAATTTACTTGGGGGACTGCGTTCGCGCTTTCCCCTGACT (24.6%)	1,144,337 (24.6%)	.	3	.
.	942709	CGACCGCCAAACAAATTTACTTGGGGGACTGCGTTCGCGCTTTCCCCTGATT	20.2287	CGACCGCCAAACAAATTTACTTGGGGGACTGCGTTCGCGCTTTCCCCTGATT (20.2%)	942,709 (20.2%)	.	1	TT
.	369457	CGACCGCCAAACAAATTTACTTGGGGGACTGCGTTCGCGCTTTCCCCTGACTT	7.92783	CGACCGCCAAACAAATTTACTTGGGGGACTGCGTTCGCGCTTTCCCCTGACTT (7.9%)	369,457 (7.9%)	.	4	.
.	348374	CGACCGCCAAACAAATTTACTTGGGGGACTGCGTTCGCGCTTTCCCCTGATTT	7.47543	CGACCGCCAAACAAATTTACTTGGGGGACTGCGTTCGCGCTTTCCCCTGATTT (7.5%)	348,374 (7.5%)	.	1	TTT
.	284693	CGACCGCCAAACAAATTTACTTGGGGGACTGCGTTCGCGCTTTCCCCTGATTTT	6.10896	CGACCGCCAAACAAATTTACTTGGGGGACTGCGTTCGCGCTTTCCCCTGATTTT (6.1%)	284,693 (6.1%)	.	1	TTTT
.	269472	CGACCGCCAAACAAATTTACTTGGGGGACTGCGTTCGCGCTTTCCCCTGACTTT	5.78234	CGACCGCCAAACAAATTTACTTGGGGGACTGCGTTCGCGCTTTCCCCTGACTTT (5.8%)	269,472 (5.8%)	.	5	.
.	248811	CGACCGCCAAACAAATTTACTTGGGGGACTGCGTTCGCGCTTTCCCCTGA	5.339	CGACCGCCAAACAAATTTACTTGGGGGACTGCGTTCGCGCTTTCCCCTGA (5.3%)	248,811 (5.3%)	.	1	.
.	202631	CGACCGCCAAACAAATTTACTTGGGGGACTGCGTTCGCGCTTTCCCCTG	4.34807	CGACCGCCAAACAAATTTACTTGGGGGACTGCGTTCGCGCTTTCCCCTG (4.3%)	202,631 (4.3%)	.	0	.
.	166418	CGACCGCCAAACAAATTTACTTGGGGGACTGCGTTCGCGCTTTCCCCTGAC	3.57101	CGACCGCCAAACAAATTTACTTGGGGGACTGCGTTCGCGCTTTCCCCTGAC (3.6%)	166,418 (3.6%)	.	2	.
.	148282	CGACCGCCAAACAAATTTACTTGGGGGACTGCGTTCGCGCTTTCCCCTGAT	3.18184	CGACCGCCAAACAAATTTACTTGGGGGACTGCGTTCGCGCTTTCCCCTGAT (3.2%)	148,282 (3.2%)	.	1	T
.	118853	CGACCGCCAAACAAATTTACTTGGGGGACTGCGTTCGCGCTTTCCCCTGATTTTT	2.55035	CGACCGCCAAACAAATTTACTTGGGGGACTGCGTTCGCGCTTTCCCCTGATTTTT (2.6%)	118,853 (2.6%)	.	1	TTTTT
.	82823	CGACCGCCAAACAAATTTACTTGGGGGACTGCGTTCGCGCTTTCCCCTGACTTTT	1.77722	CGACCGCCAAACAAATTTACTTGGGGGACTGCGTTCGCGCTTTCCCCTGACTTTT (1.8%)	82,823 (1.8%)	.	5	T
.	78901	CGACCGCCAAACAAATTTACTTGGGGGACTGCGTTCGCGCTTTCCCCTGTTT	1.69306	CGACCGCCAAACAAATTTACTTGGGGGACTGCGTTCGCGCTTTCCCCTGTTT (1.7%)	78,901 (1.7%)	.	0	TTT
.	58977	CGACCGCCAAACAAATTTACTTGGGGGACTGCGTTCGCGCTTTCCCCTGACA	1.26553	CGACCGCCAAACAAATTTACTTGGGGGACTGCGTTCGCGCTTTCCCCTGACA (1.3%)	58,977 (1.3%)	.	2	A
.	46669	CGACCGCCAAACAAATTTACTTGGGGGACTGCGTTCGCGCTTTCCCCTGATTTTTT	1.00143	CGACCGCCAAACAAATTTACTTGGGGGACTGCGTTCGCGCTTTCCCCTGATTTTTT (1.0%)	46,669 (1.0%)	.	1	TTTTTT
.	33268	CGACCGCCAAACAAATTTACTTGGGGGACTGCGTTCGCGCTTTCCCCTGTT	0.713866	CGACCGCCAAACAAATTTACTTGGGGGACTGCGTTCGCGCTTTCCCCTGTT (0.7%)	33,268 (0.7%)	.	0	TT
.	32869	CGACCGCCAAACAAATTTACTTGGGGGACTGCGTTCGCGCTTTCCCCTGT	0.705305	CGACCGCCAAACAAATTTACTTGGGGGACTGCGTTCGCGCTTTCCCCTGT (0.7%)	32,869 (0.7%)	.	0	T
.	28941	CGACCGCCAAACAAATTTACTTGGGGGACTGCGTTCGCGCTTTCCCCTGAAT	0.621017	CGACCGCCAAACAAATTTACTTGGGGGACTGCGTTCGCGCTTTCCCCTGAAT (0.6%)	28,941 (0.6%)	.	1	AT
.	26889	CGACCGCCAAACAAATTTACTTGGGGGACTGCGTTCGCGCTTTCCCCTGAA	0.576985	CGACCGCCAAACAAATTTACTTGGGGGACTGCGTTCGCGCTTTCCCCTGAA (0.6%)	26,889 (0.6%)	.	1	A
.	26882	CGACCGCCAAACAAATTTACTTGGGGGACTGCGTTCGCGCTTTCCCCTGACTTTTT	0.576835	CGACCGCCAAACAAATTTACTTGGGGGACTGCGTTCGCGCTTTCCCCTGACTTTTT (0.6%)	26,882 (0.6%)	.	5	TT

## Sheet: 3RACE-B02-pKW151
Type	Count	Seq	Percent	Label-1	Label-2	PlasmidSeq	3endPosition	3endAddedSequences
Template	0	CGACCGACTTTCTGGAGTTTCAAAAACAGACTGTACGCTAAGGGTCATATCTTTTCTTGTATTGGTTTGTGTCTTGGTTGGTG	0	.	.	CTTGCTCACCATGGTGGCGACCGACTTTCTGGAGTTTCAAAAACAGACTGTACGCTAAGGGTCATATCTTTTCTTGTATTGGTTTGTGTCTTGGTTGGTG		.
.	504239	CGACCGACT	25.4242	CGACCGACT (25.4%)	504,239 (25.4%)	.	3	.
.	212805	CGACCGAC	10.7298	CGACCGAC (10.7%)	212,805 (10.7%)	.	2	.
.	153766	CGACCGACTT	7.75301	CGACCGACTT (7.8%)	153,766 (7.8%)	.	4	.
.	150882	CGACCGACTTT	7.6076	CGACCGACTTT (7.6%)	150,882 (7.6%)	.	5	.
.	147095	CGACCGACTTTT	7.41665	CGACCGACTTTT (7.4%)	147,095 (7.4%)	.	5	T
.	145375	CGACCGA	7.32993	CGACCGA (7.3%)	145,375 (7.3%)	.	1	.
.	115649	CGACCGACTTTTT	5.83112	CGACCGACTTTTT (5.8%)	115,649 (5.8%)	.	5	TT
.	71780	CGACCGACTTTTTT	3.61921	CGACCGACTTTTTT (3.6%)	71,780 (3.6%)	.	5	TTT
.	66020	CGACCGATT	3.32878	CGACCGATT (3.3%)	66,020 (3.3%)	.	1	TT
.	62373	CGACCGAT	3.1449	CGACCGAT (3.1%)	62,373 (3.1%)	.	1	T
.	60334	CGACCGACTTTTTTT	3.04209	CGACCGACTTTTTTT (3.0%)	60,334 (3.0%)	.	5	TTTT
.	47051	CGACCGATTT	2.37235	CGACCGATTT (2.4%)	47,051 (2.4%)	.	1	TTT
.	45394	CGACCGACTTTTTTTT	2.2888	CGACCGACTTTTTTTT (2.3%)	45,394 (2.3%)	.	5	TTTTT
.	39791	CGACCGACTTTCT	2.0063	CGACCGACTTTCT (2.0%)	39,791 (2.0%)	.	7	.
.	29277	CGACCG	1.47617	CGACCG (1.5%)	29,277 (1.5%)	.	0	.
.	28635	CGACCGATTTT	1.4438	CGACCGATTTT (1.4%)	28,635 (1.4%)	.	1	TTTT
.	27471	CGACCGACTTTTTTTTT	1.38511	CGACCGACTTTTTTTTT (1.4%)	27,471 (1.4%)	.	5	TTTTTT
.	26521	CGACCGACA	1.33721	CGACCGACA (1.3%)	26,521 (1.3%)	.	2	A
.	24701	CGACCGT	1.24545	CGACCGT (1.2%)	24,701 (1.2%)	.	0	T
.	24148	CGACCGATTTTT	1.21756	CGACCGATTTTT (1.2%)	24,148 (1.2%)	.	1	TTTTT

## Sheet: 3RACE-B03-pEZ105
Type	Count	Seq	Percent	Label-1	Label-2	PlasmidSeq	3endPosition	3endAddedSequences
Template	0	CGACCGACTTTCTGGAGTTTCAAAAACAGACTGTACGCTAAGGGTCATATCTTTTCTTGTATTGGTTTGTGTCTTGGTTGGTG	0	.	.	CTTGCTCACCATGGTGGCGACCGACTTTCTGGAGTTTCAAAAACAGACTGTACGCTAAGGGTCATATCTTTTCTTGTATTGGTTTGTGTCTTGGTTGGTG		.
.	239990	CGACCGACT	17.0184	CGACCGACT (17.0%)	239,990 (17.0%)	.	3	.
.	238492	CGACCGA	16.9122	CGACCGA (16.9%)	238,492 (16.9%)	.	1	.
.	107599	CGACCGAC	7.63018	CGACCGAC (7.6%)	107,599 (7.6%)	.	2	.
.	95167	CGACCGACTTT	6.74859	CGACCGACTTT (6.7%)	95,167 (6.7%)	.	5	.
.	89318	CGACCGACTT	6.33382	CGACCGACTT (6.3%)	89,318 (6.3%)	.	4	.
.	73683	CGACCGACTTTT	5.22509	CGACCGACTTTT (5.2%)	73,683 (5.2%)	.	5	T
.	63872	CGACCGAT	4.52936	CGACCGAT (4.5%)	63,872 (4.5%)	.	1	T
.	63565	CGACCGATT	4.50759	CGACCGATT (4.5%)	63,565 (4.5%)	.	1	TT
.	55737	CGACCGT	3.95249	CGACCGT (4.0%)	55,737 (4.0%)	.	0	T
.	54836	CGACC	3.88859	CGACC (3.9%)	54,836 (3.9%)	.	-1	.
.	53933	CGACCG	3.82456	CGACCG (3.8%)	53,933 (3.8%)	.	0	.
.	50051	CGACCGACTTTTT	3.54927	CGACCGACTTTTT (3.5%)	50,051 (3.5%)	.	5	TT
.	41119	CGACCGATTT	2.91588	CGACCGATTT (2.9%)	41,119 (2.9%)	.	1	TTT
.	30518	CGACCGACTTTTTT	2.16413	CGACCGACTTTTTT (2.2%)	30,518 (2.2%)	.	5	TTT
.	29699	CGACT	2.10605	CGACT (2.1%)	29,699 (2.1%)	.	-2	T
.	29177	CGACCGACTTTTTTT	2.06903	CGACCGACTTTTTTT (2.1%)	29,177 (2.1%)	.	5	TTTT
.	26142	CGACCGACTTTTTTTT	1.85381	CGACCGACTTTTTTTT (1.9%)	26,142 (1.9%)	.	5	TTTTT
.	25496	CGACCGATTTT	1.808	CGACCGATTTT (1.8%)	25,496 (1.8%)	.	1	TTTT
.	23074	CGACCGTT	1.63625	CGACCGTT (1.6%)	23,074 (1.6%)	.	0	TT
.	18708	CGACCGACA	1.32664	CGACCGACA (1.3%)	18,708 (1.3%)	.	2	A

## Sheet: 3RACE-B04-pEZ106
Type	Count	Seq	Percent	Label-1	Label-2	PlasmidSeq	3endPosition	3endAddedSequences
Template	0	CAGAGACTTTCTGGAGTTTCAAAAACAGACTGTACGCTAAGGGTCATATCTTTTCTTGTATTGGTTTGTGTCTTGGTTGGTG	0	.	.	GGACCATAGGTACATCTTCAGAGACTTTCTGGAGTTTCAAAAACAGACTGTACGCTAAGGGTCATATCTTTTCTTGTATTGGTTTGTGTCTTGGTTGGTG		.
.	1164412	CAGAGACT	40.987	CAGAGACT (41.0%)	1,164,412 (41.0%)	.	3	.
.	356042	CAGAGAC	12.5326	CAGAGAC (12.5%)	356,042 (12.5%)	.	2	.
.	325092	CAGAGACTT	11.4432	CAGAGACTT (11.4%)	325,092 (11.4%)	.	4	.
.	221881	CAGAGACTTT	7.81016	CAGAGACTTT (7.8%)	221,881 (7.8%)	.	5	.
.	137172	CAGAGACTTTT	4.82842	CAGAGACTTTT (4.8%)	137,172 (4.8%)	.	5	T
.	114607	CAGAGA	4.03414	CAGAGA (4.0%)	114,607 (4.0%)	.	1	.
.	91240	CAGAGACA	3.21163	CAGAGACA (3.2%)	91,240 (3.2%)	.	2	A
.	70457	CAGAGACTTTTT	2.48007	CAGAGACTTTTT (2.5%)	70,457 (2.5%)	.	5	TT
.	45908	CAGAGACTTTCTGGAGTTTCAAAAACAGACTGTACGCTAAGGGTCATATCTTTTCTTGT	1.61595	CAGAGACTTTCTGGAGTTTCAAAAACAGACTGTACGCTAAGGGTCATATCTTTTCTTGT (1.6%)	45,908 (1.6%)	.	54	.
.	41857	CAGAGACTTTCTGGAGTTTCAAAAACAGACTGTACGCTAAGGGTCATT	1.47336	CAGAGACTTTCTGGAGTTTCAAAAACAGACTGTACGCTAAGGGTCATT (1.5%)	41,857 (1.5%)	.	42	T
.	37391	CAGAGATT	1.31615	CAGAGATT (1.3%)	37,391 (1.3%)	.	1	TT
.	32639	CAGAGACTTTTTT	1.14888	CAGAGACTTTTTT (1.1%)	32,639 (1.1%)	.	5	TTT
.	31713	CAGAGACTTTCTGGAGTTTCAAAAACAGACTGTACGCTAAGGGTCATATCTTTTCTTGTATTGGTTTGT	1.11629	CAGAGACTTTCTGGAGTTTCAAAAACAGACTGTACGCTAAGGGTCATATCTTTTCTTGTATTGGTTTGT (1.1%)	31,713 (1.1%)	.	64	.
.	29804	CAGAGACTTTCT	1.04909	CAGAGACTTTCT (1.0%)	29,804 (1.0%)	.	7	.
.	27353	CAGAGACTTTCTGGAGTTTCAAAAACAGACTGTACGCTAAGGGTCAT	0.962819	CAGAGACTTTCTGGAGTTTCAAAAACAGACTGTACGCTAAGGGTCAT (1.0%)	27,353 (1.0%)	.	42	.
.	26596	CAGAGACTTTCTGGAGTTTCAAAAACAGACTGTACGCTAAGGGTCATATCTTTTCTTGTATTGGTTTGTGT	0.936173	CAGAGACTTTCTGGAGTTTCAAAAACAGACTGTACGCTAAGGGTCATATCTTTTCTTGTATTGGTTTGTGT (0.9%)	26,596 (0.9%)	.	66	.
.	23067	CAGAGACTTTCTGGAGTTTCAAAAACAGACTGTACGCTAAGGGTCATATCTTT	0.811953	CAGAGACTTTCTGGAGTTTCAAAAACAGACTGTACGCTAAGGGTCATATCTTT (0.8%)	23,067 (0.8%)	.	48	.
.	22670	CAGAGT	0.797978	CAGAGT (0.8%)	22,670 (0.8%)	.	0	T
.	20533	CAGAGACTTTCTGGAGTTTCAAAAACAGACTGTACGCTAAGGGTCATATCTTTTCTT	0.722757	CAGAGACTTTCTGGAGTTTCAAAAACAGACTGTACGCTAAGGGTCATATCTTTTCTT (0.7%)	20,533 (0.7%)	.	52	.
.	20495	CAGAGACTTTCTGGAGTTTCAAAAACAGACTGT	0.721419	CAGAGACTTTCTGGAGTTTCAAAAACAGACTGT (0.7%)	20,495 (0.7%)	.	28	.

## Sheet: 3RACE-B05-pEZ107
Type	Count	Seq	Percent	Label-1	Label-2	PlasmidSeq	3endPosition	3endAddedSequences
Template	0	TTAGACTTTCTGGAGTTTCAAAAACAGACTGTACGCTAAGGGTCATATCTTTTCTTGTATTGGTTTGTGTCTTGGTTGGTGTCTTAGAAGCTTGGCGTAATCATGGTCATA	0	.	.	GTGAATATCTTCAAATGATTTAGACTTTCTGGAGTTTCAAAAACAGACTGTACGCTAAGGGTCATATCTTTTCTTGTATTGGTTTGTGTCTTGGTTGGTGTCTTAGAAGCTTGGCGTAATCATGGTCATA		.
.	777801	TTAGACT	32.9984	TTAGACT (33.0%)	777,801 (33.0%)	.	3	.
.	331981	TTAGAC	14.0844	TTAGAC (14.1%)	331,981 (14.1%)	.	2	.
.	241338	TTAGACTTT	10.2388	TTAGACTTT (10.2%)	241,338 (10.2%)	.	5	.
.	170569	TTAGACTT	7.23643	TTAGACTT (7.2%)	170,569 (7.2%)	.	4	.
.	164008	TTAGA	6.95807	TTAGA (7.0%)	164,008 (7.0%)	.	1	.
.	78698	TTAGACA	3.33878	TTAGACA (3.3%)	78,698 (3.3%)	.	2	A
.	76965	TT	3.26526	TT (3.3%)	76,965 (3.3%)	.	-2	.
.	68754		2.9169	nan (2.9%)	68,754 (2.9%)	.	-4	.
.	65589	TTAGACTTTT	2.78263	TTAGACTTTT (2.8%)	65,589 (2.8%)	.	5	T
.	60151	T	2.55192	T (2.6%)	60,151 (2.6%)	.	-3	.
.	52797	TTAGT	2.23992	TTAGT (2.2%)	52,797 (2.2%)	.	0	T
.	49023	TTAG	2.07981	TTAG (2.1%)	49,023 (2.1%)	.	0	.
.	43461	TTAGACTTTCT	1.84384	TTAGACTTTCT (1.8%)	43,461 (1.8%)	.	7	.
.	39453	TTAGACTTTTT	1.6738	TTAGACTTTTT (1.7%)	39,453 (1.7%)	.	5	TT
.	29737	TTA	1.2616	TTA (1.3%)	29,737 (1.3%)	.	-1	.
.	26424	TTAGAT	1.12104	TTAGAT (1.1%)	26,424 (1.1%)	.	1	T
.	20667	TTAGACTTTCTGGAGTTTCAAAAACAGACTGTACGCTAAGGGTCATATCTTTTCTTGTATTGGTTTGTGTCTTGGTTGGTGTCTTAGAAGCTTGGCG	0.876802	TTAGACTTTCTGGAGTTTCAAAAACAGACTGTACGCTAAGGGTCATATCTTTTCTTGTATTGGTTTGTGTCTTGGTTGGTGTCTTAGAAGCTTGGCG (0.9%)	20,667 (0.9%)	.	93	.
.	20517	TTAGAA	0.870438	TTAGAA (0.9%)	20,517 (0.9%)	.	1	A
.	20168	TTAGATT	0.855632	TTAGATT (0.9%)	20,168 (0.9%)	.	1	TT
.	18988	TTAGACTTTCTGGAGTTTCAAAAACAGACTGTACGCTAAGGGTCAT	0.80557	TTAGACTTTCTGGAGTTTCAAAAACAGACTGTACGCTAAGGGTCAT (0.8%)	18,988 (0.8%)	.	42	.

## Sheet: 3RACE-B06-pEZ113
Type	Count	Seq	Percent	Label-1	Label-2	PlasmidSeq	3endPosition	3endAddedSequences
Template	0	CGACCGGTTGTGGAAGGTCCAGTTTTGAGGGGCTATTACAACACTTTCTGGAGTTTCAAAAACAGACTGTACGCTAAGGGTCATATCTTTTCTTGTATTGGTTTGTGTCTTGG	0	.	.	CTTGCTCACCATGGTGGCGACCGGTTGTGGAAGGTCCAGTTTTGAGGGGCTATTACAACACTTTCTGGAGTTTCAAAAACAGACTGTACGCTAAGGGTCATATCTTTTCTTGTATTGGTTTGTGTCTTGG		.
.	1201311	CGACCGGTTGTGGAAGGTCCAGTTTTGAGGGGCTATTACAACACT	39.3184	CGACCGGTTGTGGAAGGTCCAGTTTTGAGGGGCTATTACAACACT (39.3%)	1,201,311 (39.3%)	.	3	.
.	407140	CGACCGGTTGTGGAAGGTCCAGTTTTGAGGGGCTATTACAACA	13.3255	CGACCGGTTGTGGAAGGTCCAGTTTTGAGGGGCTATTACAACA (13.3%)	407,140 (13.3%)	.	1	.
.	402711	CGACCGGTTGTGGAAGGTCCAGTTTTGAGGGGCTATTACAACAC	13.1806	CGACCGGTTGTGGAAGGTCCAGTTTTGAGGGGCTATTACAACAC (13.2%)	402,711 (13.2%)	.	2	.
.	371345	CGACCGGTTGTGGAAGGTCCAGTTTTGAGGGGCTATTACAACACTT	12.154	CGACCGGTTGTGGAAGGTCCAGTTTTGAGGGGCTATTACAACACTT (12.2%)	371,345 (12.2%)	.	4	.
.	167209	CGACCGGTTGTGGAAGGTCCAGTTTTGAGGGGCTATTACAACACTTT	5.47268	CGACCGGTTGTGGAAGGTCCAGTTTTGAGGGGCTATTACAACACTTT (5.5%)	167,209 (5.5%)	.	5	.
.	105478	CGACCGGTTGTGGAAGGTCCAGTTTTGAGGGGCTATTACAAC	3.45225	CGACCGGTTGTGGAAGGTCCAGTTTTGAGGGGCTATTACAAC (3.5%)	105,478 (3.5%)	.	0	.
.	40145	CGACCGGTTGTGGAAGGTCCAGTTTTGAGGGGCTATTACAACACTTTCT	1.31393	CGACCGGTTGTGGAAGGTCCAGTTTTGAGGGGCTATTACAACACTTTCT (1.3%)	40,145 (1.3%)	.	7	.
.	36876	CGACCGGTTGTGGAAGGTCCAGTTTTGAGGGGCTATTACAACACTTTT	1.20694	CGACCGGTTGTGGAAGGTCCAGTTTTGAGGGGCTATTACAACACTTTT (1.2%)	36,876 (1.2%)	.	5	T
.	36732	CGACCGGTTGTGGAAGGTCCAGTTTTGAGGGGCTATTACAACACA	1.20222	CGACCGGTTGTGGAAGGTCCAGTTTTGAGGGGCTATTACAACACA (1.2%)	36,732 (1.2%)	.	2	A
.	35699	CGACCGGTTGTGGAAGGTCCAGTTTTGAGGGGCTATTACAACACTTTTT	1.16841	CGACCGGTTGTGGAAGGTCCAGTTTTGAGGGGCTATTACAACACTTTTT (1.2%)	35,699 (1.2%)	.	5	TT
.	33957	CGACCGGTTGTGGAAGGTCCAGTTTTGAGGGGCTATTACA	1.1114	CGACCGGTTGTGGAAGGTCCAGTTTTGAGGGGCTATTACA (1.1%)	33,957 (1.1%)	.	-2	.
.	29739	CGACCGGTTGTGGAAGGTCCAGTTTTGAGGGGCTATTACAA	0.973346	CGACCGGTTGTGGAAGGTCCAGTTTTGAGGGGCTATTACAA (1.0%)	29,739 (1.0%)	.	-1	.
.	29053	CGACCGGTTGTGGAAGGTCCAGTTTTGAGGGGCTATTACAACACTTTC	0.950893	CGACCGGTTGTGGAAGGTCCAGTTTTGAGGGGCTATTACAACACTTTC (1.0%)	29,053 (1.0%)	.	6	.
.	27838	CGACCGGTTGTGGAAGGTCCAGTTTTGAGGGGCTATTA	0.911127	CGACCGGTTGTGGAAGGTCCAGTTTTGAGGGGCTATTA (0.9%)	27,838 (0.9%)	.	-4	.
.	25992	CGACCGGTTGTGGAAGGTCCAGTTTTGAGGGGCTATTACAACACTTTTTT	0.850708	CGACCGGTTGTGGAAGGTCCAGTTTTGAGGGGCTATTACAACACTTTTTT (0.9%)	25,992 (0.9%)	.	5	TTT
.	25250	CGACCGGTTGTGGAAGGTCCAGTTTTGAGGGGCTATTAC	0.826422	CGACCGGTTGTGGAAGGTCCAGTTTTGAGGGGCTATTAC (0.8%)	25,250 (0.8%)	.	-3	.
.	23901	CGACCGGTTGTGGAAGGTCCAGTTTTGAGGGGCTATTACAACT	0.78227	CGACCGGTTGTGGAAGGTCCAGTTTTGAGGGGCTATTACAACT (0.8%)	23,901 (0.8%)	.	0	T
.	20322	CGACCGGTTGTGGAAGGTCCAGTTTTGAGGGGCTATT	0.665131	CGACCGGTTGTGGAAGGTCCAGTTTTGAGGGGCTATT (0.7%)	20,322 (0.7%)	.	-5	.
.	20198	CGACCGGTTGTGGAAGGTCCAGTTTTGAGGGGCTATTACAACACTTTTTTT	0.661073	CGACCGGTTGTGGAAGGTCCAGTTTTGAGGGGCTATTACAACACTTTTTTT (0.7%)	20,198 (0.7%)	.	5	TTTT
.	14442	CGACCGGTTGTGGAAGGTCCAGTTTTGAGGGGCTATTACAACACTTTCTG	0.472681	CGACCGGTTGTGGAAGGTCCAGTTTTGAGGGGCTATTACAACACTTTCTG (0.5%)	14,442 (0.5%)	.	8	.

[truncated: 4 more sheets: 3RACE-B07-pEZ114, 3RACE-B08-pEZ108, 3RACE-B09-pEZ109, 3RACE-B10-pEZ20]
