# Supplementary material for: Cytosolic CRISPR RNAs for efficient application of RNA-targeting CRISPR-Cas systems
Source: EMBO Rep. 2025 Feb 26;26(7):1891–912. doi: 10.1038/s44319-025-00399-4 (PMC11976971; doi:10.1038/s44319-025-00399-4)
Supplement: Supplementary file 5 — Data Set EV4 [file 44319_2025_399_MOESM5_ESM.xlsx]

## Sheet: Legend
Dataset EV4.
RNA-editing targetable pathogenic variations.

## Sheet: print_editable_pathogenic_SNV_v
#AlleleID	Type	Name	ClinicalSignificance	RS# (dbSNP)	RCVaccession	PhenotypeList	Assembly	mRNA_change	EditingTool	SequenceAroundSNV	ContainsAAAA
15089	single nucleotide variant	NM_001199107.2(TBC1D24):c.751T>C (p.Phe251Leu)	Pathogenic	267607104	RCV000000067	Familial infantile myoclonic epilepsy	GRCh38	T>C	RESCUE	TACCGCGTGGCGCTGGCCATCCTCAAGTTCtTCCACAAGGTGAGGGCCGGGCAGCCGCTGG	FALSE
71464	single nucleotide variant	NM_001199107.2(TBC1D24):c.686T>C (p.Phe229Ser)	Pathogenic	397514713	RCV000050233|RCV001219030|RCV001557354	Developmental and epileptic encephalopathy, 16|Autosomal dominant nonsyndromic hearing loss 65;Developmental and epileptic encephalopathy, 1;Caused by mutation in the TBC1 domain family, member 24|not provided	GRCh38	T>C	RESCUE	AGCTGCCCCTCTGCTACTTCGCCCGGGTCTtTGACGTCTTCCTGGTGGAGGGCTACAAGGT	FALSE
181289	single nucleotide variant	NM_001199107.2(TBC1D24):c.313T>C (p.Cys105Arg)	Pathogenic	797044547	RCV000192067	DOORS syndrome	GRCh38	T>C	RESCUE	TTCGTGGACAACACGCAGGTGCCCAGCTACtGCCTGAATGCACGCGGCGAGGGGGCCGTGC	FALSE
584523	single nucleotide variant	NM_001199107.2(TBC1D24):c.131G>A (p.Trp44Ter)	Pathogenic	1567411053	RCV000728495|RCV001862149	not provided|Developmental and epileptic encephalopathy, 1;Caused by mutation in the TBC1 domain family, member 24;Autosomal dominant nonsyndromic hearing loss 65	GRCh38	G>A	REPAIR	AACTGAAGCAGCTGGCGCGCCAGGGCTACTgGGCCCAAAGCCACGCCCTGCGGGGAAAGGT	FALSE
644505	single nucleotide variant	NM_001199107.2(TBC1D24):c.725G>A (p.Arg242His)	Pathogenic	199744635	RCV000823886	Caused by mutation in the TBC1 domain family, member 24;Developmental and epileptic encephalopathy, 1;Autosomal dominant nonsyndromic hearing loss 65	GRCh38	G>A	REPAIR	TCCTGGTGGAGGGCTACAAGGTGCTGTACCgCGTGGCGCTGGCCATCCTCAAGTTCTTCCA	FALSE
653803	single nucleotide variant	NM_001199107.2(TBC1D24):c.1501G>A (p.Gly501Arg)	Pathogenic	1596973014	RCV000808203	Rolandic epilepsy-paroxysmal exercise-induced dystonia-writer's cramp syndrome	GRCh38	G>A	REPAIR	CCCTCCAAGACCGAGTCCATGTTCATGGCGgGGGGCAGCGACTGCCTCATCGTCGGGGGAG	FALSE
1428690	single nucleotide variant	NM_001199107.2(TBC1D24):c.636G>A (p.Trp212Ter)	Pathogenic	2141872114	RCV002002392	Autosomal dominant nonsyndromic hearing loss 65;Caused by mutation in the TBC1 domain family, member 24;Developmental and epileptic encephalopathy, 1	GRCh38	G>A	REPAIR	GGAGGATGTCCTGCAGGTCTATGCGGACTGgCAGCGCTGGCTGTTTGGGGAGCTGCCCCTC	FALSE
1501400	single nucleotide variant	NM_001199107.2(TBC1D24):c.706G>A (p.Gly236Ser)	Pathogenic	1183009408	RCV001969475	Developmental and epileptic encephalopathy, 1;Caused by mutation in the TBC1 domain family, member 24;Autosomal dominant nonsyndromic hearing loss 65	GRCh38	G>A	REPAIR	GCCCGGGTCTTTGACGTCTTCCTGGTGGAGgGCTACAAGGTGCTGTACCGCGTGGCGCTGG	FALSE
1905309	single nucleotide variant	NM_001199107.2(TBC1D24):c.132G>A (p.Trp44Ter)	Pathogenic	-1	RCV003073373	Autosomal dominant nonsyndromic hearing loss 65;Developmental and epileptic encephalopathy, 1;Caused by mutation in the TBC1 domain family, member 24	GRCh38	G>A	REPAIR	ACTGAAGCAGCTGGCGCGCCAGGGCTACTGgGCCCAAAGCCACGCCCTGCGGGGAAAGGTG	FALSE
15105	single nucleotide variant	NM_000374.5(UROD):c.842G>A (p.Gly281Glu)	Pathogenic	121918057	RCV000000083|RCV000024023|RCV000240661|RCV003555873	Hepatoerythropoietic porphyria|Porphyria cutanea tarda|Familial porphyria cutanea tarda|not provided	GRCh38	G>A	REPAIR	AGCTGGCCCAAGCTGGCTATGAGGTGGTTGgGCTTGACTGGACAGTGGCCCCAAAGAAAGC	FALSE
1441568	single nucleotide variant	NM_000374.5(UROD):c.497T>C (p.Val166Ala)	Pathogenic	1644826882	RCV001962934	not provided	GRCh38	T>C	RESCUE	GTGCCCCATGGACCCTGATGACATACATGGtTGAGGGTGGTGGCTCAAGCACCATGGCTCA	FALSE
2898219	single nucleotide variant	NM_000374.5(UROD):c.3G>A (p.Met1Ile)	Pathogenic	-1	RCV003562239	not provided	GRCh38	G>A	REPAIR	AGACAGCTGACCATgGAAGCGAATGGGTTGGGACCTCAGGGTTTT	FALSE
15140	single nucleotide variant	NM_001029883.3(PCARE):c.759G>A (p.Trp253Ter)	Pathogenic	2148416762	RCV000000121	Retinitis pigmentosa 54	GRCh38	G>A	REPAIR	CCTGCAGGAAGTCAGGGAGGATCTGGCTTGgCCTTTGAAGAAAAGAGAGCCCCAGGAGCAG	TRUE
431652	single nucleotide variant	NM_001029883.3(PCARE):c.758G>A (p.Trp253Ter)	Pathogenic	750987123	RCV000504934	Retinal dystrophy	GRCh38	G>A	REPAIR	TCCTGCAGGAAGTCAGGGAGGATCTGGCTTgGCCTTTGAAGAAAAGAGAGCCCCAGGAGCA	TRUE
590511	single nucleotide variant	NM_001029883.3(PCARE):c.1191G>A (p.Trp397Ter)	Pathogenic	777103184	RCV000735858|RCV003660832	Retinitis pigmentosa 54|not provided	GRCh38	G>A	REPAIR	CACAGAGGCCAGGCAGTCAGGACACACCTGgCAGCAAAGTCCATTCTGTTTGGGCTCAGGC	FALSE
826236	single nucleotide variant	NM_001029883.3(PCARE):c.3488G>A (p.Trp1163Ter)	Pathogenic	763749755	RCV001043325	not provided	GRCh38	G>A	REPAIR	GGGGCCCTCTCGGGAACCCAGCAGAATGCTgGAAGAACAGCTCAGGGCCTTGGCTGAGAGC	FALSE
931325	single nucleotide variant	NM_001029883.3(PCARE):c.1949G>A (p.Trp650Ter)	Pathogenic	371289954	RCV001205647	not provided	GRCh38	G>A	REPAIR	AAATTCTGCAGCCCAGAGCAGCCGCCGTGTgGCCCAATGGCACCTGCAGGGTCAGTCCAAG	FALSE
1371317	single nucleotide variant	NM_001029883.3(PCARE):c.1113G>A (p.Trp371Ter)	Pathogenic	745486206	RCV001933206	not provided	GRCh38	G>A	REPAIR	GGTGGACAAGCTGGGCAAGCAAACCAGCTGgGACCTTGCACCAGAGCCCGAAGAATGGAAG	FALSE
2881740	single nucleotide variant	NM_001029883.3(PCARE):c.1691G>A (p.Trp564Ter)	Pathogenic	-1	RCV003561495	not provided	GRCh38	G>A	REPAIR	TTGTCCCTGTGCCCTGTGGGCACCAGGACTgGTCTGAGGAGGAGGAGGGGAGGACAGTGGT	FALSE
2985686	single nucleotide variant	NM_001029883.3(PCARE):c.2159G>A (p.Trp720Ter)	Pathogenic	-1	RCV003706638	not provided	GRCh38	G>A	REPAIR	AGGTCAGTGAGGCTGCCAAGGCCACAGACTgGAATGTCAGAGGCTGTCCCACCAGAACATC	FALSE
15156	single nucleotide variant	NM_000071.3(CBS):c.919G>A (p.Gly307Ser)	Pathogenic	121964962	RCV000000137|RCV000000138|RCV000173641|RCV000078112|RCV000366433|RCV002313701|RCV003914786	Homocystinuria, pyridoxine-nonresponsive|HYPERHOMOCYSTEINEMIA, THROMBOTIC, CBS-RELATED|Classic homocystinuria|not provided|Homocystinuria|Familial thoracic aortic aneurysm and aortic dissection|CBS-related condition	GRCh38	G>A	REPAIR	GAGCAGACAACCTACGAGGTGGAAGGGATCgGCTACGACTTCATCCCCACGGTGCTGGACA	FALSE
15159	single nucleotide variant	NM_000071.3(CBS):c.833T>C (p.Ile278Thr)	Pathogenic	5742905	RCV000000141|RCV000000142|RCV000078111|RCV000173640|RCV000781197|RCV001252178|RCV002276525|RCV002310621|RCV003128384	Homocystinuria, pyridoxine-responsive|HYPERHOMOCYSTEINEMIA, THROMBOTIC, CBS-RELATED|not provided|Classic homocystinuria|Homocystinuria|Intellectual disability|Connective tissue disorder|Familial thoracic aortic aneurysm and aortic dissection|See cases	GRCh38	T>C	RESCUE	TGAAGGAGAAGTGTCCTGGATGCAGGATCAtTGGGGTGGATCCCGAAGGGTCCATCCTCGC	FALSE
194786	single nucleotide variant	NM_000071.3(CBS):c.374G>A (p.Arg125Gln)	Pathogenic	781444670	RCV000178709|RCV000723426|RCV001804908|RCV002228790	Classic homocystinuria|not provided|Homocystinuria|HYPERHOMOCYSTEINEMIA, THROMBOTIC, CBS-RELATED	GRCh38	G>A	REPAIR	GCGGGAGCGTGAAGGACCGCATCAGCCTGCgGATGATTGAGGATGCTGAGCGCGACGGGAC	FALSE
210429	single nucleotide variant	NM_000071.3(CBS):c.700G>A (p.Asp234Asn)	Pathogenic	773734233	RCV000199941|RCV000586183|RCV003462304|RCV002228832	not provided|Homocystinuria|Classic homocystinuria|HYPERHOMOCYSTEINEMIA, THROMBOTIC, CBS-RELATED	GRCh38	G>A	REPAIR	CGCAACGCCAGCAACCCCCTGGCTCACTACgACACCACCGCTGATGAGATCCTGCAGCAGT	FALSE
210444	single nucleotide variant	NM_000071.3(CBS):c.325T>C (p.Cys109Arg)	Pathogenic	778220779	RCV000199752|RCV000248928|RCV000535881|RCV000588375|RCV002229441	not provided|Cardiovascular phenotype|Classic homocystinuria|Homocystinuria|HYPERHOMOCYSTEINEMIA, THROMBOTIC, CBS-RELATED	GRCh38	T>C	RESCUE	TTCGGCCTGAAGTGTGAGCTCTTGGCCAAGtGTGAGTTCTTCAACGCGGGCGGGAGCGTGA	FALSE
210446	single nucleotide variant	NM_000071.3(CBS):c.253G>A (p.Gly85Arg)	Pathogenic	863223435	RCV000195506|RCV001063052|RCV002228834	not provided|Classic homocystinuria|HYPERHOMOCYSTEINEMIA, THROMBOTIC, CBS-RELATED	GRCh38	G>A	REPAIR	AAAATCTTGCCAGATATTCTGAAGAAAATCgGGGACACCCCTATGGTCAGAATCAACAAGA	TRUE
488016	single nucleotide variant	NM_000071.3(CBS):c.494G>A (p.Cys165Tyr)	Pathogenic	1347651454	RCV000587735|RCV002315881|RCV002287426|RCV002232223|RCV003459454	Homocystinuria|Familial thoracic aortic aneurysm and aortic dissection|See cases|HYPERHOMOCYSTEINEMIA, THROMBOTIC, CBS-RELATED|Classic homocystinuria	GRCh38	G>A	REPAIR	CCCTGGCTGCGGCAGTGAGGGGCTATCGCTgCATCATCGTGATGCCAGAGAAGATGAGCTC	FALSE
571571	single nucleotide variant	NM_000071.3(CBS):c.766G>A (p.Gly256Ser)	Pathogenic	1000697114	RCV002233278	HYPERHOMOCYSTEINEMIA, THROMBOTIC, CBS-RELATED	GRCh38	G>A	REPAIR	GGGAAGCTGGACATGCTGGTGGCTTCAGTGgGCACGGGCGGCACCATCACGGGCATTGCCA	FALSE
621647	single nucleotide variant	NM_000071.3(CBS):c.526G>A (p.Glu176Lys)	Pathogenic	762065361	RCV000781199|RCV001220158|RCV002234174	Homocystinuria|Classic homocystinuria|HYPERHOMOCYSTEINEMIA, THROMBOTIC, CBS-RELATED	GRCh38	G>A	REPAIR	ATCATCGTGATGCCAGAGAAGATGAGCTCCgAGAAGGTGGACGTGCTGCGGGCACTGGGGG	FALSE
848813	single nucleotide variant	NM_000071.3(CBS):c.1226G>A (p.Trp409Ter)	Pathogenic	376916741	RCV002240537	HYPERHOMOCYSTEINEMIA, THROMBOTIC, CBS-RELATED	GRCh38	G>A	REPAIR	AGGAGGACCTCACGGAGAAGAAGCCCTGGTgGTGGCACCTCCGTGTTCAGGAGCTGGGCCT	FALSE
848818	single nucleotide variant	NM_000071.3(CBS):c.451G>A (p.Gly151Arg)	Pathogenic	373782713	RCV001070719|RCV001264436|RCV001585975|RCV002240636|RCV002339345|RCV003918663	Classic homocystinuria|Homocystinuria|not provided|HYPERHOMOCYSTEINEMIA, THROMBOTIC, CBS-RELATED|Familial thoracic aortic aneurysm and aortic dissection|CBS-related condition	GRCh38	G>A	REPAIR	ACGATTATCGAGCCGACATCCGGGAACACCgGGATCGGGCTGGCCCTGGCTGCGGCAGTGA	FALSE
929327	single nucleotide variant	NM_000071.3(CBS):c.1227G>A (p.Trp409Ter)	Pathogenic	1332950288	RCV002241267	HYPERHOMOCYSTEINEMIA, THROMBOTIC, CBS-RELATED	GRCh38	G>A	REPAIR	GGAGGACCTCACGGAGAAGAAGCCCTGGTGgTGGCACCTCCGTGTTCAGGAGCTGGGCCTG	FALSE
966848	single nucleotide variant	NM_000071.3(CBS):c.941T>C (p.Val314Ala)	Pathogenic	1438933819	RCV001257457	Classic homocystinuria	GRCh38	T>C	RESCUE	AAGGGATCGGCTACGACTTCATCCCCACGGtGCTGGACAGGACGGTGGTGGACAAGTGGTT	FALSE
1431926	single nucleotide variant	NM_000071.3(CBS):c.624G>A (p.Trp208Ter)	Pathogenic	774174074	RCV001994637	HYPERHOMOCYSTEINEMIA, THROMBOTIC, CBS-RELATED	GRCh38	G>A	REPAIR	CTCCCCGGAGTCACACGTGGGGGTGGCCTGgCGGCTGAAGAACGAAATCCCCAATTCTCAC	FALSE
1466890	single nucleotide variant	NM_000071.3(CBS):c.1169G>A (p.Trp390Ter)	Pathogenic	2146344203	RCV001885847	HYPERHOMOCYSTEINEMIA, THROMBOTIC, CBS-RELATED	GRCh38	G>A	REPAIR	ACTACATGACCAAGTTCCTGAGCGACAGGTgGATGCTGCAGAAGGGCTTTCTGAAGGAGGA	FALSE
2838805	single nucleotide variant	NM_000071.3(CBS):c.913G>A (p.Gly305Arg)	Pathogenic	-1	RCV003460338	Classic homocystinuria	GRCh38	G>A	REPAIR	CAGACGGAGCAGACAACCTACGAGGTGGAAgGGATCGGCTACGACTTCATCCCCACGGTGC	FALSE
15181	single nucleotide variant	NM_033409.4(SLC52A3):c.670T>C (p.Phe224Leu)	Pathogenic	267606685	RCV000000165	Brown-Vialetto-van Laere syndrome 1	GRCh38	T>C	RESCUE	CTTCCCGCCCACTTCTCACCCCTGGTCTTCtTCCTCCTCCTATCCATCATGATGGCCTGCT	FALSE
206630	single nucleotide variant	NM_033409.4(SLC52A3):c.49T>C (p.Trp17Arg)	Pathogenic	797045190	RCV000191956	Brown-Vialetto-van Laere syndrome 1	GRCh38	T>C	RESCUE	CTGCTGGTCTGCGTCTTCGGAATGGGCTCCtGGGTGACCATCAATGGGCTCTGGGTAGAGC	FALSE
788942	single nucleotide variant	NM_033409.4(SLC52A3):c.71G>A (p.Trp24Ter)	Pathogenic	1599959574	RCV000985191|RCV001784483	Progressive bulbar palsy of childhood|not provided	GRCh38	G>A	REPAIR	TGGGCTCCTGGGTGACCATCAATGGGCTCTgGGTAGAGCTGCCCCTGCTGGTGATGGAGCT	FALSE
2945454	single nucleotide variant	NM_033409.4(SLC52A3):c.293G>A (p.Trp98Ter)	Pathogenic	-1	RCV003598301	Brown-Vialetto-van Laere syndrome 1	GRCh38	G>A	REPAIR	TCTTTGCCTTCCTCTGGAATATGACCTCCTgGGTGCTGGACGGCCACCACAGCATCGCCTT	FALSE
2969788	single nucleotide variant	NM_033409.4(SLC52A3):c.51G>A (p.Trp17Ter)	Pathogenic	-1	RCV003599066	Brown-Vialetto-van Laere syndrome 1	GRCh38	G>A	REPAIR	GCTGGTCTGCGTCTTCGGAATGGGCTCCTGgGTGACCATCAATGGGCTCTGGGTAGAGCTG	FALSE
15185	single nucleotide variant	NM_000274.4(OAT):c.3G>A (p.Met1Ile)	Pathogenic	121965034	RCV000000169	Ornithine aminotransferase deficiency	GRCh38	G>A	REPAIR	TCTGTGGTTTTTCTACTTGAAGGACACAATgTTTTCCAAACTAGCACATTTGCAGAGGTTT	FALSE
15189	single nucleotide variant	NM_000274.4(OAT):c.163T>C (p.Tyr55His)	Pathogenic	121965037	RCV000000173	Ornithine aminotransferase deficiency	GRCh38	T>C	RESCUE	GAAAGGGAATATAAGTATGGTGCACACAACtACCATCCTTTACCTGTAGCCCTGGAGAGAG	FALSE
15194	single nucleotide variant	NM_000274.4(OAT):c.812G>A (p.Arg271Lys)	Pathogenic	121965042	RCV000000178	Ornithine aminotransferase deficiency	GRCh38	G>A	REPAIR	TTGCTGATGAAATACAGACAGGATTGGCCAgAACTGGTAGATGGCTGGCTGTTGATTATGA	FALSE
15195	single nucleotide variant	NM_000274.4(OAT):c.1205T>C (p.Leu402Pro)	Pathogenic	121965043	RCV000000179|RCV002509140	Ornithine aminotransferase deficiency|Hyperornithinemia	GRCh38	T>C	RESCUE	AGGTGTGTCTACGACTTCGAGATAATGGACtTCTGGCCAAGCCAACCCATGGCGACATTAT	FALSE
15201	single nucleotide variant	NM_000274.4(OAT):c.994G>A (p.Val332Met)	Pathogenic	121965047	RCV000000185|RCV000049551	Gyrate atrophy of choroid and retina with pyridoxine-responsive ornithinemia|Ornithine aminotransferase deficiency	GRCh38	G>A	REPAIR	ACATACGGTGGCAATCCACTAGGCTGCCGAgTGGCCATCGCAGCCCTTGAGGTTTTAGAAG	FALSE
15206	single nucleotide variant	NM_000274.4(OAT):c.550G>A (p.Ala184Thr)	Pathogenic	121965050	RCV000000190	Ornithine aminotransferase deficiency	GRCh38	G>A	REPAIR	GCTGGGAACTTCTGGGGTAGGACGTTGTCTgCTATCTCCAGTTCCACAGACCCAACCAGTT	FALSE
15211	single nucleotide variant	NM_000274.4(OAT):c.1180T>C (p.Cys394Arg)	Pathogenic	121965054	RCV000000195	Ornithine aminotransferase deficiency	GRCh38	T>C	RESCUE	GAAACCAAAGATTGGGATGCTTGGAAGGTGtGTCTACGACTTCGAGATAATGGACTTCTGG	FALSE
15218	single nucleotide variant	NM_000274.4(OAT):c.533G>A (p.Trp178Ter)	Pathogenic	267606923	RCV000000202	Ornithine aminotransferase deficiency	GRCh38	G>A	REPAIR	CAAAGATTGTTTTTGCAGCTGGGAACTTCTgGGGTAGGACGTTGTCTGCTATCTCCAGTTC	FALSE
70777	single nucleotide variant	NM_000274.4(OAT):c.952G>A (p.Glu318Lys)	Pathogenic	386833621	RCV000049547	Ornithine aminotransferase deficiency	GRCh38	G>A	REPAIR	GATGACATCATGCTGACCATTAAGCCAGGGgAGCATGGGTCCACATACGGTGGCAATCCAC	FALSE
934977	single nucleotide variant	NM_000274.4(OAT):c.534G>A (p.Trp178Ter)	Pathogenic	890106099	RCV001203269	Ornithine aminotransferase deficiency	GRCh38	G>A	REPAIR	AAAGATTGTTTTTGCAGCTGGGAACTTCTGgGGTAGGACGTTGTCTGCTATCTCCAGTTCC	FALSE
1448059	single nucleotide variant	NM_000274.4(OAT):c.1163G>A (p.Trp388Ter)	Pathogenic	2134440659	RCV001943000	Ornithine aminotransferase deficiency	GRCh38	G>A	REPAIR	ACGCTATTGTCATTAAAGAAACCAAAGATTgGGATGCTTGGAAGGTGTGTCTACGACTTCG	FALSE
2131324	single nucleotide variant	NM_000274.4(OAT):c.1164G>A (p.Trp388Ter)	Pathogenic	-1	RCV002985439	Ornithine aminotransferase deficiency	GRCh38	G>A	REPAIR	CGCTATTGTCATTAAAGAAACCAAAGATTGgGATGCTTGGAAGGTGTGTCTACGACTTCGA	FALSE
2153898	single nucleotide variant	NM_000274.4(OAT):c.468G>A (p.Trp156Ter)	Pathogenic	-1	RCV003016614	Ornithine aminotransferase deficiency	GRCh38	G>A	REPAIR	AGAGACTGCCTGTAAACTAGCTCGTAAGTGgGGCTATACCGTGAAGGGCATTCAGAAATAC	FALSE
15224	single nucleotide variant	NM_001385.3(DPYS):c.1303G>A (p.Gly435Arg)	Pathogenic	267606773	RCV000000208	Dihydropyrimidinase deficiency	GRCh38	G>A	REPAIR	TTCAACATTTTCGAGGGCATGGTTTGCCACgGGGTGCCCCTTGTGACTATTTCAAGAGGCA	FALSE
961046	single nucleotide variant	NM_001385.3(DPYS):c.750G>A (p.Met250Ile)	Pathogenic	751371011	RCV001248827	Dihydropyrimidinase deficiency	GRCh38	G>A	REPAIR	GAACTGTCCTCTCTACATTGTGCATGTGATgAGCAAGTCTGCAGCTAAGGTGATAGCGGAT	FALSE
1428560	single nucleotide variant	NM_001385.3(DPYS):c.1217G>A (p.Trp406Ter)	Pathogenic	770063251	RCV002037874	not provided	GRCh38	G>A	REPAIR	CTGTAGGATCAGATGCTGACATTGTTATTTgGGACCCAAAAGGCACAAGGACTATCTCAGC	TRUE
2843671	single nucleotide variant	NM_001385.3(DPYS):c.502T>C (p.Tyr168His)	Pathogenic	-1	RCV003480014	Dihydropyrimidinase deficiency	GRCh38	T>C	RESCUE	TTCAAGATGTTTATGGCCTATAAAGATCTGtACATGGTGACAGACCTGGAGCTGTACGAAG	FALSE
15247	single nucleotide variant	NM_000285.4(PEPD):c.826G>A (p.Asp276Asn)	Pathogenic	121917721	RCV000000232|RCV000520088	Prolidase deficiency|not provided	GRCh38	G>A	REPAIR	ACGATCCAGAATGGGGATATGTGCCTGTTCgACATGGGCGGTGAGTATTACTGCTTCGCTT	FALSE
15255	single nucleotide variant	NM_000285.4(PEPD):c.1234G>A (p.Glu412Lys)	Pathogenic	267606944	RCV000000240	Prolidase deficiency	GRCh38	G>A	REPAIR	CACCTGCAGCCAGGCATGGTGCTCACCGTGgAGCCGGGCATCTACTTCATCGACCACCTCC	FALSE
611902	single nucleotide variant	NM_000285.4(PEPD):c.977G>A (p.Trp326Ter)	Pathogenic	529315200	RCV000760509	not provided	GRCh38	G>A	REPAIR	TCATGGGTGCCATGAAGCCAGGTGTCTGGTgGCCTGACATGCACCGCCTGGCTGACCGCAT	FALSE
15259	single nucleotide variant	NM_000027.4(AGA):c.904G>A (p.Gly302Arg)	Pathogenic	121964905	RCV000000244	Aspartylglucosaminuria	GRCh38	G>A	REPAIR	AGAATCCAGAAGCATTTTCCAGAATTCTTTgGGGCTGTTATATGTGCCAATGTGACTGGAA	FALSE
15268	single nucleotide variant	NM_000027.4(AGA):c.214T>C (p.Ser72Pro)	Pathogenic	121964909	RCV000000253	Aspartylglucosaminuria	GRCh38	T>C	RESCUE	GCCATGTGTGAGAGAGAGCAGTGTGACGGCtCTGTAGGCTTTGGAGGAAGTCCTGATGAAC	FALSE
15271	single nucleotide variant	NM_182758.4(WDR72):c.2934G>A (p.Trp978Ter)	Pathogenic	143816093	RCV000000256|RCV000421226	Amelogenesis imperfecta hypomaturation type 2A3|not provided	GRCh38	G>A	REPAIR	CCTTTCACTTTTGAAGCTAATTTCCTGTTGgAGAGACCAGTCTGTGCAGGTAACTGAAGCA	FALSE
512148	single nucleotide variant	NM_182758.4(WDR72):c.708G>A (p.Trp236Ter)	Pathogenic	1266819147	RCV000624152	Inborn genetic diseases	GRCh38	G>A	REPAIR	ACTTCTATTGGTGGTATTTTCTAAATGTTGgAAGGTTTATGATTATTGTGATTTTTCCCTT	FALSE
15273	single nucleotide variant	NM_000398.7(CYB5R3):c.382T>C (p.Ser128Pro)	Pathogenic	121965006	RCV000000258	Methemoglobinemia type 2	GRCh38	T>C	RESCUE	CATCCCAAGTTTCCCGCTGGAGGGAAGATGtCTCAGTACCTGGAGAGCATGCAGATTGGAG	FALSE
15275	single nucleotide variant	NM_000398.7(CYB5R3):c.446T>C (p.Leu149Pro)	Pathogenic	121965008	RCV000000260	Methemoglobinemia, type I	GRCh38	T>C	RESCUE	CCATTGAGTTCCGGGGCCCCAGTGGGCTGCtGGTCTACCAGGGCAAAGGGAAGTTCGCCAT	FALSE
15280	single nucleotide variant	NM_000398.7(CYB5R3):c.610T>C (p.Cys204Arg)	Pathogenic	121965011	RCV000000265	Methemoglobinemia type 2	GRCh38	T>C	RESCUE	ATCATGAAGGACCCTGATGACCACACTGTGtGCCACCTGCTCTTTGCCAACCAGACCGAGA	FALSE
15285	single nucleotide variant	NM_000398.7(CYB5R3):c.218T>C (p.Leu73Pro)	Pathogenic	121965013	RCV000000270	Methemoglobinemia, type I	GRCh38	T>C	RESCUE	CCCTGCCGTCACCCCAGCACATCCTGGGCCtCCCTGTCGGCCAGCACATCTACCTCTCGGC	FALSE
15288	single nucleotide variant	NM_000398.7(CYB5R3):c.611G>A (p.Cys204Tyr)	Pathogenic	121965015	RCV000000273|RCV003764501	Methemoglobinemia, type I|Hereditary methemoglobinemia	GRCh38	G>A	REPAIR	TCATGAAGGACCCTGATGACCACACTGTGTgCCACCTGCTCTTTGCCAACCAGACCGAGAA	FALSE
1686888	single nucleotide variant	NM_000398.7(CYB5R3):c.708G>A (p.Trp236Ter)	Pathogenic	763259379	RCV002262175	Deficiency of cytochrome-b5 reductase	GRCh38	G>A	REPAIR	GAACAAACATTCTGCACGCTTCAAGCTCTGgTACACGCTGGACAGAGCCCCTGAAGCCTGG	FALSE
15315	single nucleotide variant	NM_000934.4(SERPINF2):c.1231G>A (p.Val411Met)	Pathogenic	121965062	RCV000000300	Alpha-2-plasmin inhibitor deficiency	GRCh38	G>A	REPAIR	ATGTCCCGCATGTCCCTGTCCTCCTTCAGCgTGAACCGCCCCTTCCTCTTCTTCATCTTCG	FALSE
15319	single nucleotide variant	NM_001159773.2(CANT1):c.899G>A (p.Arg300His)	Pathogenic	267606699	RCV000000304	Desbuquois dysplasia 1	GRCh38	G>A	REPAIR	ACACGCTGCAGCGCTGGTTCTTCCTGCCGCgCCGCGCCAGCCAGGAGCGCTACAGCGAGAA	FALSE
39973	single nucleotide variant	NM_001159773.2(CANT1):c.671T>C (p.Leu224Pro)	Pathogenic	150181226	RCV000024008	Desbuquois dysplasia 1	GRCh38	T>C	RESCUE	CCGAATGGCTGGCAGTGAAGGACGAGCGTCtGTACGTGGGCGGCCTGGGCAAGGAGTGGAC	FALSE
2977937	single nucleotide variant	NM_001159773.2(CANT1):c.648G>A (p.Trp216Ter)	Pathogenic	-1	RCV003709313	not provided	GRCh38	G>A	REPAIR	CACCGTGGAGAAAGGCTTCAAGGCCGAATGgCTGGCAGTGAAGGACGAGCGTCTGTACGTG	FALSE
2985189	single nucleotide variant	NM_001159773.2(CANT1):c.33G>A (p.Trp11Ter)	Pathogenic	-1	RCV003723124	not provided	GRCh38	G>A	REPAIR	GCCCGTGCAGCTGTCTGAGCACCCGGAATGgAATGAGTCTATGCACTCCCTCCGGATCAGT	FALSE
3175400	single nucleotide variant	NM_001159773.2(CANT1):c.258G>A (p.Trp86Ter)	Pathogenic	-1	RCV003871667	not provided	GRCh38	G>A	REPAIR	CTGGAGGCTCGGCCAGGCGCCCGCCAACTGgTACAATGACACCTACCCCCTGTCTCCCCCA	FALSE
15323	single nucleotide variant	NM_000552.5(VWF):c.4883T>C (p.Ile1628Thr)	Pathogenic	61750584	RCV000000308|RCV000086808|RCV000778377|RCV002243602	Von Willebrand disease type 2A|not provided|Hereditary von Willebrand disease|von Willebrand disease type 2	GRCh38	T>C	RESCUE	GGCTGCCTGGAGACATCCAGGTGGTGCCCAtTGGAGTGGGCCCTAATGCCAACGTGCAGGA	FALSE
15329	single nucleotide variant	NM_000552.5(VWF):c.3946G>A (p.Val1316Met)	Pathogenic	61749397	RCV000000314|RCV000086715|RCV000507168|RCV000678767|RCV000851771|RCV002476901	Von Willebrand disease type 2B|not provided|not specified|Hereditary von Willebrand disease|von Willebrand disease type 2|von Willebrand disease type 2;von Willebrand disease type 1;von Willebrand disease type 3	GRCh38	G>A	REPAIR	CGGCTGCGCATCTCCCAGAAGTGGGTCCGCgTGGCCGTGGTGGAGTACCACGACGGCTCCC	FALSE
15330	single nucleotide variant	NM_000552.5(VWF):c.4022G>A (p.Arg1341Gln)	Pathogenic	61749403	RCV000000315|RCV000086721|RCV002227435|RCV002243605|RCV003407246	Von Willebrand disease type 2B|not provided|Hereditary von Willebrand disease|von Willebrand disease type 2|VWF-related condition	GRCh38	G>A	REPAIR	TCAAGGACCGGAAGCGACCGTCAGAGCTGCgGCGCATTGCCAGCCAGGTGAAGTATGCGGG	FALSE
15331	single nucleotide variant	NM_000552.5(VWF):c.4837T>C (p.Ser1613Pro)	Pathogenic	61750581	RCV000000316|RCV000086805	Von Willebrand disease type 2A|not provided	GRCh38	T>C	RESCUE	CTGGTCTACATGGTCACCGGAAATCCTGCCtCTGATGAGATCAAGAGGCTGCCTGGAGACA	FALSE
15340	single nucleotide variant	NM_000552.5(VWF):c.3814T>C (p.Cys1272Arg)	Pathogenic	61749372	RCV000000328|RCV000086679|RCV002243607	Von Willebrand disease type 2A|not provided|von Willebrand disease type 2	GRCh38	T>C	RESCUE	ATCTCGGAACCGCCGTTGCACGATTTCTACtGCAGCAGGCTACTGGACCTGGTCTTCCTGC	FALSE
15344	single nucleotide variant	NM_000552.5(VWF):c.1648G>A (p.Gly550Arg)	Pathogenic	61754011	RCV000000332|RCV000086570	Von Willebrand disease type 2A|not provided	GRCh38	G>A	REPAIR	GGGCTGGCGGAGCCCCGGGTGGAGGACTTCgGGAACGCCTGGAAGCTGCACGGGGACTGCC	FALSE
15345	single nucleotide variant	NM_000552.5(VWF):c.8317T>C (p.Cys2773Arg)	Pathogenic	61751310	RCV000000333|RCV000086917	Von Willebrand disease type 2A|not provided	GRCh38	T>C	RESCUE	GACATCAACGATGTGCAGGACCAGTGCTCCtGCTGCTCTCCGACACGGACGGAGCCCATGC	FALSE
15347	single nucleotide variant	NM_000552.5(VWF):c.3614G>A (p.Arg1205His)	Pathogenic	121964895	RCV000000335|RCV000000336|RCV000086666|RCV000851598|RCV001003906|RCV003924787	von Willebrand disease type 1|von Willebrand factor Vicenza|not provided|Hereditary von Willebrand disease|Reduced von Willebrand factor activity;Reduced quantity of Von Willebrand factor|VWF-related condition	GRCh38	G>A	REPAIR	ACTGTCCAGTGTGTGAGGTGGCTGGCCGGCgTTTTGCCTCAGGAAAGAAAGTCACCTTGAA	FALSE
15348	single nucleotide variant	NM_000552.5(VWF):c.3445T>C (p.Cys1149Arg)	Pathogenic	61748511	RCV000000337|RCV000086657|RCV002264636	von Willebrand disease type 1|not provided|von Willebrand disease type 2	GRCh38	T>C	RESCUE	GGGTATGAGTGTGAGTGGCGCTATAACAGCtGTGCACCTGCCTGTCAAGTCACGTGTCAGC	FALSE
15356	single nucleotide variant	NM_000552.5(VWF):c.3178T>C (p.Cys1060Arg)	Pathogenic	61748497	RCV000000345|RCV000086640	von Willebrand disease type 2N|not provided	GRCh38	T>C	RESCUE	ATCATGAAGCAGACGATGGTGGATTCCTCCtGTAGAATCCTTACCAGTGACGTCTTCCAGG	FALSE
39968	single nucleotide variant	NM_000552.5(VWF):c.2279G>A (p.Arg760His)	Pathogenic	61748467	RCV000024003|RCV000086595	von Willebrand disease type 1|not provided	GRCh38	G>A	REPAIR	ACGCTGTCCTCAGCAGTCCCCTGTCTCATCgCAGCAAAAGGAGCCTATCCTGTCGGCCCCC	TRUE
106125	single nucleotide variant	NM_000552.5(VWF):c.3179G>A (p.Cys1060Tyr)	Pathogenic	267607314	RCV000086641|RCV002264643|RCV002264644	not provided|von Willebrand disease type 1|von Willebrand disease type 2	GRCh38	G>A	REPAIR	TCATGAAGCAGACGATGGTGGATTCCTCCTgTAGAATCCTTACCAGTGACGTCTTCCAGGA	FALSE
106169	single nucleotide variant	NM_000552.5(VWF):c.3853T>C (p.Ser1285Pro)	Pathogenic	61749379	RCV000086690|RCV002264650	not provided|von Willebrand disease type 2	GRCh38	T>C	RESCUE	CTACTGGACCTGGTCTTCCTGCTGGATGGCtCCTCCAGGCTGTCCGAGGCTGAGTTTGAAG	FALSE
106172	single nucleotide variant	NM_000552.5(VWF):c.3877T>C (p.Phe1293Leu)	Pathogenic	267607335	RCV000086694|RCV002264653	not provided|von Willebrand disease type 2	GRCh38	T>C	RESCUE	GATGGCTCCTCCAGGCTGTCCGAGGCTGAGtTTGAAGTGCTGAAGGCCTTTGTGGTGGACA	FALSE
106177	single nucleotide variant	NM_000552.5(VWF):c.3917G>A (p.Arg1306Gln)	Pathogenic	61749385	RCV000086700|RCV002243729	not provided|von Willebrand disease type 2	GRCh38	G>A	REPAIR	TGAAGGCCTTTGTGGTGGACATGATGGAGCgGCTGCGCATCTCCCAGAAGTGGGTCCGCGT	FALSE
106179	single nucleotide variant	NM_000552.5(VWF):c.3920T>C (p.Leu1307Pro)	Pathogenic	61749386	RCV000086702|RCV002264654	not provided|von Willebrand disease type 2	GRCh38	T>C	RESCUE	AGGCCTTTGTGGTGGACATGATGGAGCGGCtGCGCATCTCCCAGAAGTGGGTCCGCGTGGC	FALSE
106198	single nucleotide variant	NM_000552.5(VWF):c.4075G>A (p.Glu1359Lys)	Pathogenic	61749407	RCV000086726|RCV002264657	not provided|von Willebrand disease type 1	GRCh38	G>A	REPAIR	TATGCGGGCAGCCAGGTGGCCTCCACCAGCgAGGTCTTGAAATACACACTGTTCCAAATCT	FALSE
106207	single nucleotide variant	NM_000552.5(VWF):c.4121G>A (p.Arg1374His)	Pathogenic	61750072	RCV000086735|RCV000851939|RCV000852116|RCV001093529|RCV002264658|RCV000626712	not provided|Hereditary von Willebrand disease|von Willebrand disease type 2|Von Willebrand disease type 2A;von Willebrand disease type 1;von Willebrand disease type 2M|von Willebrand disease type 1|Abnormal bleeding;Prolonged bleeding time	GRCh38	G>A	REPAIR	CACTGTTCCAAATCTTCAGCAAGATCGACCgCCCTGAAGCCTCCCGCATCACCCTGCTCCT	FALSE
106268	single nucleotide variant	NM_000552.5(VWF):c.4790G>A (p.Arg1597Gln)	Pathogenic	61750577	RCV000086799|RCV000852141|RCV002243742	not provided|Hereditary von Willebrand disease|von Willebrand disease type 2	GRCh38	G>A	REPAIR	ACCACAGCTTCTTGGTCAGCCAGGGTGACCgGGAGCAGGCGCCCAACCTGGTCTACATGGT	FALSE
106323	single nucleotide variant	NM_000552.5(VWF):c.666G>A (p.Trp222Ter)	Pathogenic	62643624	RCV000086858|RCV001787068	not provided|von Willebrand disease type 3	GRCh38	G>A	REPAIR	CTCCTCTGGGGAAATGCAGAAGGGCCTGTGgGAGCAGTGCCAGCTTCTGAAGAGCACCTCG	FALSE
106328	single nucleotide variant	NM_000552.5(VWF):c.6911G>A (p.Cys2304Tyr)	Pathogenic	61750626	RCV000086863|RCV001787069|RCV002264669	not provided|von Willebrand disease type 3|von Willebrand disease type 1	GRCh38	G>A	REPAIR	AGCCCTGCCCCACGGCCAAAGCTCCCACGTgTGGCCTGTGTGAAGTAGCCCGCCTCCGCCA	FALSE
106350	single nucleotide variant	NM_000552.5(VWF):c.7437G>A (p.Ser2479=)	Pathogenic	267607363	RCV000086886|RCV002243754	not provided|Hereditary von Willebrand disease	GRCh38	G>A	REPAIR	CCAGAAGCCCTGTGAGGACAGCTGTCGGTCgGGCTTCACTTACGTTCTGCATGAAGGCGAG	FALSE
615503	single nucleotide variant	NM_000552.5(VWF):c.2921G>A (p.Trp974Ter)	Pathogenic	1591870340	RCV000851766	Hereditary von Willebrand disease	GRCh38	G>A	REPAIR	TGCTGCTGGGCAAAGCCCTCTCCGTGGTCTgGGACCGCCACCTGAGCATCTCCGTGGTCCT	FALSE
1017670	single nucleotide variant	NM_000552.5(VWF):c.5235G>A (p.Trp1745Ter)	Pathogenic	267607352	RCV001787130	von Willebrand disease type 3	GRCh38	G>A	REPAIR	TGGAAGCATCACCACCATTGACGTGCCATGgAACGTGGTCCCGGAGAAAGCCCATTTGCTG	FALSE
1053581	single nucleotide variant	NM_000552.5(VWF):c.3360G>A (p.Trp1120Ter)	Pathogenic	2136418333	RCV001787217	von Willebrand disease type 3	GRCh38	G>A	REPAIR	GTGTGCCCAGCATGGCAAGGTGGTGACCTGgAGGACGGCCACATTGTGCCCCCAGAGCTGC	FALSE
1053605	single nucleotide variant	NM_000552.5(VWF):c.1659G>A (p.Trp553Ter)	Pathogenic	2136455808	RCV001787165	von Willebrand disease type 3	GRCh38	G>A	REPAIR	GCCCCGGGTGGAGGACTTCGGGAACGCCTGgAAGCTGCACGGGGACTGCCAGGACCTGCAG	FALSE
1053610	single nucleotide variant	NM_000552.5(VWF):c.1130G>A (p.Trp377Ter)	Pathogenic	1321160729	RCV001787160	von Willebrand disease type 3	GRCh38	G>A	REPAIR	GCAACACCTGCATTTGCCGAAACAGCCAGTgGATCTGCAGCAATGAAGAATGTCCAGGGGA	FALSE
1305783	single nucleotide variant	NM_000552.5(VWF):c.6535T>C (p.Ser2179Pro)	Pathogenic	2136385329	RCV001774768	von Willebrand disease type 1	GRCh38	T>C	RESCUE	CACCAGGAGCAAGTGTGTGAGGTGATCGCCtCTTATGCCCACCTCTGTCGGACCAACGGGG	FALSE
1687796	single nucleotide variant	NM_000552.5(VWF):c.6743G>A (p.Cys2248Tyr)	Pathogenic	2136382972	RCV002264872	von Willebrand disease type 1	GRCh38	G>A	REPAIR	CTCCAGATAAAGTCATGTTGGAAGGCAGCTgTGTCCCTGAAGAGGCCTGCACTCAGTGCAT	FALSE
1701761	single nucleotide variant	NM_000552.5(VWF):c.7563G>A (p.Trp2521Ter)	Pathogenic	-1	RCV002283992	von Willebrand disease type 3	GRCh38	G>A	REPAIR	GTCTTCCTGGAAGAGTGTCGGCTCCCAGTGgGCCTCCCCGGAGAACCCCTGCCTCATCAAT	FALSE
15389	single nucleotide variant	NM_001042492.3(NF1):c.4677G>A (p.Trp1559Ter)	Pathogenic	137854555	RCV000000378|RCV000660063|RCV001007974	Juvenile myelomonocytic leukemia|Neurofibromatosis, type 1|not provided	GRCh38	G>A	REPAIR	AGAGCACAAACCTGTGGCAGATACACACTGgTCCAGCCTTAACCTTACCAGTTCAAAGTTT	FALSE
15394	single nucleotide variant	NM_001042492.3(NF1):c.1523T>C (p.Leu508Pro)	Pathogenic	137854558	RCV000000383	Neurofibromatosis, type 1	GRCh38	T>C	RESCUE	AACTAATTCATGCAGATCCAAAGCTCTTGCtTTGTAATCCAAGAAAACAGGGGCCCGAAAC	TRUE
79215	single nucleotide variant	NM_001042492.3(NF1):c.2543G>A (p.Gly848Glu)	Pathogenic	199474748	RCV000059176|RCV000687480|RCV002490663	not provided|Neurofibromatosis, type 1|Neurofibromatosis, type 1;Neurofibromatosis-Noonan syndrome;CafÃ©-au-lait macules with pulmonary stenosis;Neurofibromatosis, familial spinal;Juvenile myelomonocytic leukemia	GRCh38	G>A	REPAIR	TCAACATGACTGGCTTCCTTTGTGCCCTTGgGGGAGTGTGCCTCCAGCAGAGAAGCAATTC	FALSE
79232	single nucleotide variant	NM_001042492.3(NF1):c.3827G>A (p.Arg1276Gln)	Pathogenic	137854556	RCV000059193|RCV000213660|RCV000824729|RCV002318951|RCV000762988|RCV002470752	not provided|Neurofibromatosis, type 1|Neurofibromatosis, type 1;CafÃ©-au-lait macules with pulmonary stenosis|Hereditary cancer-predisposing syndrome;Cardiovascular phenotype|Juvenile myelomonocytic leukemia;Neurofibromatosis-Noonan syndrome;Neurofibromatosis, familial spinal;Neurofibromatosis, type 1;CafÃ©-au-lait macules with pulmonary stenosis|Neurofibromatosis-Noonan syndrome	GRCh38	G>A	REPAIR	AATTGGCAGACTCCATGCAGACTCTCTTCCgAGGCAACAGCTTGGCCAGTAAAATAATGAC	TRUE
79238	single nucleotide variant	NM_001042492.3(NF1):c.434T>C (p.Leu145Pro)	Pathogenic	199474734	RCV000059200|RCV002514299	not provided|Neurofibromatosis, type 1	GRCh38	T>C	RESCUE	GGAATTCTGCCTCTGGGGTTTTATTTTCTCtCAGCTGCAACAACTTCAATGCAGTCTTTAG	FALSE
184694	single nucleotide variant	NM_001042492.3(NF1):c.5609G>A (p.Arg1870Gln)	Pathogenic	786202112	RCV000164762|RCV000408787|RCV000494213|RCV000762993|RCV001257532|RCV003462148|RCV003162694	Hereditary cancer-predisposing syndrome|Neurofibromatosis, type 1|not provided|CafÃ©-au-lait macules with pulmonary stenosis;Neurofibromatosis, type 1;Juvenile myelomonocytic leukemia;Neurofibromatosis-Noonan syndrome;Neurofibromatosis, familial spinal|Rhabdomyosarcoma|Juvenile myelomonocytic leukemia|Inborn genetic diseases	GRCh38	G>A	REPAIR	TTAATTTAGGCAGTTCTGACCCGAGTTTACgGTCAGCTGCCTATAATCTTCTGTGTGCCTT	FALSE
213253	single nucleotide variant	NM_001042492.3(NF1):c.1713G>A (p.Trp571Ter)	Pathogenic	863224489	RCV000198156	Neurofibromatosis, type 1	GRCh38	G>A	REPAIR	GAATCCTGATGCTCCTGTAGAAACATTTTGgGAGATTAGCTCACAAATGCTTTTTTACATC	FALSE
213298	single nucleotide variant	NM_001042492.3(NF1):c.7482G>A (p.Trp2494Ter)	Pathogenic	863224493	RCV000196878|RCV000584793|RCV002381682|RCV003332140	Neurofibromatosis, type 1|7 conditions|Cardiovascular phenotype;Hereditary cancer-predisposing syndrome|Malignant tumor of urinary bladder	GRCh38	G>A	REPAIR	CTATAGGACACTAAAGGAGACTCAGCCATGgTCCTCTCCCAAAGGTTCTGAAGGATACCTT	FALSE
235666	single nucleotide variant	NM_001042492.3(NF1):c.3941G>A (p.Trp1314Ter)	Pathogenic	876658235	RCV000213654|RCV003495119	Hereditary cancer-predisposing syndrome|Neurofibromatosis, type 1	GRCh38	G>A	REPAIR	TATTACGAATTGTGATCACATCCTCTGATTgGCAACATGTTAGCTTTGAAGTGGATCCTAC	FALSE
242655	single nucleotide variant	NM_001042492.3(NF1):c.2352G>A (p.Trp784Ter)	Pathogenic	199474778	RCV000230729	Neurofibromatosis, type 1	GRCh38	G>A	REPAIR	TGAGGCTTGGGAAGATACACATGCAAAATGgGAACAAGCAACAAAGCTAATCCTTAACTAT	TRUE
242663	single nucleotide variant	NM_001042492.3(NF1):c.3046T>C (p.Cys1016Arg)	Pathogenic	878853880	RCV000229259	Neurofibromatosis, type 1	GRCh38	T>C	RESCUE	GTCCATGCAATTCAAATAAAAACGAAACTGtGTCAATTAGTTGAAGTAATGATGGCAAGGA	TRUE
265013	single nucleotide variant	NM_001042492.3(NF1):c.2T>C (p.Met1Thr)	Pathogenic	886041346	RCV000324649|RCV002347987|RCV001855057	not provided|Hereditary cancer-predisposing syndrome;Cardiovascular phenotype|Neurofibromatosis, type 1	GRCh38	T>C	RESCUE	CTCCGCCGCCCCCCGGCCGCGGGGAGGACAtGGCCGCGCACAGGCCGGTGGAATGGGTCCA	FALSE
360415	single nucleotide variant	NM_001042492.3(NF1):c.669G>A (p.Trp223Ter)	Pathogenic	1057517967	RCV000413819|RCV000492355|RCV000704754	not provided|Hereditary cancer-predisposing syndrome|Neurofibromatosis, type 1	GRCh38	G>A	REPAIR	AAATAGCCTGGAAAAGGCATTTTGGAACTGgGTAGAAAATTATCCAGATGAATTTACAAAA	TRUE
361012	single nucleotide variant	NM_001042492.3(NF1):c.2709G>A (p.Val903=)	Pathogenic	771820789	RCV000415263|RCV000492711|RCV001775786|RCV003470363	Neurofibromatosis, type 1|Hereditary cancer-predisposing syndrome|not provided|Juvenile myelomonocytic leukemia	GRCh38	G>A	REPAIR	ATTTATGGATCGGCTGTTGTCCTTAATGGTgTGTAACCATGAGAAAGTGGGACTTCAAATA	FALSE
401687	single nucleotide variant	NM_001042492.3(NF1):c.2533T>C (p.Cys845Arg)	Pathogenic	1060500254	RCV000476269	Neurofibromatosis, type 1	GRCh38	T>C	RESCUE	CAGGAATGGATCAACATGACTGGCTTCCTTtGTGCCCTTGGGGGAGTGTGCCTCCAGCAGA	FALSE
401689	single nucleotide variant	NM_001042492.3(NF1):c.2534G>A (p.Cys845Tyr)	Pathogenic	1060500367	RCV000456671	Neurofibromatosis, type 1	GRCh38	G>A	REPAIR	AGGAATGGATCAACATGACTGGCTTCCTTTgTGCCCTTGGGGGAGTGTGCCTCCAGCAGAG	FALSE
401885	single nucleotide variant	NM_001042492.3(NF1):c.7107G>A (p.Trp2369Ter)	Pathogenic	1060500286	RCV000461823|RCV002365592	Neurofibromatosis, type 1|Cardiovascular phenotype;Hereditary cancer-predisposing syndrome	GRCh38	G>A	REPAIR	ATTTATGGCAATCCGGAATCCTCTGGAGTGgCACTGCAAGCAAATGGATCATTTTGTTGGA	FALSE
402477	single nucleotide variant	NM_001042492.3(NF1):c.5650T>C (p.Phe1884Leu)	Pathogenic	1060500378	RCV000463606	Neurofibromatosis, type 1	GRCh38	T>C	RESCUE	TATAATCTTCTGTGTGCCTTAACTTGTACCtTTAATTTAAAAATCGAGGGCCAGTTACTAG	TRUE
409860	single nucleotide variant	NM_001042492.3(NF1):c.801G>A (p.Trp267Ter)	Pathogenic	1064794273	RCV000481303|RCV000699692|RCV001000935|RCV002446925	not provided|Neurofibromatosis, type 1|not specified|Cardiovascular phenotype;Hereditary cancer-predisposing syndrome	GRCh38	G>A	REPAIR	TGAAAGCACCAAACGTAAAGCAGCAGTTTGgCCACTACAAATCATTCTCCTTATCTTGTGT	FALSE
420766	single nucleotide variant	NM_001042492.3(NF1):c.662G>A (p.Trp221Ter)	Pathogenic	1131691126	RCV001810977|RCV002311251	not provided|Cardiovascular phenotype;Hereditary cancer-predisposing syndrome	GRCh38	G>A	REPAIR	CAGTTATAAATAGCCTGGAAAAGGCATTTTgGAACTGGGTAGAAAATTATCCAGATGAATT	TRUE
420771	single nucleotide variant	NM_001042492.3(NF1):c.1278G>A (p.Trp426Ter)	Pathogenic	1131691085	RCV000492382|RCV001785636|RCV002523990	Hereditary cancer-predisposing syndrome|not provided|Neurofibromatosis, type 1	GRCh38	G>A	REPAIR	AATCATCACCAATTCCGCATTGGATTGGTGgCCTAAGATTGATGCTGTGTATTGTCACTCG	FALSE
420776	single nucleotide variant	NM_001042492.3(NF1):c.1796G>A (p.Trp599Ter)	Pathogenic	1131691130	RCV001217607|RCV001799669|RCV002311257	Neurofibromatosis, type 1|not provided|Cardiovascular phenotype;Hereditary cancer-predisposing syndrome	GRCh38	G>A	REPAIR	AAATGCTTAGTAGCACAGAAATTCTCAAGTgGTTGCGGGAAATATTGATCTGCAGGAATAA	FALSE
420782	single nucleotide variant	NM_001042492.3(NF1):c.2088G>A (p.Trp696Ter)	Pathogenic	1131691099	RCV000492419|RCV003597978	Hereditary cancer-predisposing syndrome|Neurofibromatosis, type 1	GRCh38	G>A	REPAIR	ACTAGAAGTGGCCCTGTACATGTTTCTGTGgAACCCTGACACTGAAGCTGTTCTGGTTGCC	FALSE
425101	single nucleotide variant	NM_001042492.3(NF1):c.1683G>A (p.Trp561Ter)	Pathogenic	1135402820	RCV000497046	Neurofibromatosis, type 1	GRCh38	G>A	REPAIR	TCTTCATCAGTTAGATAGCATTGATTTGTGgAATCCTGATGCTCCTGTAGAAACATTTTGG	FALSE
425128	single nucleotide variant	NM_001042492.3(NF1):c.3578T>C (p.Phe1193Ser)	Pathogenic	199474780	RCV000497226	Neurofibromatosis, type 1	GRCh38	T>C	RESCUE	TGACAAAAATCCTTCAACAAGGCACAGAATtTGACACACTTGCAGAAACAGTATTGGCTGA	TRUE
425144	single nucleotide variant	NM_001042492.3(NF1):c.4372G>A (p.Glu1458Lys)	Pathogenic	1135402858	RCV000497096	Neurofibromatosis, type 1	GRCh38	G>A	REPAIR	AGTATTGCCAATCATGTTCTCTTCACAAAAgAAGAACATATGCGGCCTTTCAATGATTTTG	TRUE
425161	single nucleotide variant	NM_001042492.3(NF1):c.5492G>A (p.Trp1831Ter)	Pathogenic	1135402872	RCV000497245	Neurofibromatosis, type 1	GRCh38	G>A	REPAIR	TCCAGTCTATCATTCATATCCGGACCCGCTgGGAACTGTCACAGCCCGACTCTATCCCCCA	FALSE
466532	single nucleotide variant	NM_001042492.3(NF1):c.3144G>A (p.Trp1048Ter)	Pathogenic	1555614635	RCV000528513	Neurofibromatosis, type 1	GRCh38	G>A	REPAIR	GAATAAGATGGTAGAATACCTGACAGACTGgGTTATGGGAACATCAAACCAAGCAGCAGAT	FALSE
466563	single nucleotide variant	NM_001042492.3(NF1):c.3569G>A (p.Gly1190Asp)	Pathogenic	1555615032	RCV000535930	Neurofibromatosis, type 1	GRCh38	G>A	REPAIR	TGGAAGTTCTGACAAAAATCCTTCAACAAGgCACAGAATTTGACACACTTGCAGAAACAGT	TRUE
466633	single nucleotide variant	NM_001042492.3(NF1):c.5055G>A (p.Trp1685Ter)	Pathogenic	1555533354	RCV000525679	Neurofibromatosis, type 1	GRCh38	G>A	REPAIR	CGCAGTCTATATCTATAACTGTAACTCCTGgGTCAGGGAGTACACCAAGTATCATGAGCGG	FALSE
467693	single nucleotide variant	NM_001042492.3(NF1):c.6427G>A (p.Glu2143Lys)	Pathogenic	1555534775	RCV000530481	Neurofibromatosis, type 1	GRCh38	G>A	REPAIR	CTGTGTACTTGTTCACAGCTTCATTTTAGTgAAGAGACCAAGCAAGTTTTGAGACTCAGTC	FALSE
467714	single nucleotide variant	NM_001042492.3(NF1):c.3277G>A (p.Val1093Met)	Pathogenic	1555614858	RCV000537710	Neurofibromatosis, type 1	GRCh38	G>A	REPAIR	CTCCCTCTGCAGCCTGAAGAAGGAGATGGTgTGGAATTGATGGAAGCCAAATCACAGTTAT	FALSE
477936	single nucleotide variant	NM_001042492.3(NF1):c.663G>A (p.Trp221Ter)	Pathogenic	1555608737	RCV002317236	Cardiovascular phenotype;Hereditary cancer-predisposing syndrome	GRCh38	G>A	REPAIR	AGTTATAAATAGCCTGGAAAAGGCATTTTGgAACTGGGTAGAAAATTATCCAGATGAATTT	TRUE
482126	single nucleotide variant	NM_001042492.3(NF1):c.5856G>A (p.Trp1952Ter)	Pathogenic	1555534393	RCV000579351|RCV001853840	not provided|Neurofibromatosis, type 1	GRCh38	G>A	REPAIR	ACACCTTTGTTTGGAATACATGACTCCATGgCTGTCAAATCTAGTTCGTTTTTGCAAGCAT	FALSE
482129	single nucleotide variant	NM_001042492.3(NF1):c.6225G>A (p.Trp2075Ter)	Pathogenic	1555534677	RCV000579286|RCV001809681|RCV003332209|RCV003597991	not provided|Cafe au lait spots, multiple;Tibial pseudarthrosis|Malignant tumor of urinary bladder|Neurofibromatosis, type 1	GRCh38	G>A	REPAIR	AACTCCTACTTTAGAACAACATCTTATGTGgGATGATATTGCTATTTTAGCACGCTACATG	FALSE
485771	single nucleotide variant	NM_001042492.3(NF1):c.2511G>A (p.Trp837Ter)	Pathogenic	1555614211	RCV000584234|RCV003441967	Neurofibromatosis, type 1|not provided	GRCh38	G>A	REPAIR	TTTGTCTGACACAGACTCCCTACAGGAATGgATCAACATGACTGGCTTCCTTTGTGCCCTT	FALSE
531033	single nucleotide variant	NM_001042492.3(NF1):c.3773G>A (p.Trp1258Ter)	Pathogenic	1555615458	RCV000632438	Neurofibromatosis, type 1	GRCh38	G>A	REPAIR	ATTCTCGGCATTTACTCTACCAACTGCTCTgGAACATGTTTTCTAAAGAAGTAGAATTGGC	FALSE
531256	single nucleotide variant	NM_001042492.3(NF1):c.3707G>A (p.Trp1236Ter)	Pathogenic	1252674239	RCV000632353	Neurofibromatosis, type 1	GRCh38	G>A	REPAIR	CTCTGGCCAATGTGGTTCCTTGTTCTCAGTgGGATGAACTAGCTCGAGTTCTGGTTACTCT	FALSE
538121	single nucleotide variant	NM_001042492.3(NF1):c.1237T>C (p.Ser413Pro)	Pathogenic	1555611093	RCV000659980	Neurofibromatosis, type 1	GRCh38	T>C	RESCUE	CCTTCTACATTTCACTATGTGCTGGTAAATtCACTCCATCGAATCATCACCAATTCCGCAT	FALSE
552926	single nucleotide variant	NM_001042492.3(NF1):c.2510G>A (p.Trp837Ter)	Pathogenic	1348129244	RCV000680802|RCV000800838	not provided|Neurofibromatosis, type 1	GRCh38	G>A	REPAIR	ATTTGTCTGACACAGACTCCCTACAGGAATgGATCAACATGACTGGCTTCCTTTGTGCCCT	FALSE
552930	single nucleotide variant	NM_001042492.3(NF1):c.2850G>A (p.Gln950=)	Pathogenic	863224446	RCV000681037|RCV001050045|RCV002319552	not provided|Neurofibromatosis, type 1|Cardiovascular phenotype;Hereditary cancer-predisposing syndrome	GRCh38	G>A	REPAIR	CATCAGCAAGTTTTTTGACTCCCAAGGACAgGTTTTATTGACTGATACCAATACTCAATTT	FALSE
568769	single nucleotide variant	NM_001042492.3(NF1):c.668G>A (p.Trp223Ter)	Pathogenic	1567826110	RCV000702987|RCV003736892	Neurofibromatosis, type 1|not provided	GRCh38	G>A	REPAIR	TAAATAGCCTGGAAAAGGCATTTTGGAACTgGGTAGAAAATTATCCAGATGAATTTACAAA	TRUE
568806	single nucleotide variant	NM_001042492.3(NF1):c.1797G>A (p.Trp599Ter)	Pathogenic	1567845906	RCV000703721|RCV001171932	Neurofibromatosis, type 1|not provided	GRCh38	G>A	REPAIR	AATGCTTAGTAGCACAGAAATTCTCAAGTGgTTGCGGGAAATATTGATCTGCAGGAATAAA	FALSE
568925	single nucleotide variant	NM_001042492.3(NF1):c.4985G>A (p.Trp1662Ter)	Pathogenic	1567611375	RCV000694562|RCV001257530	Neurofibromatosis, type 1|Rhabdomyosarcoma	GRCh38	G>A	REPAIR	ATCGCTTTAAAACAGACTTTCTCTCTAAGTgGTTTGTTGTTTTTCCTGGCTTTGCTTACGA	TRUE
570901	single nucleotide variant	NM_001042492.3(NF1):c.1845G>A (p.Lys615=)	Pathogenic	1131691080	RCV000702016|RCV001543492|RCV002406628	Neurofibromatosis, type 1|not provided|Hereditary cancer-predisposing syndrome;Cardiovascular phenotype	GRCh38	G>A	REPAIR	CTGCAGGAATAAATTTCTTCTTAAAAATAAgCAGGCAGATAGAAGTTCCTGTCACTTTCTC	TRUE
570915	single nucleotide variant	NM_001042492.3(NF1):c.26G>A (p.Trp9Ter)	Pathogenic	1567786829	RCV000687206	Neurofibromatosis, type 1	GRCh38	G>A	REPAIR	AGGACATGGCCGCGCACAGGCCGGTGGAATgGGTCCAGGCCGTGGTCAGCCGCTTCGACGA	FALSE
610078	single nucleotide variant	NM_001042492.3(NF1):c.5855G>A (p.Trp1952Ter)	Pathogenic	1567615766	RCV000757561|RCV003495182	not provided|Neurofibromatosis, type 1	GRCh38	G>A	REPAIR	AACACCTTTGTTTGGAATACATGACTCCATgGCTGTCAAATCTAGTTCGTTTTTGCAAGCA	FALSE
645433	single nucleotide variant	NM_001042492.3(NF1):c.3G>A (p.Met1Ile)	Pathogenic	1598173737	RCV000802449|RCV002325548	Neurofibromatosis, type 1|Hereditary cancer-predisposing syndrome;Cardiovascular phenotype	GRCh38	G>A	REPAIR	TCCGCCGCCCCCCGGCCGCGGGGAGGACATgGCCGCGCACAGGCCGGTGGAATGGGTCCAG	FALSE
645446	single nucleotide variant	NM_001042492.3(NF1):c.244T>C (p.Ser82Pro)	Pathogenic	1597629813	RCV000807903	Neurofibromatosis, type 1	GRCh38	T>C	RESCUE	GGAGAAGCTGCTGAAAAAAATTTATATCTCtCTCAGTTGATTATATTGGATACACTGGAAA	TRUE
645462	single nucleotide variant	NM_001042492.3(NF1):c.581T>C (p.Leu194Pro)	Pathogenic	199474753	RCV000809471	Neurofibromatosis, type 1	GRCh38	T>C	RESCUE	ATGTGGATTGTGCAAAATTAAAACGACTCCtGAAGGAAACAGCATTTAAATTTAAAGCCCT	TRUE
645501	single nucleotide variant	NM_001042492.3(NF1):c.1340T>C (p.Leu447Pro)	Pathogenic	1597688896	RCV000821261	Neurofibromatosis, type 1	GRCh38	T>C	RESCUE	TTGAACTTCGAAATATGTTTGGTGAAACACtTCATAAAGCAGTGCAAGGTTGTGGAGCACA	FALSE
645548	single nucleotide variant	NM_001042492.3(NF1):c.2542G>A (p.Gly848Arg)	Pathogenic	1060500368	RCV000793191	Neurofibromatosis, type 1	GRCh38	G>A	REPAIR	ATCAACATGACTGGCTTCCTTTGTGCCCTTgGGGGAGTGTGCCTCCAGCAGAGAAGCAATT	FALSE
645589	single nucleotide variant	NM_001042492.3(NF1):c.3446T>C (p.Met1149Thr)	Pathogenic	1131691121	RCV000818100	Neurofibromatosis, type 1	GRCh38	T>C	RESCUE	CATCACTGAGGCACTGTACGGTCCTTGCAAtGTCAAACTTACTCAATGCCAACGTAGACAG	FALSE
645594	single nucleotide variant	NM_001042492.3(NF1):c.3496G>A (p.Gly1166Ser)	Pathogenic	1597719704	RCV000806418|RCV002453807	Neurofibromatosis, type 1|Hereditary cancer-predisposing syndrome;Cardiovascular phenotype	GRCh38	G>A	REPAIR	AACGTAGACAGTGGTCTCATGCACTCCATAgGCTTAGGTTACCACAAGGATCTCCAGACAA	FALSE
813432	single nucleotide variant	NM_001042492.3(NF1):c.6687G>A (p.Trp2229Ter)	Pathogenic	1597844653	RCV001862324|RCV002354963	Neurofibromatosis, type 1|Cardiovascular phenotype;Hereditary cancer-predisposing syndrome	GRCh38	G>A	REPAIR	TATTCCAACGTGCAAGTGGCTGGACCAGTGgACAGAACTAGCTCAAAGATTTGCATTCCAA	FALSE
844893	single nucleotide variant	NM_001042492.3(NF1):c.1275G>A (p.Trp425Ter)	Pathogenic	2066619128	RCV001061335	Neurofibromatosis, type 1	GRCh38	G>A	REPAIR	TCGAATCATCACCAATTCCGCATTGGATTGgTGGCCTAAGATTGATGCTGTGTATTGTCAC	FALSE
844913	single nucleotide variant	NM_001042492.3(NF1):c.1712G>A (p.Trp571Ter)	Pathogenic	761199437	RCV001044567	Neurofibromatosis, type 1	GRCh38	G>A	REPAIR	GGAATCCTGATGCTCCTGTAGAAACATTTTgGGAGATTAGCTCACAAATGCTTTTTTACAT	FALSE
844998	single nucleotide variant	NM_001042492.3(NF1):c.3656G>A (p.Gly1219Glu)	Pathogenic	878853885	RCV001054275	Neurofibromatosis, type 1	GRCh38	G>A	REPAIR	TGGAACTGGTCACAATGATGGGTGATCAAGgAGAACTCCCTATAGCGATGGCTCTGGCCAA	FALSE
845015	single nucleotide variant	NM_001042492.3(NF1):c.3974G>A (p.Arg1325Lys)	Pathogenic	863224447	RCV001039844	Neurofibromatosis, type 1	GRCh38	G>A	REPAIR	AACATGTTAGCTTTGAAGTGGATCCTACCAgGTTAGAACCATCAGAGAGCCTTGAGGAAAA	TRUE
845064	single nucleotide variant	NM_001042492.3(NF1):c.5493G>A (p.Trp1831Ter)	Pathogenic	2069382585	RCV001061771|RCV001784617	Neurofibromatosis, type 1|not provided	GRCh38	G>A	REPAIR	CCAGTCTATCATTCATATCCGGACCCGCTGgGAACTGTCACAGCCCGACTCTATCCCCCAA	FALSE
845069	single nucleotide variant	NM_001042492.3(NF1):c.5534T>C (p.Ile1845Thr)	Pathogenic	1060500339	RCV001061220	Neurofibromatosis, type 1	GRCh38	T>C	RESCUE	AGCCCGACTCTATCCCCCAACACACCAAGAtTCGGCCAAAAGATGTCCCTGGGACACTGCT	TRUE
845129	single nucleotide variant	NM_001042492.3(NF1):c.6950G>A (p.Trp2317Ter)	Pathogenic	2069790543	RCV001052717	Neurofibromatosis, type 1	GRCh38	G>A	REPAIR	AGGACTCGCCTCTGCACAAAGCCCTCTTTTgGGTAGCTGTGGCTGTGCTGCAGCTTGATGA	FALSE
860370	single nucleotide variant	NM_001042492.3(NF1):c.4536G>A (p.Trp1512Ter)	Pathogenic	878853897	RCV001092508|RCV001873457	not provided|Neurofibromatosis, type 1	GRCh38	G>A	REPAIR	CAATGTGCTTGCTTTACATCGTCTACTCTGgAACAATCAGGAGAAAATTGGGCAGTATCTT	TRUE
928107	single nucleotide variant	NM_001042492.3(NF1):c.1007G>A (p.Trp336Ter)	Pathogenic	2066508712	RCV001216084	Neurofibromatosis, type 1	GRCh38	G>A	REPAIR	AACTGTGTAAAGCAAGTACTTACATCAATTgGGAAGATAACTCTGTCATTTTCCTACTTGT	FALSE
928127	single nucleotide variant	NM_001042492.3(NF1):c.2330G>A (p.Trp777Ter)	Pathogenic	199474745	RCV001224377	Neurofibromatosis, type 1	GRCh38	G>A	REPAIR	AGCATCCCACTGCAGGAAACACTGAGGCTTgGGAAGATACACATGCAAAATGGGAACAAGC	TRUE
928150	single nucleotide variant	NM_001042492.3(NF1):c.3708G>A (p.Trp1236Ter)	Pathogenic	2067145586	RCV002348724|RCV002292617|RCV001216938	Hereditary cancer-predisposing syndrome;Cardiovascular phenotype|not provided|Neurofibromatosis, type 1	GRCh38	G>A	REPAIR	TCTGGCCAATGTGGTTCCTTGTTCTCAGTGgGATGAACTAGCTCGAGTTCTGGTTACTCTG	FALSE
949809	single nucleotide variant	NM_001042492.3(NF1):c.4232T>C (p.Leu1411Pro)	Pathogenic	2067621676	RCV001228388	Neurofibromatosis, type 1	GRCh38	T>C	RESCUE	GCATCGGTGCAGTAGGAAGTGCCATGTTCCtCAGATTTATCAATCCTGCCATTGTCTCACC	FALSE
949862	single nucleotide variant	NM_001042492.3(NF1):c.7481G>A (p.Trp2494Ter)	Pathogenic	2070167232	RCV001230445|RCV003166404	Neurofibromatosis, type 1|Gastric cancer	GRCh38	G>A	REPAIR	CCTATAGGACACTAAAGGAGACTCAGCCATgGTCCTCTCCCAAAGGTTCTGAAGGATACCT	FALSE
984174	single nucleotide variant	NM_001042492.3(NF1):c.4535G>A (p.Trp1512Ter)	Pathogenic	1267947462	RCV001290846|RCV001838471	Neurofibromatosis, type 1|not provided	GRCh38	G>A	REPAIR	GCAATGTGCTTGCTTTACATCGTCTACTCTgGAACAATCAGGAGAAAATTGGGCAGTATCT	TRUE
984177	single nucleotide variant	NM_001042492.3(NF1):c.4676G>A (p.Trp1559Ter)	Pathogenic	2067691658	RCV001290877|RCV003229887	Neurofibromatosis, type 1|not provided	GRCh38	G>A	REPAIR	CAGAGCACAAACCTGTGGCAGATACACACTgGTCCAGCCTTAACCTTACCAGTTCAAAGTT	FALSE
984232	single nucleotide variant	NM_001042492.3(NF1):c.7106G>A (p.Trp2369Ter)	Pathogenic	2069867116	RCV001290840	Neurofibromatosis, type 1	GRCh38	G>A	REPAIR	TATTTATGGCAATCCGGAATCCTCTGGAGTgGCACTGCAAGCAAATGGATCATTTTGTTGG	FALSE
997464	single nucleotide variant	NM_001042492.3(NF1):c.6242T>C (p.Leu2081Ser)	Pathogenic	2069684176	RCV001299745	Neurofibromatosis, type 1	GRCh38	T>C	RESCUE	AACATCTTATGTGGGATGATATTGCTATTTtAGCACGCTACATGCTGATGCTGTCCTTCAA	FALSE
1036790	single nucleotide variant	NM_001042492.3(NF1):c.3142T>C (p.Trp1048Arg)	Pathogenic	1555614634	RCV001353298	Neurofibromatosis, type 1	GRCh38	T>C	RESCUE	AGGAATAAGATGGTAGAATACCTGACAGACtGGGTTATGGGAACATCAAACCAAGCAGCAG	FALSE
1036814	single nucleotide variant	NM_001042492.3(NF1):c.4986G>A (p.Trp1662Ter)	Pathogenic	2151538007	RCV001353303|RCV001537397|RCV003169755|RCV003469590	Neurofibromatosis, type 1|not provided|Cardiovascular phenotype;Hereditary cancer-predisposing syndrome|Juvenile myelomonocytic leukemia	GRCh38	G>A	REPAIR	TCGCTTTAAAACAGACTTTCTCTCTAAGTGgTTTGTTGTTTTTCCTGGCTTTGCTTACGAC	TRUE
1063885	single nucleotide variant	NM_001042492.3(NF1):c.139T>C (p.Ser47Pro)	Pathogenic	2143626487	RCV001385884	Neurofibromatosis, type 1	GRCh38	T>C	RESCUE	GAGCACAACAAGGAATGTCTAATCAATATTtCCAAATACAAGTTTTCTTTGGTTATAAGCG	FALSE
1063930	single nucleotide variant	NM_001042492.3(NF1):c.1682G>A (p.Trp561Ter)	Pathogenic	2144004331	RCV001388995|RCV003332341	Neurofibromatosis, type 1|Malignant tumor of urinary bladder	GRCh38	G>A	REPAIR	TTCTTCATCAGTTAGATAGCATTGATTTGTgGAATCCTGATGCTCCTGTAGAAACATTTTG	FALSE
1064074	single nucleotide variant	NM_001042492.3(NF1):c.6224G>A (p.Trp2075Ter)	Pathogenic	2151554507	RCV001387351	Neurofibromatosis, type 1	GRCh38	G>A	REPAIR	CAACTCCTACTTTAGAACAACATCTTATGTgGGATGATATTGCTATTTTAGCACGCTACAT	FALSE
1064094	single nucleotide variant	NM_001042492.3(NF1):c.7013T>C (p.Leu2338Pro)	Pathogenic	2151561836	RCV001382553	Neurofibromatosis, type 1	GRCh38	T>C	RESCUE	TCAACTTGTATTCAGCAGGTACCGCACTTCtTGAACAAAACCTGCATACTTTAGATAGTCT	TRUE
1064104	single nucleotide variant	NM_001042492.3(NF1):c.7247T>C (p.Leu2416Pro)	Pathogenic	2151572659	RCV001389594	Neurofibromatosis, type 1	GRCh38	T>C	RESCUE	TTGCAAGAACAGTCAGAATTTTACATACACtACTAACTCTGGTTAACAAACACAGAAATTG	FALSE
1198918	single nucleotide variant	NM_001042492.3(NF1):c.1008G>A (p.Trp336Ter)	Pathogenic	2143873786	RCV001575508|RCV001866060	not provided|Neurofibromatosis, type 1	GRCh38	G>A	REPAIR	ACTGTGTAAAGCAAGTACTTACATCAATTGgGAAGATAACTCTGTCATTTTCCTACTTGTT	FALSE
1408335	single nucleotide variant	NM_001042492.3(NF1):c.3143G>A (p.Trp1048Ter)	Pathogenic	2151432418	RCV001915765	Neurofibromatosis, type 1	GRCh38	G>A	REPAIR	GGAATAAGATGGTAGAATACCTGACAGACTgGGTTATGGGAACATCAAACCAAGCAGCAGA	FALSE
1409199	single nucleotide variant	NM_001042492.3(NF1):c.2087G>A (p.Trp696Ter)	Pathogenic	2151425754	RCV001937516	Neurofibromatosis, type 1	GRCh38	G>A	REPAIR	AACTAGAAGTGGCCCTGTACATGTTTCTGTgGAACCCTGACACTGAAGCTGTTCTGGTTGC	FALSE
1438635	single nucleotide variant	NM_001042492.3(NF1):c.6686G>A (p.Trp2229Ter)	Pathogenic	2151557496	RCV002035408|RCV002370604	Neurofibromatosis, type 1|Hereditary cancer-predisposing syndrome;Cardiovascular phenotype	GRCh38	G>A	REPAIR	ATATTCCAACGTGCAAGTGGCTGGACCAGTgGACAGAACTAGCTCAAAGATTTGCATTCCA	FALSE
1441537	single nucleotide variant	NM_001042492.3(NF1):c.3655G>A (p.Gly1219Arg)	Pathogenic	2067144197	RCV001939654	Neurofibromatosis, type 1	GRCh38	G>A	REPAIR	GTGGAACTGGTCACAATGATGGGTGATCAAgGAGAACTCCCTATAGCGATGGCTCTGGCCA	FALSE
1484343	single nucleotide variant	NM_001042492.3(NF1):c.6308T>C (p.Leu2103Pro)	Pathogenic	2069687450	RCV001981965	Neurofibromatosis, type 1	GRCh38	T>C	RESCUE	CCCTTGATGTGGCAGCTCATCTTCCCTACCtCTTCCACGTTGTTACTTTCTTAGTAGCCAC	FALSE
1484936	single nucleotide variant	NM_001042492.3(NF1):c.27G>A (p.Trp9Ter)	Pathogenic	2143144971	RCV001982890|RCV003222372	Neurofibromatosis, type 1|not provided	GRCh38	G>A	REPAIR	GGACATGGCCGCGCACAGGCCGGTGGAATGgGTCCAGGCCGTGGTCAGCCGCTTCGACGAG	FALSE
1803684	single nucleotide variant	NM_001042492.3(NF1):c.5990G>A (p.Trp1997Ter)	Pathogenic	-1	RCV002355838|RCV003098063	Cardiovascular phenotype;Hereditary cancer-predisposing syndrome|Neurofibromatosis, type 1	GRCh38	G>A	REPAIR	AGATGTACCCATCTATTCAAGCAAAAATATgGGGAAGCCTTGGGCAGATTACAGATCTGCT	TRUE
1863357	single nucleotide variant	NM_001042492.3(NF1):c.8135G>A (p.Trp2712Ter)	Pathogenic	-1	RCV002470632|RCV003465772	Neurofibromatosis, type 1|Juvenile myelomonocytic leukemia	GRCh38	G>A	REPAIR	ACCTGCAAAGTTTTGGTTTTAATGGCTTGTgGCGGTTTGCAGGACCGTTTTCAAAGCAAAC	FALSE
1871568	single nucleotide variant	NM_001042492.3(NF1):c.1274G>A (p.Trp425Ter)	Pathogenic	-1	RCV003064416|RCV003332399	Neurofibromatosis, type 1|Malignant tumor of urinary bladder	GRCh38	G>A	REPAIR	ATCGAATCATCACCAATTCCGCATTGGATTgGTGGCCTAAGATTGATGCTGTGTATTGTCA	FALSE
1892350	single nucleotide variant	NM_001042492.3(NF1):c.1012G>A (p.Asp338Asn)	Pathogenic	-1	RCV003061626	Neurofibromatosis, type 1	GRCh38	G>A	REPAIR	TGTAAAGCAAGTACTTACATCAATTGGGAAgATAACTCTGTCATTTTCCTACTTGTTCAGT	FALSE
1978381	single nucleotide variant	NM_001042492.3(NF1):c.6951G>A (p.Trp2317Ter)	Pathogenic	-1	RCV002601824	Neurofibromatosis, type 1	GRCh38	G>A	REPAIR	GGACTCGCCTCTGCACAAAGCCCTCTTTTGgGTAGCTGTGGCTGTGCTGCAGCTTGATGAG	FALSE
2069230	single nucleotide variant	NM_001042492.3(NF1):c.800G>A (p.Trp267Ter)	Pathogenic	-1	RCV002846769	Neurofibromatosis, type 1	GRCh38	G>A	REPAIR	CTGAAAGCACCAAACGTAAAGCAGCAGTTTgGCCACTACAAATCATTCTCCTTATCTTGTG	FALSE
2088549	single nucleotide variant	NM_001042492.3(NF1):c.3587T>C (p.Leu1196Pro)	Pathogenic	-1	RCV002866936	Neurofibromatosis, type 1	GRCh38	T>C	RESCUE	TCCTTCAACAAGGCACAGAATTTGACACACtTGCAGAAACAGTATTGGCTGATCGGTTTGA	FALSE
2154370	single nucleotide variant	NM_001042492.3(NF1):c.1277G>A (p.Trp426Ter)	Pathogenic	-1	RCV003021526	Neurofibromatosis, type 1	GRCh38	G>A	REPAIR	GAATCATCACCAATTCCGCATTGGATTGGTgGCCTAAGATTGATGCTGTGTATTGTCACTC	FALSE
2161238	single nucleotide variant	NM_001042492.3(NF1):c.5630T>C (p.Leu1877Pro)	Pathogenic	-1	RCV003029677	Neurofibromatosis, type 1	GRCh38	T>C	RESCUE	CGAGTTTACGGTCAGCTGCCTATAATCTTCtGTGTGCCTTAACTTGTACCTTTAATTTAAA	FALSE
2905155	single nucleotide variant	NM_001042492.3(NF1):c.7010T>C (p.Leu2337Pro)	Pathogenic	-1	RCV003494747	Neurofibromatosis, type 1	GRCh38	T>C	RESCUE	AGGTCAACTTGTATTCAGCAGGTACCGCACtTCTTGAACAAAACCTGCATACTTTAGATAG	TRUE
2922177	single nucleotide variant	NM_001042492.3(NF1):c.2351G>A (p.Trp784Ter)	Pathogenic	-1	RCV003496576	Neurofibromatosis, type 1	GRCh38	G>A	REPAIR	CTGAGGCTTGGGAAGATACACATGCAAAATgGGAACAAGCAACAAAGCTAATCCTTAACTA	TRUE
2978417	single nucleotide variant	NM_001042492.3(NF1):c.5054G>A (p.Trp1685Ter)	Pathogenic	-1	RCV003599202	Neurofibromatosis, type 1	GRCh38	G>A	REPAIR	CCGCAGTCTATATCTATAACTGTAACTCCTgGGTCAGGGAGTACACCAAGTATCATGAGCG	FALSE
15417	single nucleotide variant	NM_000308.4(CTSA):c.193T>C (p.Trp65Arg)	Pathogenic	28934603	RCV000000409	Combined deficiency of sialidase AND beta galactosidase	GRCh38	T>C	RESCUE	AAAGGCTCCGGCTCCAAGCACCTCCACTACtGGTTTGTGGAGTCCCAGAAGGATCCCGAGA	FALSE
15425	single nucleotide variant	NM_000308.4(CTSA):c.1217T>C (p.Met406Thr)	Pathogenic	137854548	RCV000000417	Galactosialidosis, late infantile	GRCh38	T>C	RESCUE	ATGGAGATGTAGACATGGCCTGCAATTTCAtGGGGGATGAGTGGTTTGTGGATTCCCTCAA	FALSE
611911	single nucleotide variant	NM_000308.4(CTSA):c.195G>A (p.Trp65Ter)	Pathogenic	1568761792	RCV000760507	not provided	GRCh38	G>A	REPAIR	AGGCTCCGGCTCCAAGCACCTCCACTACTGgTTTGTGGAGTCCCAGAAGGATCCCGAGAAC	FALSE
1690755	single nucleotide variant	NM_000308.4(CTSA):c.580G>A (p.Asp194Asn)	Pathogenic	2145816069	RCV002269799	Combined deficiency of sialidase AND beta galactosidase	GRCh38	G>A	REPAIR	ATCCCCACCCTGGCCGTGCTGGTCATGCAGgATCCCAGCATGAACCTTCAGGGGCTGGCTG	FALSE
2958808	single nucleotide variant	NM_000308.4(CTSA):c.242G>A (p.Trp81Ter)	Pathogenic	-1	RCV003598425	Combined deficiency of sialidase AND beta galactosidase	GRCh38	G>A	REPAIR	AGGATCCCGAGAACAGCCCTGTGGTGCTTTgGCTCAATGGGGGTCCCGGCTGCAGCTCACT	FALSE
3138871	single nucleotide variant	NM_000308.4(CTSA):c.350G>A (p.Trp117Ter)	Pathogenic	-1	RCV003829208	Combined deficiency of sialidase AND beta galactosidase	GRCh38	G>A	REPAIR	GTGTCACCCTGGAGTACAACCCCTATTCTTgGAATCTGATTGCCAATGTGTTATACCTGGA	FALSE
15429	single nucleotide variant	NM_000405.5(GM2A):c.412T>C (p.Cys138Arg)	Pathogenic	137852797	RCV000000421	Tay-Sachs disease, variant AB	GRCh38	T>C	RESCUE	CCCCTGCGTACCTATGGGCTTCCTTGCCACtGTCCCTTCAAAGAAGGAACCTACTCACTGC	FALSE
15437	single nucleotide variant	NM_019892.6(INPP5E):c.1688G>A (p.Arg563His)	Pathogenic	121918128	RCV000022403	Joubert syndrome 1	GRCh38	G>A	REPAIR	CATACACGGACCGCGTCTTGTACAGAAGCCgCCACAAGGGTGACATCTGTCCTGTGAGCTA	FALSE
214301	single nucleotide variant	NM_019892.6(INPP5E):c.1249T>C (p.Ser417Pro)	Pathogenic	863225202	RCV000201740	Familial aplasia of the vermis	GRCh38	T>C	RESCUE	TTGGGCATCAGCTTCACCTTTTTTGGCACTtCCTTCCTCTTCATCACGTCCCACTTCACCT	FALSE
835849	single nucleotide variant	NM_019892.6(INPP5E):c.1796G>A (p.Arg599Gln)	Pathogenic	750836133	RCV001064506	Familial aplasia of the vermis	GRCh38	G>A	REPAIR	GCCTCTTCCGGGTGAAAGTGAGGCCGGGGCgAGACAACATTCCGTTGGCAGCTGGCAAATT	FALSE
15440	single nucleotide variant	NM_017841.4(SDHAF2):c.232G>A (p.Gly78Arg)	Pathogenic	113560320	RCV000000428|RCV000165971|RCV000519058|RCV000639339	Paragangliomas 2|Hereditary cancer-predisposing syndrome|not provided|Hereditary pheochromocytoma-paraganglioma	GRCh38	G>A	REPAIR	GCCCGCCTGCTCTATGAGAGCAGAAAGAGGgGAATGTTGGAAAACTGCATTCTTCTTAGTC	TRUE
15447	single nucleotide variant	NM_144639.3(UROC1):c.209T>C (p.Leu70Pro)	Pathogenic	137852796	RCV000000435	Urocanate hydratase deficiency	GRCh38	T>C	RESCUE	TGGCCCCAGAGTTTGCCCAGGAGCTGCAACtGTACGGACACATCTACATGTACCGGTTTTG	FALSE
961764	single nucleotide variant	NM_144639.3(UROC1):c.855G>A (p.Trp285Ter)	Pathogenic	781621925	RCV001250106	Urocanate hydratase deficiency	GRCh38	G>A	REPAIR	AGCCCTTGAGAAACGCCACAGGCAGGGCTGgCTGATGGAAGTGACTGACAGCTTGGACCGC	FALSE
15451	single nucleotide variant	NM_003730.6(RNASET2):c.550T>C (p.Cys184Arg)	Pathogenic	121918137	RCV000000440	Cystic leukoencephalopathy without megalencephaly	GRCh38	T>C	RESCUE	AGAGTATATGGAGTGATACCCAAAATCCAGtGCCTTCCACCAAGCCAGGATGAGGAAGTAC	TRUE
1881179	single nucleotide variant	NM_003730.6(RNASET2):c.291G>A (p.Trp97Ter)	Pathogenic	-1	RCV003063601	not provided	GRCh38	G>A	REPAIR	GGATCTTTTGCCAGAAATGAGGGCATACTGgCCTGACGTAATTCACTCGTTTCCCAATCGC	FALSE
15463	single nucleotide variant	NM_199069.2(NDUFAF3):c.2T>C (p.Met1Thr)	Pathogenic	121918136	RCV000000452|RCV001172148	Mitochondrial complex 1 deficiency, nuclear type 18|not provided	GRCh38	T>C	RESCUE	GACTTCGCCGCGCGTTGGTCAGCCAtGGCCACCGCTCTCGCGCTACGTAGCTTGTA	FALSE
15465	single nucleotide variant	NM_178012.5(TUBB2B):c.514T>C (p.Ser172Pro)	Pathogenic	137853194	RCV000000454	Complex cortical dysplasia with other brain malformations 7	GRCh38	T>C	RESCUE	CGCATCATGAACACCTTCAGCGTCATGCCCtCACCCAAGGTGTCAGACACGGTGGTGGAGC	FALSE
15466	single nucleotide variant	NM_178012.5(TUBB2B):c.683T>C (p.Leu228Pro)	Pathogenic	137853195	RCV000000455	Complex cortical dysplasia with other brain malformations 7	GRCh38	T>C	RESCUE	CCACCCCCACCTACGGGGACCTCAACCACCtGGTGTCGGCCACCATGAGCGGGGTCACCAC	FALSE
15467	single nucleotide variant	NM_178012.5(TUBB2B):c.793T>C (p.Phe265Leu)	Pathogenic	137853196	RCV000000456	Complex cortical dysplasia with other brain malformations 7	GRCh38	T>C	RESCUE	GTGAACATGGTGCCCTTCCCTCGCCTGCACtTCTTCATGCCCGGCTTCGCGCCCCTGACCA	FALSE
48319	single nucleotide variant	NM_178012.5(TUBB2B):c.1249G>A (p.Asp417Asn)	Pathogenic	397514567	RCV000032932	Complex cortical dysplasia with other brain malformations 7	GRCh38	G>A	REPAIR	GAGTTCACCGAGGCCGAGAGCAACATGAACgACCTGGTGTCCGAGTACCAGCAGTACCAGG	FALSE
1687921	single nucleotide variant	NM_178012.5(TUBB2B):c.730G>A (p.Gly244Ser)	Pathogenic	2113819124	RCV002265147	not provided	GRCh38	G>A	REPAIR	AGCGGGGTCACCACCTGCCTGCGCTTCCCGgGCCAGCTGAACGCAGACCTGCGCAAGCTGG	FALSE
1776843	single nucleotide variant	NM_178012.5(TUBB2B):c.287G>A (p.Gly96Glu)	Pathogenic	-1	RCV002298377	not provided	GRCh38	G>A	REPAIR	GACCAGACAATTTCGTGTTTGGCCAGAGTGgAGCCGGGAATAACTGGGCCAAGGGCCACTA	FALSE
15491	single nucleotide variant	NM_000097.7(CPOX):c.1277G>A (p.Arg426Gln)	Pathogenic	2107113853	RCV000000481	Coproporphyria	GRCh38	G>A	REPAIR	GTATCTTGATGTCTTTACCTCTAACTGCCCgATGGGAGTACATGCATTCACCCTCAGAGAA	FALSE
15523	single nucleotide variant	NM_000317.3(PTS):c.286G>A (p.Asp96Asn)	Pathogenic	104894280	RCV000000513	6-Pyruvoyl-tetrahydrobiopterin synthase deficiency	GRCh38	G>A	REPAIR	CAGCCCCTTGATCATAAGAATCTGGATATGgATGTGCCATACTTTGCAGATGTGGTGAGCA	FALSE
1432223	single nucleotide variant	NM_000317.3(PTS):c.331G>A (p.Ala111Thr)	Pathogenic	1367077861	RCV001994721	6-Pyruvoyl-tetrahydrobiopterin synthase deficiency	GRCh38	G>A	REPAIR	GCAGATGTGGTGAGCACGACTGAAAATGTAgCTGTTTATATCTGGGACAACCTCCAGAAAG	TRUE
1471635	single nucleotide variant	NM_000317.3(PTS):c.243G>A (p.Glu81=)	Pathogenic	2135409211	RCV001972791	6-Pyruvoyl-tetrahydrobiopterin synthase deficiency	GRCh38	G>A	REPAIR	GAATCTGGCTGATCTCAAAAAATATATGGAgGAGGCGATTATGCAGCCCCTTGATCATAAG	TRUE
15531	single nucleotide variant	NM_000320.3(QDPR):c.106T>C (p.Trp36Arg)	Pathogenic	104893865	RCV000000521	Dihydropteridine reductase deficiency	GRCh38	T>C	RESCUE	TGCGTGCAGGCTTTTCGGGCCCGCAACTGGtGGGTTGCCAGCGTTGATGTGGTGGAGAATG	FALSE
15534	single nucleotide variant	NM_000320.3(QDPR):c.270G>A (p.Trp90Ter)	Pathogenic	104893867	RCV000000524	Dihydropteridine reductase deficiency	GRCh38	G>A	REPAIR	GGATGCAATTCTTTGCGTTGCTGGAGGATGgGCCGGGGGCAATGCCAAATCCAAGTCTCTC	FALSE
1055421	single nucleotide variant	NM_000320.3(QDPR):c.508G>A (p.Gly170Ser)	Pathogenic	769460415	RCV001378367	Dihydropteridine reductase deficiency	GRCh38	G>A	REPAIR	CTCTGCCAGAGCCTGGCTGGGAAGAACAGCgGCATGCCGCCCGGGGCAGCCGCCATCGCTG	FALSE
1432161	single nucleotide variant	NM_000320.3(QDPR):c.644G>A (p.Trp215Ter)	Pathogenic	778806991	RCV001994705	Dihydropteridine reductase deficiency	GRCh38	G>A	REPAIR	TAGAATTCCTAGTTGAAACTTTCCATGACTgGATCACAGGGAAAAACCGACCGAGCTCAGG	TRUE
1671120	single nucleotide variant	NM_000320.3(QDPR):c.488G>A (p.Ser163Asn)	Pathogenic	2108987681	RCV002226799	Dihydropteridine reductase deficiency	GRCh38	G>A	REPAIR	CCAAGGGTGCTGTTCACCAGCTCTGCCAGAgCCTGGCTGGGAAGAACAGCGGCATGCCGCC	FALSE
2881168	single nucleotide variant	NM_000320.3(QDPR):c.41T>C (p.Leu14Pro)	Pathogenic	-1	RCV003496974	Dihydropteridine reductase deficiency	GRCh38	T>C	RESCUE	CGGCGGCTGCAGGCGAGGCGCGCCGGGTGCtGGTGTACGGCGGCAGGGGCGCTCTGGGTTC	FALSE
15548	single nucleotide variant	NM_000037.4(ANK1):c.5163G>A (p.Trp1721Ter)	Pathogenic	137852830	RCV000000538	Hereditary spherocytosis type 1	GRCh38	G>A	REPAIR	ATACCTGCAAGATGCTGCACAAGGTTCCTGgCAAGAGGAGGTCACGCAAGGTCCACACTCA	FALSE
799543	single nucleotide variant	NM_000037.4(ANK1):c.3555G>A (p.Trp1185Ter)	Pathogenic	1586145051	RCV001002400	Hereditary spherocytosis type 1	GRCh38	G>A	REPAIR	CGTCATTGGAGGAACAGACCAAGCCCAGTGgGAAGACATAACAGGAACCACCAAACTTGTA	FALSE
2191276	single nucleotide variant	NM_000037.4(ANK1):c.4800G>A (p.Trp1600Ter)	Pathogenic	-1	RCV003052369	not provided	GRCh38	G>A	REPAIR	TGAGGACTCTGATGCCACAGGTCACGAGTGgAAGTTGGAGGGGGCACTCTCAGAGGAACCG	FALSE
2913119	single nucleotide variant	NM_000037.4(ANK1):c.5285G>A (p.Trp1762Ter)	Pathogenic	-1	RCV003563775	not provided	GRCh38	G>A	REPAIR	AGGTCCTGGTGTCTGTAAGTGAGCACACGTgGACAGAACAGCCCGAGGCTGAGAGCTCCCA	FALSE
15559	single nucleotide variant	NM_001999.4(FBN2):c.1171G>A (p.Glu391Lys)	Pathogenic	137852826	RCV000000549	Congenital contractural arachnodactyly	GRCh38	G>A	REPAIR	GGGAGAATGACGAAAATGCAGTGCTGCTGTgAGCCTGGCCGCTGCTGGGGCATCGGAACCA	TRUE
394608	single nucleotide variant	NM_001999.4(FBN2):c.4306T>C (p.Cys1436Arg)	Pathogenic	1060503510	RCV000468381	Congenital contractural arachnodactyly	GRCh38	T>C	RESCUE	GTAAATACCCCGGGCTCATACCGCTGTGCCtGCTCCGAAGGTTTCACTGGTGATGGCTTTA	FALSE
829971	single nucleotide variant	NM_001999.4(FBN2):c.3986G>A (p.Cys1329Tyr)	Pathogenic	1750792792	RCV001047518	Congenital contractural arachnodactyly	GRCh38	G>A	REPAIR	ACATGAAAACATGCATTGATGTCAATGAATgTGACCTAAATTCAAATATCTGCATGTTTGG	TRUE
923760	single nucleotide variant	NM_001999.4(FBN2):c.3484T>C (p.Cys1162Arg)	Pathogenic	1750894751	RCV001219040	Congenital contractural arachnodactyly	GRCh38	T>C	RESCUE	ATGATGAAGAACTGCATGGACATTGACGAAtGTGAACGTAACCCTCTCCTTTGTAGGGGTG	FALSE
977208	single nucleotide variant	NM_001999.4(FBN2):c.3424T>C (p.Cys1142Arg)	Pathogenic	1750918931	RCV001270844	Congenital contractural arachnodactyly	GRCh38	T>C	RESCUE	GTCAATACACCGGGCAGCTTTGAGTGCGAGtGCTTCGAAGGCTATGAAAGTGGCTTCATGA	FALSE
1901743	single nucleotide variant	NM_001999.4(FBN2):c.4466G>A (p.Cys1489Tyr)	Pathogenic	-1	RCV002595063	Congenital contractural arachnodactyly	GRCh38	G>A	REPAIR	GCTTCACTCCAGCCTCAGACAGCAGATCCTgCCAAGATATTGATGAATGCTCCTTCCAAAA	TRUE
2750660	single nucleotide variant	NM_001999.4(FBN2):c.3230G>A (p.Cys1077Tyr)	Pathogenic	-1	RCV003334333	Congenital contractural arachnodactyly	GRCh38	G>A	REPAIR	GGCGGCCATTTTACAAAGACATCAATGAATgCAAAGCATTTCCTGGGATGTGCACTTATGG	FALSE
2904693	single nucleotide variant	NM_001999.4(FBN2):c.4273T>C (p.Cys1425Arg)	Pathogenic	-1	RCV003527201	Congenital contractural arachnodactyly	GRCh38	T>C	RESCUE	GGAACCCACCAGTGTAGCATCAATGCTCAGtGTGTAAATACCCCGGGCTCATACCGCTGTG	FALSE
2918211	single nucleotide variant	NM_001999.4(FBN2):c.3770G>A (p.Cys1257Tyr)	Pathogenic	-1	RCV003526385	Congenital contractural arachnodactyly	GRCh38	G>A	REPAIR	TGATAATGAACGGAGGCTGTGACACCCAGTgCACAAATTCAGAGGGAAGCTACGAATGCAG	FALSE
15582	single nucleotide variant	NM_001393500.2(TOMT):c.143G>A (p.Arg48Gln)	Pathogenic	137853185	RCV000000573|RCV000603810	Autosomal recessive nonsyndromic hearing loss 63|Rare genetic deafness	GRCh38	G>A	REPAIR	ACTGCCTGTCAGGGCTGCGGATCGAGGAGCgGGCCTTCAGCTACGTGCTCACCCATGCCCT	FALSE
15583	single nucleotide variant	NM_001393500.2(TOMT):c.214T>C (p.Trp72Arg)	Pathogenic	137853186	RCV000000574	Autosomal recessive nonsyndromic hearing loss 63	GRCh38	T>C	RESCUE	CCTGGTCACATCCTCACCACCCTGGACCACtGGAGCAGCCGCTGCGAGTACTTGAGCCACA	FALSE
15584	single nucleotide variant	NM_001393500.2(TOMT):c.229G>A (p.Glu77Lys)	Pathogenic	137853187	RCV000000575	Autosomal recessive nonsyndromic hearing loss 63	GRCh38	G>A	REPAIR	ACCACCCTGGACCACTGGAGCAGCCGCTGCgAGTACTTGAGCCACATGGGGCCTGTCAAAG	FALSE
15590	single nucleotide variant	NM_000140.5(FECH):c.1250T>C (p.Phe417Ser)	Pathogenic	118204039	RCV000000581	Protoporphyria, erythropoietic, 1	GRCh38	T>C	RESCUE	TCAATCCTGTCTGCAGGGAGACTAAATCCTtCTTCACCAGCCAGCAGCTGTGACCCCCGCC	FALSE
39908	single nucleotide variant	NM_000140.5(FECH):c.553G>A (p.Ala185Thr)	Pathogenic	397514476	RCV000023941	Protoporphyria, erythropoietic, 1	GRCh38	G>A	REPAIR	GAAGAGATGGAGAGAGATGGCCTAGAAAGGgCTATTGCTTTCACACAGTATCCACAGTACA	FALSE
620623	single nucleotide variant	NM_000140.5(FECH):c.820G>A (p.Asp274Asn)	Pathogenic	146269992	RCV000778533|RCV003558581	Protoporphyria, erythropoietic, 1|not provided	GRCh38	G>A	REPAIR	TCACTGCCCATGTCTGTGGTCAACAGAGGCgACCCATATCCTCAGGAGGTAAGCGCCACTG	FALSE
1377118	single nucleotide variant	NM_000140.5(FECH):c.680G>A (p.Trp227Ter)	Pathogenic	2122284554	RCV001897991	not provided	GRCh38	G>A	REPAIR	CCACGATGAAGTGGAGCACTATTGACAGGTgGCCCACACATCACCTCCTCATCCAGTGCTT	FALSE
2905304	single nucleotide variant	NM_000140.5(FECH):c.1077G>A (p.Glu359=)	Pathogenic	-1	RCV003560050	not provided	GRCh38	G>A	REPAIR	CATCGAGTACTCTCAAGTTTTAGCCAAGGAgTGTGGAGTTGAAAACATCAGAAGAGCTGAG	TRUE
2905305	single nucleotide variant	NM_000140.5(FECH):c.930G>A (p.Trp310Ter)	Pathogenic	-1	RCV003560051	not provided	GRCh38	G>A	REPAIR	GTGGCAATCCAAGGTTGGTCCAATGCCCTGgTTGGGTCCTCAAACAGACGAATCTATCAAA	FALSE
15602	single nucleotide variant	NM_018344.6(SLC29A3):c.1279G>A (p.Gly427Ser)	Pathogenic	121912583	RCV000000593|RCV002272004	H syndrome|not provided	GRCh38	G>A	REPAIR	CTCCTCAGCTCCCTGCTGGGGCTCAGCAACgGCTACCTCAGCACCCTGGCCCTCCTCTACG	FALSE
15604	single nucleotide variant	NM_018344.6(SLC29A3):c.1309G>A (p.Gly437Arg)	Pathogenic	121912584	RCV000000595|RCV000414664	H syndrome|not provided	GRCh38	G>A	REPAIR	GGCTACCTCAGCACCCTGGCCCTCCTCTACgGGCCTAAGATTGTGCCCAGGGAGCTGGCTG	FALSE
39905	single nucleotide variant	NM_018344.6(SLC29A3):c.1088G>A (p.Arg363Gln)	Pathogenic	387907066	RCV000023938	H syndrome	GRCh38	G>A	REPAIR	TCCTGTACAACTTTGCTGACCTATGTGGCCgGCAGCTCACCGCCTGGATCCAGGTGCCAGG	FALSE
15617	single nucleotide variant	NM_000277.3(PAH):c.932T>C (p.Leu311Pro)	Pathogenic	62642936	RCV000000608|RCV000089164	Phenylketonuria|not provided	GRCh38	T>C	RESCUE	AGTTTTCCCAGGAAATTGGCCTTGCCTCTCtGGGTGCACCTGATGAATACATTGAAAAGCT	TRUE
15618	single nucleotide variant	NM_000277.3(PAH):c.977G>A (p.Trp326Ter)	Pathogenic	62514959	RCV000000609|RCV000089188	Phenylketonuria|not provided	GRCh38	G>A	REPAIR	AATACATTGAAAAGCTCGCCACAATTTACTgGTTTACTGTGGAGTTTGGGCTCTGCAAACA	TRUE
15619	single nucleotide variant	NM_000277.3(PAH):c.838G>A (p.Glu280Lys)	Pathogenic	62508698	RCV000000610|RCV000078532|RCV003162201|RCV002512608	Phenylketonuria|not provided|Polymicrogyria, perisylvian, with cerebellar hypoplasia and arthrogryposis|Inborn genetic diseases	GRCh38	G>A	REPAIR	AGACATGGATCCAAGCCCATGTATACCCCCgAACCTGACATCTGCCATGAGCTGTTGGGAC	FALSE
15621	single nucleotide variant	NM_000277.3(PAH):c.782G>A (p.Arg261Gln)	Pathogenic	5030849	RCV000000612|RCV000078530|RCV003904790	Phenylketonuria|not provided|PAH-related condition	GRCh38	G>A	REPAIR	CTCGGGATTTCTTGGGTGGCCTGGCCTTCCgAGTCTTCCACTGCACACAGTACATCAGACA	FALSE
15626	single nucleotide variant	NM_000277.3(PAH):c.473G>A (p.Arg158Gln)	Pathogenic	5030843	RCV000000618|RCV000078522|RCV003415608	Phenylketonuria|not provided|PAH-related condition	GRCh38	G>A	REPAIR	GTTTTAAAGATCCTGTGTACCGTGCAAGACgGAAGCAGTTTGCTGACATTGCCTACAACTA	FALSE
15647	single nucleotide variant	NM_000277.3(PAH):c.143T>C (p.Leu48Ser)	Pathogenic	5030841	RCV000000639|RCV000078511|RCV002512612|RCV003421890	Phenylketonuria|not provided|Inborn genetic diseases|PAH-related condition	GRCh38	T>C	RESCUE	TCTTCTCACTCAAAGAAGAAGTTGGTGCATtGGCCAAAGTATTGCGCTTATTTGAGGAGAA	FALSE
15651	single nucleotide variant	NM_000277.3(PAH):c.1223G>A (p.Arg408Gln)	Pathogenic	5030859	RCV000000643|RCV000088806|RCV003934788	Phenylketonuria|not provided|PAH-related condition	GRCh38	G>A	REPAIR	AAGTAAGGAACTTTGCTGCCACAATACCTCgGCCCTTCTCAGTTCGCTACGACCCATACAC	FALSE
15656	single nucleotide variant	NM_000277.3(PAH):c.1243G>A (p.Asp415Asn)	Pathogenic	62644499	RCV000000648|RCV000088815|RCV000401074|RCV003415609	Hyperphenylalaninemia|not provided|Phenylketonuria|PAH-related condition	GRCh38	G>A	REPAIR	ACAATACCTCGGCCCTTCTCAGTTCGCTACgACCCATACACCCAAAGGATTGAGGTCTTGG	FALSE
15658	single nucleotide variant	NM_000277.3(PAH):c.1162G>A (p.Val388Met)	Pathogenic	62516101	RCV000000650|RCV000088774	Phenylketonuria|not provided	GRCh38	G>A	REPAIR	ACTGTCACGGAGTTCCAGCCCCTCTATTACgTGGCAGAGAGTTTTAATGATGCCAAGGAGA	FALSE
15661	single nucleotide variant	NM_000277.3(PAH):c.3G>A (p.Met1Ile)	Pathogenic	62514893	RCV000000653|RCV000088911	Phenylketonuria|not provided	GRCh38	G>A	REPAIR	CCAGAGACCTCACTCCCGGGGAGCCAGCATgTCCACTGCGGTCCTGGAAAACCCAGGCTTG	TRUE
15668	single nucleotide variant	NM_000277.3(PAH):c.136G>A (p.Gly46Ser)	Pathogenic	74603784	RCV000000661|RCV000088836|RCV002512613	Phenylketonuria|not provided|Inborn genetic diseases	GRCh38	G>A	REPAIR	TCACTGATCTTCTCACTCAAAGAAGAAGTTgGTGCATTGGCCAAAGTATTGCGCTTATTTG	FALSE
15671	single nucleotide variant	NM_000277.3(PAH):c.734T>C (p.Val245Ala)	Pathogenic	76212747	RCV000000664|RCV000346938|RCV000089065|RCV002512615	Hyperphenylalaninemia|Phenylketonuria|not provided|Inborn genetic diseases	GRCh38	T>C	RESCUE	AGACTTGCACTGGTTTCCGCCTCCGACCTGtGGCTGGCCTGCTTTCCTCTCGGGATTTCTT	FALSE
15675	single nucleotide variant	NM_000277.3(PAH):c.194T>C (p.Ile65Thr)	Pathogenic	75193786	RCV000000668|RCV000078516|RCV002251847|RCV003398402	Phenylketonuria|not provided|See cases|PAH-related condition	GRCh38	T>C	RESCUE	TTGAGGAGAATGATGTAAACCTGACCCACAtTGAATCTAGACCTTCTCGTTTAAAGAAAGA	FALSE
98654	single nucleotide variant	NM_000277.3(PAH):c.638T>C (p.Leu213Pro)	Pathogenic	62516109	RCV000078527|RCV000150086	not provided|Phenylketonuria	GRCh38	T>C	RESCUE	GCTATGAGTACAATCACATTTTTCCACTTCtTGAAAAGTACTGTGGCTTCCATGAAGATAA	TRUE
98657	single nucleotide variant	NM_000277.3(PAH):c.890G>A (p.Arg297His)	Pathogenic	62642939	RCV000078535|RCV000150085|RCV000588535	not provided|Phenylketonuria|Hyperphenylalaninemia	GRCh38	G>A	REPAIR	TGTTGGGACATGTGCCCTTGTTTTCAGATCgCAGCTTTGCCCAGTTTTCCCAGGAAATTGG	FALSE
108315	single nucleotide variant	NM_000277.3(PAH):c.1249T>C (p.Tyr417His)	Pathogenic	62644471	RCV000088817	not provided	GRCh38	T>C	RESCUE	CCTCGGCCCTTCTCAGTTCGCTACGACCCAtACACCCAAAGGATTGAGGTCTTGGACAATA	FALSE
108361	single nucleotide variant	NM_000277.3(PAH):c.199T>C (p.Ser67Pro)	Pathogenic	5030842	RCV000088867|RCV001260324	not provided|Phenylketonuria	GRCh38	T>C	RESCUE	GAGAATGATGTAAACCTGACCCACATTGAAtCTAGACCTTCTCGTTTAAAGAAAGATGAGT	FALSE
108392	single nucleotide variant	NM_000277.3(PAH):c.359G>A (p.Trp120Ter)	Pathogenic	199475586	RCV000088903|RCV001199994	not provided|Phenylketonuria	GRCh38	G>A	REPAIR	CACGAGATAAGAAGAAAGACACAGTGCCCTgGTTCCCAAGAACCATTCAAGAGCTGGACAG	FALSE
108422	single nucleotide variant	NM_000277.3(PAH):c.464G>A (p.Arg155His)	Pathogenic	199475663	RCV000088934|RCV000632881	not provided|Phenylketonuria	GRCh38	G>A	REPAIR	ACCACCCTGGTTTTAAAGATCCTGTGTACCgTGCAAGACGGAAGCAGTTTGCTGACATTGC	FALSE
108435	single nucleotide variant	NM_000277.3(PAH):c.491T>C (p.Ile164Thr)	Pathogenic	199475595	RCV000088947|RCV002514543	not provided|Phenylketonuria	GRCh38	T>C	RESCUE	ACCGTGCAAGACGGAAGCAGTTTGCTGACAtTGCCTACAACTACCGCCATGGGCAGCCCAT	FALSE
108457	single nucleotide variant	NM_000277.3(PAH):c.521T>C (p.Ile174Thr)	Pathogenic	138809906	RCV000088969|RCV000993616	not provided|Phenylketonuria	GRCh38	T>C	RESCUE	TTGCCTACAACTACCGCCATGGGCAGCCCAtCCCTCGAGTGGAATACATGGAGGAAGAAAA	TRUE
108460	single nucleotide variant	NM_000277.3(PAH):c.527G>A (p.Arg176Gln)	Pathogenic	74486803	RCV000088972|RCV000810165	not provided|Phenylketonuria	GRCh38	G>A	REPAIR	ACAACTACCGCCATGGGCAGCCCATCCCTCgAGTGGAATACATGGAGGAAGAAAAGAAAAC	TRUE
108462	single nucleotide variant	NM_000277.3(PAH):c.529G>A (p.Val177Met)	Pathogenic	199475602	RCV000088975|RCV000534379|RCV000589313|RCV003905086	not provided|Phenylketonuria|Hyperphenylalaninemia|PAH-related condition	GRCh38	G>A	REPAIR	AACTACCGCCATGGGCAGCCCATCCCTCGAgTGGAATACATGGAGGAAGAAAAGAAAACAT	TRUE
108472	single nucleotide variant	NM_000277.3(PAH):c.561G>A (p.Trp187Ter)	Pathogenic	62507336	RCV000088985|RCV000169529	not provided|Phenylketonuria	GRCh38	G>A	REPAIR	GGAATACATGGAGGAAGAAAAGAAAACATGgGGCACAGTGTTCAAGACTCTGAAGTCCTTG	TRUE
108476	single nucleotide variant	NM_000277.3(PAH):c.569T>C (p.Val190Ala)	Pathogenic	62514919	RCV000088989|RCV000632878	not provided|Phenylketonuria	GRCh38	T>C	RESCUE	TGGAGGAAGAAAAGAAAACATGGGGCACAGtGTTCAAGACTCTGAAGTCCTTGTATAAAAC	TRUE
108522	single nucleotide variant	NM_000277.3(PAH):c.691T>C (p.Ser231Pro)	Pathogenic	5030845	RCV000089037|RCV000190611	not provided|Phenylketonuria	GRCh38	T>C	RESCUE	GAAGATAACATTCCCCAGCTGGAAGACGTTtCTCAGTTCCTGCAGACTTGCACTGGTTTCC	FALSE
108534	single nucleotide variant	NM_000277.3(PAH):c.716G>A (p.Gly239Asp)	Pathogenic	62507283	RCV000089049|RCV001857432	not provided|Phenylketonuria	GRCh38	G>A	REPAIR	ACGTTTCTCAGTTCCTGCAGACTTGCACTGgTTTCCGCCTCCGACCTGTGGCTGGCCTGCT	FALSE
108540	single nucleotide variant	NM_000277.3(PAH):c.722G>A (p.Arg241His)	Pathogenic	62508730	RCV000089055|RCV003343638|RCV000576386	not provided|Inborn genetic diseases|Phenylketonuria	GRCh38	G>A	REPAIR	CTCAGTTCCTGCAGACTTGCACTGGTTTCCgCCTCCGACCTGTGGCTGGCCTGCTTTCCTC	FALSE
108545	single nucleotide variant	NM_000277.3(PAH):c.733G>A (p.Val245Met)	Pathogenic	62508694	RCV000089062|RCV002259591	not provided|Phenylketonuria	GRCh38	G>A	REPAIR	CAGACTTGCACTGGTTTCCGCCTCCGACCTgTGGCTGGCCTGCTTTCCTCTCGGGATTTCT	FALSE
108560	single nucleotide variant	NM_000277.3(PAH):c.755G>A (p.Arg252Gln)	Pathogenic	62644503	RCV000089080|RCV000179742	not provided|Phenylketonuria	GRCh38	G>A	REPAIR	TCCGACCTGTGGCTGGCCTGCTTTCCTCTCgGGATTTCTTGGGTGGCCTGGCCTTCCGAGT	FALSE
108582	single nucleotide variant	NM_000277.3(PAH):c.809G>A (p.Arg270Lys)	Pathogenic	62514950	RCV000089105|RCV000153632	not provided|Phenylketonuria	GRCh38	G>A	REPAIR	TCCGAGTCTTCCACTGCACACAGTACATCAgACATGGATCCAAGCCCATGTATACCCCCGA	FALSE
108616	single nucleotide variant	NM_000277.3(PAH):c.856G>A (p.Glu286Lys)	Pathogenic	62508739	RCV000089141|RCV000758134	not provided|Phenylketonuria	GRCh38	G>A	REPAIR	ATGTATACCCCCGAACCTGACATCTGCCATgAGCTGTTGGGACATGTGCCCTTGTTTTCAG	FALSE
108648	single nucleotide variant	NM_000277.3(PAH):c.964G>A (p.Ala322Thr)	Pathogenic	62514957	RCV000089176|RCV000797233|RCV002515784	not provided|Phenylketonuria|Inborn genetic diseases	GRCh38	G>A	REPAIR	GGTGCACCTGATGAATACATTGAAAAGCTCgCCACAATTTACTGGTTTACTGTGGAGTTTG	TRUE
432708	single nucleotide variant	NM_000277.3(PAH):c.978G>A (p.Trp326Ter)	Pathogenic	1555203761	RCV000506068	not provided	GRCh38	G>A	REPAIR	ATACATTGAAAAGCTCGCCACAATTTACTGgTTTACTGTGGAGTTTGGGCTCTGCAAACAA	TRUE
461793	single nucleotide variant	NM_000277.3(PAH):c.1037G>A (p.Gly346Glu)	Pathogenic	1555203737	RCV000553622	Phenylketonuria	GRCh38	G>A	REPAIR	AAGGAGACTCCATAAAGGCATATGGTGCTGgGCTCCTGTCATCCTTTGGTGAATTACAGTA	FALSE
462148	single nucleotide variant	NM_000277.3(PAH):c.865G>A (p.Gly289Arg)	Pathogenic	199475693	RCV000548849	Phenylketonuria	GRCh38	G>A	REPAIR	CCCGAACCTGACATCTGCCATGAGCTGTTGgGACATGTGCCCTTGTTTTCAGATCGCAGCT	FALSE
546596	single nucleotide variant	NM_000277.3(PAH):c.1144T>C (p.Phe382Leu)	Pathogenic	1555203681	RCV000672945	Phenylketonuria	GRCh38	T>C	RESCUE	ACAGCCATCCAAAATTACACTGTCACGGAGtTCCAGCCCCTCTATTACGTGGCAGAGAGTT	TRUE
610551	single nucleotide variant	NM_000277.3(PAH):c.788T>C (p.Phe263Ser)	Pathogenic	1565846863	RCV000758097	Phenylketonuria	GRCh38	T>C	RESCUE	ATTTCTTGGGTGGCCTGGCCTTCCGAGTCTtCCACTGCACACAGTACATCAGACATGGATC	FALSE
839250	single nucleotide variant	NM_000277.3(PAH):c.1339G>A (p.Ala447Thr)	Pathogenic	1192400891	RCV001062679	Phenylketonuria	GRCh38	G>A	REPAIR	ATTAACAGTGAAATTGGAATCCTTTGCAGTgCCCTCCAGAAAATAAAGTAAAGCCATGGAC	TRUE
917099	single nucleotide variant	NM_000277.3(PAH):c.532G>A (p.Glu178Lys)	Pathogenic	1448720360	RCV001193452|RCV001375893	not specified|Phenylketonuria	GRCh38	G>A	REPAIR	TACCGCCATGGGCAGCCCATCCCTCGAGTGgAATACATGGAGGAAGAAAAGAAAACATGGG	TRUE
1062568	single nucleotide variant	NM_000277.3(PAH):c.544G>A (p.Glu182Lys)	Pathogenic	2136649777	RCV001389170	Phenylketonuria	GRCh38	G>A	REPAIR	CAGCCCATCCCTCGAGTGGAATACATGGAGgAAGAAAAGAAAACATGGGGCACAGTGTTCA	TRUE
1451384	single nucleotide variant	NM_000277.3(PAH):c.308G>A (p.Gly103Asp)	Pathogenic	2136701578	RCV001941587	Phenylketonuria	GRCh38	G>A	REPAIR	ACATCATCAAGATCTTGAGGCATGACATTGgTGCCACTGTCCATGAGCTTTCACGAGATAA	FALSE
1874540	single nucleotide variant	NM_000277.3(PAH):c.361T>C (p.Phe121Leu)	Pathogenic	-1	RCV003062537	Phenylketonuria	GRCh38	T>C	RESCUE	CGAGATAAGAAGAAAGACACAGTGCCCTGGtTCCCAAGAACCATTCAAGAGCTGGACAGAT	FALSE
15679	single nucleotide variant	NM_014920.5(CILK1):c.815G>A (p.Arg272Gln)	Pathogenic	118203918	RCV000000672	Endocrine-cerebro-osteodysplasia syndrome	GRCh38	G>A	REPAIR	GAGACATGCTTCAGTGGGATCCCAAGAAACgACCAACAGCTAGTCAGGCACTTCGATATCC	FALSE
15694	single nucleotide variant	NM_000130.5(F5):c.1160T>C (p.Ile387Thr)	Pathogenic	118203911	RCV000000689	Thrombophilia due to activated protein C resistance	GRCh38	T>C	RESCUE	CTCAGCATTTGGATAATTTCTCAAACCAAAtTGGAAAACATTATAAGAAAGTTATGTACAC	TRUE
2898358	single nucleotide variant	NM_000130.5(F5):c.653T>C (p.Phe218Ser)	Pathogenic	-1	RCV003596846	Congenital factor V deficiency	GRCh38	T>C	RESCUE	ACAAGCAAATCGTGCTACTATTTGCTGTGTtTGATGAAAGCAAGAGCTGGAGCCAGTCATC	FALSE
3115523	single nucleotide variant	NM_000130.5(F5):c.5645G>A (p.Trp1882Ter)	Pathogenic	-1	RCV003814205	Congenital factor V deficiency	GRCh38	G>A	REPAIR	TTGAAATGAAGGCATCAAAACCTGGCTGGTgGCTCCTAAACACAGAGGTTGGAGAAAACCA	TRUE
3132362	single nucleotide variant	NM_000130.5(F5):c.2946G>A (p.Trp982Ter)	Pathogenic	-1	RCV003827300	Congenital factor V deficiency	GRCh38	G>A	REPAIR	GATCAGCCCCCAGAATGCCTCACGTGCTTGgGGAGAAAGCACCCCTCTTGCCAACAAGCCT	FALSE
15702	single nucleotide variant	NM_000312.4(PROC):c.1027G>A (p.Gly343Ser)	Pathogenic	121918147	RCV000000698	Thrombophilia due to protein C deficiency, autosomal recessive	GRCh38	G>A	REPAIR	GCCGGCCAGGAGACCCTCGTGACGGGCTGGgGCTACCACAGCAGCCGAGAGAAGGAGGCCA	FALSE
15716	single nucleotide variant	NM_000312.4(PROC):c.1015G>A (p.Val339Met)	Pathogenic	121918158	RCV000000712|RCV001266003|RCV001781151	Thrombophilia due to protein C deficiency, autosomal dominant|Inborn genetic diseases|not provided	GRCh38	G>A	REPAIR	GAGCTCAATCAGGCCGGCCAGGAGACCCTCgTGACGGGCTGGGGCTACCACAGCAGCCGAG	FALSE
1058914	single nucleotide variant	NM_000312.4(PROC):c.561G>A (p.Trp187Ter)	Pathogenic	1558715877	RCV001380376	Thrombophilia due to protein C deficiency, autosomal dominant	GRCh38	G>A	REPAIR	CGCAGTGAAGTTCCCTTGTGGGAGGCCCTGgAAGCGGATGGAGAAGAAGCGCAGTCACCTG	FALSE
1463931	single nucleotide variant	NM_000312.4(PROC):c.1218G>A (p.Met406Ile)	Pathogenic	780456728	RCV001946007	Thrombophilia due to protein C deficiency, autosomal dominant	GRCh38	G>A	REPAIR	TGCCTGCGAGGGCGACAGTGGGGGGCCCATgGTCGCCTCCTTCCACGGCACCTGGTTCCTG	FALSE
1503059	single nucleotide variant	NM_000312.4(PROC):c.675G>A (p.Trp225Ter)	Pathogenic	757925208	RCV001914156	Thrombophilia due to protein C deficiency, autosomal dominant	GRCh38	G>A	REPAIR	GAAGATGACCAGGCGGGGAGACAGCCCCTGgCAGGTGGTCCTGCTGGACTCAAAGAAGAAG	FALSE
1925372	single nucleotide variant	NM_000312.4(PROC):c.560G>A (p.Trp187Ter)	Pathogenic	-1	RCV002651509	Thrombophilia due to protein C deficiency, autosomal dominant	GRCh38	G>A	REPAIR	CCGCAGTGAAGTTCCCTTGTGGGAGGCCCTgGAAGCGGATGGAGAAGAAGCGCAGTCACCT	FALSE
2855348	single nucleotide variant	NM_000312.4(PROC):c.6G>A (p.Trp2Ter)	Pathogenic	-1	RCV003496095	Thrombophilia due to protein C deficiency, autosomal dominant	GRCh38	G>A	REPAIR	CCCTACAGGTGCCAGTGCCTCCAGAATGTGgCAGCTCACAAGCCTCCTGCTGTTCGTGGCC	FALSE
15725	single nucleotide variant	NM_000147.5(FUCA1):c.1160G>A (p.Trp387Ter)	Pathogenic	80358197	RCV000000721	Fucosidosis	GRCh38	G>A	REPAIR	TGCAATGGGAAAAGAACACAACATCTGTATgGTATACCTCAAAGGGATCGGCTGTTTATGC	TRUE
195207	single nucleotide variant	NM_000147.5(FUCA1):c.1125G>A (p.Trp375Ter)	Pathogenic	794727774	RCV000179259|RCV000724472	Fucosidosis|not provided	GRCh38	G>A	REPAIR	TGGGGAGGCTATCTATGCCTCCAAACCATGgCGGGTGCAATGGGAAAAGAACACAACATCT	TRUE
481387	single nucleotide variant	NM_000147.5(FUCA1):c.564G>A (p.Trp188Ter)	Pathogenic	189315801	RCV000578267	Fucosidosis	GRCh38	G>A	REPAIR	CTATGGACTATACCACTCACTCTTAGAGTGgTTCCATCCACTCTATCTACTTGATAAGAAA	FALSE
967102	single nucleotide variant	NM_000147.5(FUCA1):c.995G>A (p.Gly332Glu)	Pathogenic	1177361428	RCV001257914	Fucosidosis	GRCh38	G>A	REPAIR	TTTCGGAACTGGTTCAGACAGTAAGTTTGGgAGGCAACTATCTTCTGAACATTGGACCAAC	FALSE
972807	single nucleotide variant	NM_000147.5(FUCA1):c.215G>A (p.Trp72Ter)	Pathogenic	1639662981	RCV001264840	Fucosidosis	GRCh38	G>A	REPAIR	TCCACTGGGGCGTGTTCTCGGTGCCCGCCTgGGGCAGCGAGTGGTTCTGGTGGCACTGGCA	FALSE
1910862	single nucleotide variant	NM_000147.5(FUCA1):c.1206G>A (p.Trp402Ter)	Pathogenic	-1	RCV002596380	Fucosidosis	GRCh38	G>A	REPAIR	ATCGGCTGTTTATGCCATTTTTCTGCACTGgCCAGAAAATGGAGTCTTAAACCTTGAATCC	TRUE
1928378	single nucleotide variant	NM_000147.5(FUCA1):c.459G>A (p.Trp153Ter)	Pathogenic	-1	RCV002630057	Fucosidosis	GRCh38	G>A	REPAIR	AAACTGGCCGAGTCCTGTGTCTTGGAACTGgAACTCCAAAGACGTGGGGCCTCATCGGGAT	FALSE
1928379	single nucleotide variant	NM_000147.5(FUCA1):c.194G>A (p.Gly65Asp)	Pathogenic	-1	RCV002630058	Fucosidosis	GRCh38	G>A	REPAIR	AAGCCAAGTTCGGGGTGTTCATCCACTGGGgCGTGTTCTCGGTGCCCGCCTGGGGCAGCGA	FALSE
2872520	single nucleotide variant	NM_000147.5(FUCA1):c.698G>A (p.Trp233Ter)	Pathogenic	-1	RCV003496511	Fucosidosis	GRCh38	G>A	REPAIR	AACCTGATCTGATCTGGTCTGATGGGGAGTgGGAATGTCCTGATACTTACTGGAACTCCAC	FALSE
2992818	single nucleotide variant	NM_000147.5(FUCA1):c.563G>A (p.Trp188Ter)	Pathogenic	-1	RCV003599505	Fucosidosis	GRCh38	G>A	REPAIR	GCTATGGACTATACCACTCACTCTTAGAGTgGTTCCATCCACTCTATCTACTTGATAAGAA	FALSE
15735	single nucleotide variant	NM_014694.4(ADAMTSL2):c.2431G>A (p.Gly811Arg)	Pathogenic	113994124	RCV000000731	Geleophysic dysplasia 1	GRCh38	G>A	REPAIR	CAGGACTGGGAGCGGTGCAACACCACCTGCgGGCGCGGGGTCAAGAAGCGGCTGGTGCTCT	FALSE
15736	single nucleotide variant	NM_014694.4(ADAMTSL2):c.2586G>A (p.Trp862Ter)	Pathogenic	113994125	RCV000000732	Geleophysic dysplasia 1	GRCh38	G>A	REPAIR	GCCCTGCTTCAAGTGGTACACCAGCCCCTGgTCAGAGTGCACCAAGACCTGCGGGGTGGGC	FALSE
39901	single nucleotide variant	NM_014694.4(ADAMTSL2):c.215G>A (p.Arg72Gln)	Pathogenic	387907064	RCV000023933	Geleophysic dysplasia 1	GRCh38	G>A	REPAIR	GTTGCGGGGGTGGGGTGACATCCCAGGAGCgGCACTGCCTGCAGCAGAGGAGGAAGTCCGT	FALSE
613383	single nucleotide variant	NM_014694.4(ADAMTSL2):c.499G>A (p.Asp167Asn)	Pathogenic	761886575	RCV000762789|RCV002273828	Geleophysic dysplasia 1|Abnormal facial shape	GRCh38	G>A	REPAIR	GGCCAGCGGCAGCTCATGGTCCCCGCCCGCgACGGCACATCCTGCAAGCTCACTGACCTGC	FALSE
15750	single nucleotide variant	NM_000512.5(GALNS):c.689G>A (p.Trp230Ter)	Pathogenic	118204449	RCV000000746|RCV001193132	Mucopolysaccharidosis, MPS-IV-A|Morquio syndrome	GRCh38	G>A	REPAIR	AGGCACGGCACCACCCCTTTTTCCTCTACTgGGCTGTCGACGCCACGCACGCACCCGTCTA	FALSE
99086	single nucleotide variant	NM_000512.5(GALNS):c.477G>A (p.Trp159Ter)	Pathogenic	398123439	RCV000178782|RCV000790674	Mucopolysaccharidosis, MPS-IV-A|not provided	GRCh38	G>A	REPAIR	CCACCCCCTGAAGCACGGATTTGATGAGTGgTTTGGATCCCCCAACTGCCACTTTGGACCT	FALSE
260138	single nucleotide variant	NM_000512.5(GALNS):c.415G>A (p.Gly139Ser)	Pathogenic	146093755	RCV000254865|RCV000691262|RCV003230469	not provided|Mucopolysaccharidosis, MPS-IV-A|Morquio syndrome	GRCh38	G>A	REPAIR	AAGAAGGCCGGCTACGTCAGCAAGATTGTCgGCAAGTGGCATCTGGGTCACAGGCCCCAGT	FALSE
917223	single nucleotide variant	NM_000512.5(GALNS):c.346G>A (p.Gly116Ser)	Pathogenic	1444754604	RCV001193131|RCV001578373|RCV003908434	Morquio syndrome|Mucopolysaccharidosis, MPS-IV-A|GALNS-related condition	GRCh38	G>A	REPAIR	AACGCCTACACACCGCAGGAGATTGTGGGCgGCATCCCAGACTCGGAGCAGCTCCTGCCGG	FALSE
1036217	single nucleotide variant	NM_000512.5(GALNS):c.974G>A (p.Trp325Ter)	Pathogenic	2142999142	RCV001578416	Mucopolysaccharidosis, MPS-IV-A	GRCh38	G>A	REPAIR	AAGGAGGGATGAGGGAGCCTGCCCTCGCATgGTGGCCAGGGCACGTCACTGCAGGCCAGGT	FALSE
1036310	single nucleotide variant	NM_000512.5(GALNS):c.551G>A (p.Trp184Ter)	Pathogenic	779545826	RCV001578392	Mucopolysaccharidosis, MPS-IV-A	GRCh38	G>A	REPAIR	CCAGGCCCAACATCCCTGTGTACAGGGACTgGGAGATGGTTGGCAGATATTATGAAGAATT	FALSE
1036347	single nucleotide variant	NM_000512.5(GALNS):c.422G>A (p.Trp141Ter)	Pathogenic	746862066	RCV001578503	Mucopolysaccharidosis, MPS-IV-A	GRCh38	G>A	REPAIR	CCGGCTACGTCAGCAAGATTGTCGGCAAGTgGCATCTGGGTCACAGGCCCCAGTTCCACCC	FALSE
1036429	single nucleotide variant	NM_000512.5(GALNS):c.29G>A (p.Trp10Ter)	Pathogenic	1967945316	RCV001543344	Mucopolysaccharidosis, MPS-IV-A	GRCh38	G>A	REPAIR	CCATGGCGGCGGTTGTCGCGGCGACGAGGTgGTGGCAGCTGTTGCTGGTGCTCAGCGCCGC	FALSE
1313273	single nucleotide variant	NM_000512.5(GALNS):c.1209G>A (p.Trp403Ter)	Pathogenic	2142993804	RCV001783342	Mucopolysaccharidosis, MPS-IV-A	GRCh38	G>A	REPAIR	CACCCTCGGGCAGCACAAGGCTCACTTCTGgACCTGGACCAACTCCTGGGAGAACTTCAGA	FALSE
2075303	single nucleotide variant	NM_000512.5(GALNS):c.1473G>A (p.Trp491Ter)	Pathogenic	-1	RCV002843728	Mucopolysaccharidosis, MPS-IV-A	GRCh38	G>A	REPAIR	CGCGCAGCCCCAGCTCAACGTGTGCAACTGgGCGGTCATGAACTGGGCACCTCCGGGCTGT	FALSE
2924112	single nucleotide variant	NM_000512.5(GALNS):c.2T>C (p.Met1Thr)	Pathogenic	-1	RCV003496794	Mucopolysaccharidosis, MPS-IV-A	GRCh38	T>C	RESCUE	GCCGGGGCTCCGCGGCTCCCGTGGTTGCCAtGGCGGCGGTTGTCGCGGCGACGAGGTGGTG	FALSE
2976840	single nucleotide variant	NM_000512.5(GALNS):c.552G>A (p.Trp184Ter)	Pathogenic	-1	RCV003599097	Mucopolysaccharidosis, MPS-IV-A	GRCh38	G>A	REPAIR	CAGGCCCAACATCCCTGTGTACAGGGACTGgGAGATGGTTGGCAGATATTATGAAGAATTT	FALSE
2985662	single nucleotide variant	NM_000512.5(GALNS):c.1339G>A (p.Asp447Asn)	Pathogenic	-1	RCV003599212	Mucopolysaccharidosis, MPS-IV-A	GRCh38	G>A	REPAIR	AAGCTGCCCCTGATCTTCCACCTGGGACGGgACCCAGGGGAGAGGTTCCCCCTCAGCTTTG	FALSE
3005521	single nucleotide variant	NM_000512.5(GALNS):c.685T>C (p.Tyr229His)	Pathogenic	-1	RCV003599704	Mucopolysaccharidosis, MPS-IV-A	GRCh38	T>C	RESCUE	AGACAGGCACGGCACCACCCCTTTTTCCTCtACTGGGCTGTCGACGCCACGCACGCACCCG	FALSE
3147417	single nucleotide variant	NM_000512.5(GALNS):c.1488G>A (p.Trp496Ter)	Pathogenic	-1	RCV003842319	Mucopolysaccharidosis, MPS-IV-A	GRCh38	G>A	REPAIR	CAACGTGTGCAACTGGGCGGTCATGAACTGgGCACCTCCGGGCTGTGAAAAGTTAGGGAAG	TRUE
15758	single nucleotide variant	NM_001109809.5(ZFP57):c.743G>A (p.Arg248His)	Pathogenic	77625743	RCV000000755	Diabetes mellitus, transient neonatal, 1	GRCh38	G>A	REPAIR	AGACCTACTGTGATGCTTCTGGACTAAGTCgTCACCGCCGCGTCCATCTGGGTTACCGGCC	FALSE
15771	single nucleotide variant	NM_018077.3(RBM28):c.1052T>C (p.Leu351Pro)	Pathogenic	118204055	RCV000000768	ANE syndrome	GRCh38	T>C	RESCUE	ATCTGTCCTTTGACTCAGAAGAAGAAGAACtTGGGGAGCTTCTCCAACAGTTTGGAGAACT	FALSE
15778	single nucleotide variant	NM_203395.3(IYD):c.347T>C (p.Ile116Thr)	Pathogenic	121918139	RCV000000775	Iodotyrosine deiodination defect	GRCh38	T>C	RESCUE	TAAGTAATGAGCAAGTCCCAATGGAAGTCAtTGATAATGTCATCAGAACGGCAGGAACAGC	FALSE
15813	single nucleotide variant	NM_198488.5(FAM83H):c.1380G>A (p.Trp460Ter)	Pathogenic	137854439	RCV000000810	Amelogenesis imperfecta, hypocalcification type	GRCh38	G>A	REPAIR	TGACCAGCTCTACCAGCAGCAGTACCAGTGgGACCCGCAGCTCACGCCGGCGCGCCCGCAA	FALSE
15820	single nucleotide variant	NM_198488.5(FAM83H):c.1379G>A (p.Trp460Ter)	Pathogenic	137854444	RCV000000817	Amelogenesis imperfecta, hypocalcification type	GRCh38	G>A	REPAIR	GTGACCAGCTCTACCAGCAGCAGTACCAGTgGGACCCGCAGCTCACGCCGGCGCGCCCGCA	FALSE
15829	single nucleotide variant	NM_014165.4(NDUFAF4):c.194T>C (p.Leu65Pro)	Pathogenic	63751061	RCV000000826	Mitochondrial complex I deficiency	GRCh38	T>C	RESCUE	CTCGTAAAGATGAAAAGCTGCTGTCGTTTCtAAAAGATGTGTATGTTGATTCCAAAGATCC	TRUE
15830	single nucleotide variant	NM_001136271.3(NKX2-6):c.451T>C (p.Phe151Leu)	Pathogenic	267606914	RCV000000827	Persistent truncus arteriosus	GRCh38	T>C	RESCUE	CAGGCGCAGGTGCTGGCCCTGGAGCGGCGCtTCAAGCAGCAGCGGTACCTGTCAGCGCCCG	FALSE
15852	single nucleotide variant	NM_000038.6(APC):c.470G>A (p.Trp157Ter)	Pathogenic	137854576	RCV000000852|RCV003534301	Familial adenomatous polyposis 1|Familial adenomatous polyposis 1	GRCh38	G>A	REPAIR	ATCTTGACAAAGAAGAAAAGGAAAAAGACTgGTATTACGCTCAACTTCAGAATCTCACTAA	TRUE
98251	single nucleotide variant	NM_000038.6(APC):c.1659G>A (p.Trp553Ter)	Pathogenic	398123116	RCV000174655|RCV001012589|RCV003335092	not provided|Hereditary cancer-predisposing syndrome|Familial adenomatous polyposis 1	GRCh38	G>A	REPAIR	TATTGCGAGTGTTTTGAGGAATTTGTCTTGgCGAGCAGATGTAAATAGTAAAAAGACGTTG	TRUE
186028	single nucleotide variant	NM_000038.6(APC):c.1262G>A (p.Trp421Ter)	Pathogenic	559510809	RCV000168200|RCV001850378|RCV002444673	Familial adenomatous polyposis 1|Familial adenomatous polyposis 1|Hereditary cancer-predisposing syndrome	GRCh38	G>A	REPAIR	AACAGATACGCGCTTACTGTGAAACCTGTTgGGAGTGGCAGGAAGCTCATGAACCAGGCAT	FALSE
214692	single nucleotide variant	NM_000038.6(APC):c.1658G>A (p.Trp553Ter)	Pathogenic	863225318	RCV000202102|RCV000572094|RCV003229818	not provided|Hereditary cancer-predisposing syndrome|Familial adenomatous polyposis 1	GRCh38	G>A	REPAIR	TTATTGCGAGTGTTTTGAGGAATTTGTCTTgGCGAGCAGATGTAAATAGTAAAAAGACGTT	TRUE
214710	single nucleotide variant	NM_000038.6(APC):c.3147G>A (p.Trp1049Ter)	Pathogenic	863225340	RCV000202067|RCV000218609|RCV003335208	not provided|Hereditary cancer-predisposing syndrome|Familial adenomatous polyposis 1	GRCh38	G>A	REPAIR	AAGGCAAAGTCCTTCACAGAATGAAAGATGgGCAAGACCCAAACACATAATAGAAGATGAA	FALSE
214735	single nucleotide variant	NM_000038.6(APC):c.7511G>A (p.Trp2504Ter)	Pathogenic	755046558	RCV000201984|RCV002517338|RCV003534487	not provided|Familial adenomatous polyposis 1|Familial adenomatous polyposis 1	GRCh38	G>A	REPAIR	CCACACATTCGTCTGTTCAGGCTGGTGGATgGCGAAAACTCCCACCTAATCTCAGTCCCAC	TRUE
233077	single nucleotide variant	NM_000038.6(APC):c.3146G>A (p.Trp1049Ter)	Pathogenic	876658667	RCV000216288|RCV000508021|RCV002229934|RCV003335247	Hereditary cancer-predisposing syndrome|not specified|Familial adenomatous polyposis 1|Familial adenomatous polyposis 1	GRCh38	G>A	REPAIR	GAAGGCAAAGTCCTTCACAGAATGAAAGATgGGCAAGACCCAAACACATAATAGAAGATGA	FALSE
394257	single nucleotide variant	NM_000038.6(APC):c.2096G>A (p.Trp699Ter)	Pathogenic	1060503336	RCV000491133|RCV002523390|RCV003337279	Hereditary cancer-predisposing syndrome|Familial adenomatous polyposis 1|Familial adenomatous polyposis 1	GRCh38	G>A	REPAIR	CAAGAAATCCTAAAGACCAGGAAGCATTATgGGACATGGGGGCAGTTAGCATGCTCAAGAA	FALSE
394398	single nucleotide variant	NM_000038.6(APC):c.471G>A (p.Trp157Ter)	Pathogenic	1060503328	RCV000583237|RCV002339182|RCV002523387|RCV003651875	not provided|Hereditary cancer-predisposing syndrome|Familial adenomatous polyposis 1|Familial adenomatous polyposis 1	GRCh38	G>A	REPAIR	TCTTGACAAAGAAGAAAAGGAAAAAGACTGgTATTACGCTCAACTTCAGAATCTCACTAAA	TRUE
394464	single nucleotide variant	NM_000038.6(APC):c.2097G>A (p.Trp699Ter)	Pathogenic	1060503282	RCV001800684|RCV002418420|RCV003335338	not provided|Hereditary cancer-predisposing syndrome|Familial adenomatous polyposis 1	GRCh38	G>A	REPAIR	AAGAAATCCTAAAGACCAGGAAGCATTATGgGACATGGGGGCAGTTAGCATGCTCAAGAAC	FALSE
406510	single nucleotide variant	NM_000038.6(APC):c.1778G>A (p.Trp593Ter)	Pathogenic	1064794226	RCV000478645|RCV003743740|RCV002526560	not provided|Familial adenomatous polyposis 1|Familial adenomatous polyposis 1	GRCh38	G>A	REPAIR	CAACCCTCAAAAGCGTATTGAGTGCCTTATgGAATTTGTCAGCACATTGCACTGAGAATAA	TRUE
419618	single nucleotide variant	NM_000038.6(APC):c.1958G>A (p.Arg653Lys)	Pathogenic	1060503318	RCV000491686|RCV000759416|RCV001354779|RCV003535776	Hereditary cancer-predisposing syndrome|not provided|Carcinoma of colon|Familial adenomatous polyposis 1	GRCh38	G>A	REPAIR	CCAGCTTGATAGCTACAAATGAGGACCACAgGCAAATCCTAAGAGAGAACAACTGTCTACA	FALSE
427264	single nucleotide variant	NM_000038.6(APC):c.1779G>A (p.Trp593Ter)	Pathogenic	1554083132	RCV000504103|RCV000708599|RCV003335417	not provided|Hereditary cancer-predisposing syndrome|Familial adenomatous polyposis 1	GRCh38	G>A	REPAIR	AACCCTCAAAAGCGTATTGAGTGCCTTATGgAATTTGTCAGCACATTGCACTGAGAATAAA	TRUE
443646	single nucleotide variant	NM_000038.6(APC):c.1263G>A (p.Trp421Ter)	Pathogenic	1554080106	RCV000521866|RCV003335445	not provided|Familial adenomatous polyposis 1	GRCh38	G>A	REPAIR	ACAGATACGCGCTTACTGTGAAACCTGTTGgGAGTGGCAGGAAGCTCATGAACCAGGCATG	FALSE
473655	single nucleotide variant	NM_000038.6(APC):c.1909G>A (p.Gly637Arg)	Pathogenic	1554083227	RCV000569755|RCV003537206	Hereditary cancer-predisposing syndrome|Familial adenomatous polyposis 1	GRCh38	G>A	REPAIR	AACACTTTAGCCATTATTGAAAGTGGAGGTgGGATATTACGGAATGTGTCCAGCTTGATAG	FALSE
473983	single nucleotide variant	NM_000038.6(APC):c.7512G>A (p.Trp2504Ter)	Pathogenic	1554088413	RCV000571946	Hereditary cancer-predisposing syndrome	GRCh38	G>A	REPAIR	CACACATTCGTCTGTTCAGGCTGGTGGATGgCGAAAACTCCCACCTAATCTCAGTCCCACT	TRUE
829624	single nucleotide variant	NM_000038.6(APC):c.1268G>A (p.Trp423Ter)	Pathogenic	1762865724	RCV002374927|RCV003336295|RCV003106107	Hereditary cancer-predisposing syndrome|Familial adenomatous polyposis 1|not provided	GRCh38	G>A	REPAIR	TACGCGCTTACTGTGAAACCTGTTGGGAGTgGCAGGAAGCTCATGAACCAGGCATGGACCA	FALSE
1689898	single nucleotide variant	NM_000038.6(APC):c.289G>A (p.Gly97Arg)	Pathogenic	2149788254	RCV002268798|RCV003236592	not provided|Familial multiple polyposis syndrome	GRCh38	G>A	REPAIR	CTGCGGTCAAAAATGTCCCTCCGTTCTTATgGAAGCCGGGAAGGATCTGTATCAAGCCGTT	TRUE
2750789	single nucleotide variant	NM_000038.6(APC):c.7692G>A (p.Trp2564Ter)	Pathogenic	-1	RCV003337432	Familial adenomatous polyposis 1	GRCh38	G>A	REPAIR	TTCATCATCCCTTCCTCGAGTAAGCACTTGgAGAAGAACTGGAAGTTCATCTTCAATTCTT	FALSE
2751450	single nucleotide variant	NM_000038.6(APC):c.1269G>A (p.Trp423Ter)	Pathogenic	-1	RCV003337528	Familial adenomatous polyposis 1	GRCh38	G>A	REPAIR	ACGCGCTTACTGTGAAACCTGTTGGGAGTGgCAGGAAGCTCATGAACCAGGCATGGACCAG	FALSE
2751462	single nucleotide variant	NM_000038.6(APC):c.2055G>A (p.Trp685Ter)	Pathogenic	-1	RCV003337537	Familial adenomatous polyposis 1	GRCh38	G>A	REPAIR	AATAGTCAGTAATGCATGTGGAACTTTGTGgAATCTCTCAGCAAGAAATCCTAAAGACCAG	FALSE
2751791	single nucleotide variant	NM_000038.6(APC):c.6303G>A (p.Trp2101Ter)	Pathogenic	-1	RCV003337678	Familial adenomatous polyposis 1	GRCh38	G>A	REPAIR	TCTATCCCCTGATTCAGAAAATTTTGATTGgAAAGCTATTCAGGAAGGTGCAAATTCCATA	TRUE
15901	single nucleotide variant	NM_013319.3(UBIAD1):c.511T>C (p.Ser171Pro)	Pathogenic	118203951	RCV000000910	Schnyder crystalline corneal dystrophy	GRCh38	T>C	RESCUE	GCTCTTATCTACTTTGGAGGCCTGTCTGGCtCCTTTCTCTACACAGGAGGAATTGGATTCA	FALSE
15902	single nucleotide variant	NM_013319.3(UBIAD1):c.556G>A (p.Gly186Arg)	Pathogenic	118203952	RCV000000911	Schnyder crystalline corneal dystrophy	GRCh38	G>A	REPAIR	GGAGGAATTGGATTCAAGTACGTGGCTCTGgGAGACCTCATCATCCTCATCACTTTTGGCC	FALSE
49835	single nucleotide variant	NM_013319.3(UBIAD1):c.530G>A (p.Gly177Glu)	Pathogenic	397514669	RCV000034310	Schnyder crystalline corneal dystrophy	GRCh38	G>A	REPAIR	GCCTGTCTGGCTCCTTTCTCTACACAGGAGgAATTGGATTCAAGTACGTGGCTCTGGGAGA	FALSE
15910	single nucleotide variant	NM_000507.4(FBP1):c.581T>C (p.Phe194Ser)	Pathogenic	121918191	RCV000000919	Fructose-biphosphatase deficiency	GRCh38	T>C	RESCUE	GCTTCATGCTGGACCCGGCCATCGGGGAGTtCATTTTGGTGGACAAGGATGTGAAGATAAA	FALSE
1860994	single nucleotide variant	NM_000507.4(FBP1):c.881G>A (p.Gly294Glu)	Pathogenic	-1	RCV002468707	Fructose-biphosphatase deficiency	GRCh38	G>A	REPAIR	CCATGGCCTACGTCATGGAGAAGGCTGGGGgAATGGCCACCACTGGGAAGGAGGCCGTGTT	FALSE
15939	single nucleotide variant	NM_000181.4(GUSB):c.1521G>A (p.Trp507Ter)	Pathogenic	121918179	RCV000000948	Mucopolysaccharidosis type 7	GRCh38	G>A	REPAIR	TGTGATCTGTTTGAACAGCTACTACTCTTGgTATCACGACTACGGGCACCTGGAGTTGATT	FALSE
15943	single nucleotide variant	NM_000181.4(GUSB):c.1338G>A (p.Trp446Ter)	Pathogenic	121918180	RCV000000952	Mucopolysaccharidosis type 7	GRCh38	G>A	REPAIR	GGACAAGAACCACCCCGCGGTCGTGATGTGgTCTGTGGCCAACGAGCCTGCGTCCCACCTA	FALSE
98500	single nucleotide variant	NM_000181.4(GUSB):c.866G>A (p.Trp289Ter)	Pathogenic	398123238	RCV000178728	not provided	GRCh38	G>A	REPAIR	AACTTAAGGTGCCAGGTGTCAGCCTCTGGTgGCCGTACCTGATGCACGAACGCCCTGCCTA	FALSE
487321	single nucleotide variant	NM_000181.4(GUSB):c.1337G>A (p.Trp446Ter)	Pathogenic	1434169374	RCV000590006|RCV001206155	Mucopolysaccharidosis type 6|Mucopolysaccharidosis type 7	GRCh38	G>A	REPAIR	GGGACAAGAACCACCCCGCGGTCGTGATGTgGTCTGTGGCCAACGAGCCTGCGTCCCACCT	FALSE
933977	single nucleotide variant	NM_000181.4(GUSB):c.1880G>A (p.Trp627Ter)	Pathogenic	1236992554	RCV001205414	Mucopolysaccharidosis type 7	GRCh38	G>A	REPAIR	GTGCAGCGTTCCTTTTGCGAGAGAGATACTgGAAGATTGCCAATGAAACCAGGTATCCCCA	FALSE
2227140	single nucleotide variant	NM_000181.4(GUSB):c.1583G>A (p.Trp528Ter)	Pathogenic	-1	RCV002707938	Inborn genetic diseases	GRCh38	G>A	REPAIR	AGCTGCAGCTGGCCACCCAGTTTGAGAACTgGTATAAGAAGTATCAGAAGCCCATTATTCA	FALSE
15950	single nucleotide variant	NM_173483.4(CYP4F22):c.728G>A (p.Arg243His)	Pathogenic	118203937	RCV000000959|RCV001731266	Autosomal recessive congenital ichthyosis 5|Lamellar ichthyosis	GRCh38	G>A	REPAIR	TCATTGAACTGAGCGCTCTGTCTGTCCGGCgCCAGTATCGCTTGCACCACTACCTCGACTT	FALSE
551358	single nucleotide variant	NM_173483.4(CYP4F22):c.242G>A (p.Gly81Asp)	Pathogenic	369811073	RCV000678397	Autosomal recessive congenital ichthyosis 5	GRCh38	G>A	REPAIR	ACCTGGGCATGTACCTTCCAAATGAGGCGGgCCTTCAAGATGAGAAGAAGGTACTGGACAA	FALSE
551363	single nucleotide variant	NM_173483.4(CYP4F22):c.467G>A (p.Arg156His)	Pathogenic	776275777	RCV000678413	Autosomal recessive congenital ichthyosis 5	GRCh38	G>A	REPAIR	TCAGCAAAGGTGACAAGTGGAGCCGGCACCgTCGCCTGCTGACACCCGCCTTCCACTTTGA	FALSE
551376	single nucleotide variant	NM_173483.4(CYP4F22):c.917T>C (p.Ile306Thr)	Pathogenic	370734976	RCV000678403	Autosomal recessive congenital ichthyosis 5	GRCh38	T>C	RESCUE	AGGCCAAGCAGGGGAAGACCTTGGACTTTAtTGATGTGCTGCTCCTGGCCAGGGATGAAGA	FALSE
551389	single nucleotide variant	NM_173483.4(CYP4F22):c.1563G>A (p.Trp521Ter)	Pathogenic	1360295659	RCV000678428	Autosomal recessive congenital ichthyosis 5	GRCh38	G>A	REPAIR	GCTCATACTGCGCACGGAGAACGGGCTCTGgCTCAAGGTGGAGCCGCTGCCTCCGCGGGCC	FALSE
1517554	single nucleotide variant	NM_173483.4(CYP4F22):c.296G>A (p.Trp99Ter)	Pathogenic	2144518363	RCV002052170	Autosomal recessive congenital ichthyosis 5	GRCh38	G>A	REPAIR	TGGACAACATGCACCATGTACTCTTGGTATgGATGGGACCTGTCCTGCCGCTGTTGGTTCT	FALSE
15965	single nucleotide variant	NM_000404.4(GLB1):c.152T>C (p.Ile51Thr)	Pathogenic	72555390	RCV000000974|RCV000671053|RCV001582457|RCV001851520	GM1 gangliosidosis type 3|Infantile GM1 gangliosidosis;GM1 gangliosidosis type 2;Mucopolysaccharidosis, MPS-IV-B;GM1 gangliosidosis type 3|Infantile GM1 gangliosidosis|Mucopolysaccharidosis, MPS-IV-B;GM1 gangliosidosis	GRCh38	T>C	RESCUE	TCCTCAAGGATGGCCAGCCATTTCGCTACAtCTCAGGAAGCATTCACTACTCCCGTGTGCC	FALSE
15967	single nucleotide variant	NM_000404.4(GLB1):c.367G>A (p.Gly123Arg)	Pathogenic	28934274	RCV000000976|RCV000428850|RCV001217770	Infantile GM1 gangliosidosis|not provided|Mucopolysaccharidosis, MPS-IV-B;GM1 gangliosidosis	GRCh38	G>A	REPAIR	GAGCTGGGACTGCTGGTTATCCTGAGGCCCgGGCCCTACATCTGTGCAGAGTGGGAAATGG	FALSE
15971	single nucleotide variant	NM_000404.4(GLB1):c.1445G>A (p.Arg482His)	Pathogenic	72555391	RCV000000981|RCV000119099|RCV000174679|RCV000586055|RCV001034863|RCV002476905	Infantile GM1 gangliosidosis|Mucopolysaccharidosis, MPS-IV-B|not provided|GM1 gangliosidosis|Mucopolysaccharidosis, MPS-IV-B;GM1 gangliosidosis|Infantile GM1 gangliosidosis;GM1 gangliosidosis type 2;Mucopolysaccharidosis, MPS-IV-B;GM1 gangliosidosis type 3	GRCh38	G>A	REPAIR	CTCTGGACCTTCTGGTAGAGAACATGGGACgTGTGAACTATGGTGCATATATCAACGATTT	FALSE
15976	single nucleotide variant	NM_000404.4(GLB1):c.247T>C (p.Tyr83His)	Pathogenic	72555364	RCV000000986	Mucopolysaccharidosis, MPS-IV-B	GRCh38	T>C	RESCUE	AAGATGGCTGGGCTGAACGCCATCCAGACGtATGTGCCCTGGAACTTTCATGAGCCCTGGC	FALSE
15979	single nucleotide variant	NM_000404.4(GLB1):c.1313G>A (p.Gly438Glu)	Pathogenic	72555367	RCV000000989|RCV001091796|RCV001382999|RCV000850556|RCV001843450	Mucopolysaccharidosis, MPS-IV-B|not provided|Mucopolysaccharidosis, MPS-IV-B;GM1 gangliosidosis|Mucopolysaccharidosis, MPS-IV-B;GM1 gangliosidosis type 3;Infantile GM1 gangliosidosis;GM1 gangliosidosis type 2|Spondyloepiphyseal dysplasia	GRCh38	G>A	REPAIR	ACCCAGCACCTCTCTCTTCACCCCTCAATGgAGTCCACGATCGAGCATATGTTGCTGTGGA	FALSE
79371	single nucleotide variant	NM_000404.4(GLB1):c.518T>C (p.Leu173Pro)	Pathogenic	397515617	RCV000059352|RCV000541694	GM1 gangliosidosis type 2|Mucopolysaccharidosis, MPS-IV-B;GM1 gangliosidosis	GRCh38	T>C	RESCUE	GAGTCCTTCTGCCCAAGATGAAGCCTCTCCtCTATCAGAATGGAGGGCCAGTTATAACAGT	FALSE
106592	single nucleotide variant	NM_000404.4(GLB1):c.922T>C (p.Phe308Leu)	Pathogenic	587779404	RCV000087093	Infantile GM1 gangliosidosis	GRCh38	T>C	RESCUE	GCCCGTGGGGCGAGTGTGAACTTGTACATGtTTATAGGTGGGACCAATTTTGCCTATTGGA	FALSE
195238	single nucleotide variant	NM_000404.4(GLB1):c.602G>A (p.Arg201His)	Pathogenic	189115557	RCV000255006|RCV000309607|RCV000995553|RCV002286710|RCV000665698|RCV002500509|RCV000818052	not provided|GM1 gangliosidosis|GM1 gangliosidosis type 2|Infantile GM1 gangliosidosis|Mucopolysaccharidosis, MPS-IV-B|GM1 gangliosidosis type 3;Infantile GM1 gangliosidosis;Mucopolysaccharidosis, MPS-IV-B;GM1 gangliosidosis type 2|Mucopolysaccharidosis, MPS-IV-B;GM1 gangliosidosis	GRCh38	G>A	REPAIR	GCTACTTTGCCTGTGATTTTGACTACCTGCgCTTCCTGCAGAAGCGCTTTCGCCACCATCT	FALSE
244010	single nucleotide variant	NM_000404.4(GLB1):c.276G>A (p.Trp92Ter)	Pathogenic	748830051	RCV000670448|RCV000766231|RCV001091797|RCV001387511	GM1 gangliosidosis type 3;Mucopolysaccharidosis, MPS-IV-B;GM1 gangliosidosis type 2;Infantile GM1 gangliosidosis|Infantile GM1 gangliosidosis|not provided|Mucopolysaccharidosis, MPS-IV-B;GM1 gangliosidosis	GRCh38	G>A	REPAIR	GTATGTGCCCTGGAACTTTCATGAGCCCTGgCCAGGACAGTACCAGTTTTCTGAGGACCAT	FALSE
827904	single nucleotide variant	NM_000404.4(GLB1):c.931G>A (p.Gly311Arg)	Pathogenic	368568171	RCV001059700|RCV001175304	GM1 gangliosidosis;Mucopolysaccharidosis, MPS-IV-B|GM1 gangliosidosis	GRCh38	G>A	REPAIR	GCGAGTGTGAACTTGTACATGTTTATAGGTgGGACCAATTTTGCCTATTGGAATGGGGCCA	FALSE
1042149	single nucleotide variant	NM_000404.4(GLB1):c.1388T>C (p.Leu463Pro)	Pathogenic	2125467060	RCV001366260	Mucopolysaccharidosis, MPS-IV-B;GM1 gangliosidosis	GRCh38	T>C	RESCUE	GAGTCCTTGAGCGAAACAATGTGATCACTCtGAACATAACAGGGAAAGCTGGAGCCACTCT	FALSE
1059729	single nucleotide variant	NM_000404.4(GLB1):c.1580G>A (p.Trp527Ter)	Pathogenic	769781778	RCV001390073|RCV003230671	Mucopolysaccharidosis, MPS-IV-B;GM1 gangliosidosis|Mucopolysaccharidosis, MPS-IV-B	GRCh38	G>A	REPAIR	AGGATGCAGTGTGCAGCCACCTGGGGGGCTgGGGACACCGTGACAGTGGCCACCATGATGA	FALSE
1059732	single nucleotide variant	NM_000404.4(GLB1):c.994G>A (p.Asp332Asn)	Pathogenic	781658798	RCV001383879|RCV003327516	GM1 gangliosidosis;Mucopolysaccharidosis, MPS-IV-B|not provided	GRCh38	G>A	REPAIR	TCACCCTATGCAGCACAGCCCACCAGCTACgACTATGATGCCCCACTGAGTGAGGCTGGGG	FALSE
1313303	single nucleotide variant	NM_000404.4(GLB1):c.1617G>A (p.Trp539Ter)	Pathogenic	1697143129	RCV001783378	not provided	GRCh38	G>A	REPAIR	CCGTGACAGTGGCCACCATGATGAAGCCTGgGCCCACAACTCATCCAACTACACGCTCCCG	FALSE
1434560	single nucleotide variant	NM_000404.4(GLB1):c.1616G>A (p.Trp539Ter)	Pathogenic	2125463197	RCV001922145	GM1 gangliosidosis;Mucopolysaccharidosis, MPS-IV-B	GRCh38	G>A	REPAIR	ACCGTGACAGTGGCCACCATGATGAAGCCTgGGCCCACAACTCATCCAACTACACGCTCCC	FALSE
1471100	single nucleotide variant	NM_000404.4(GLB1):c.1442G>A (p.Gly481Glu)	Pathogenic	747812191	RCV001952469	GM1 gangliosidosis;Mucopolysaccharidosis, MPS-IV-B	GRCh38	G>A	REPAIR	CCACTCTGGACCTTCTGGTAGAGAACATGGgACGTGTGAACTATGGTGCATATATCAACGA	FALSE
1512805	single nucleotide variant	NM_000404.4(GLB1):c.257G>A (p.Trp86Ter)	Pathogenic	2125548844	RCV001866791	GM1 gangliosidosis;Mucopolysaccharidosis, MPS-IV-B	GRCh38	G>A	REPAIR	GGCTGAACGCCATCCAGACGTATGTGCCCTgGAACTTTCATGAGCCCTGGCCAGGACAGTA	FALSE
1691466	single nucleotide variant	NM_000404.4(GLB1):c.390G>A (p.Trp130Ter)	Pathogenic	2125548643	RCV002272949	GM1 gangliosidosis	GRCh38	G>A	REPAIR	GAGGCCCGGGCCCTACATCTGTGCAGAGTGgGAAATGGGAGGATTACCTGCTTGGCTGCTA	FALSE
1893280	single nucleotide variant	NM_000404.4(GLB1):c.482G>A (p.Trp161Ter)	Pathogenic	-1	RCV003091081	GM1 gangliosidosis;Mucopolysaccharidosis, MPS-IV-B	GRCh38	G>A	REPAIR	ACCCAGATTACCTGGCAGCTGTGGACAAGTgGTTGGGAGTCCTTCTGCCCAAGATGAAGCC	FALSE
1925547	single nucleotide variant	NM_000404.4(GLB1):c.785G>A (p.Gly262Glu)	Pathogenic	-1	RCV002651652	GM1 gangliosidosis;Mucopolysaccharidosis, MPS-IV-B	GRCh38	G>A	REPAIR	TCCTAAGCCAGAGGAAGTGTGAGCCCAAAGgACCCTTGATCAATTCTGAATTCTATACTGG	FALSE
3086230	single nucleotide variant	NM_000404.4(GLB1):c.1728G>A (p.Trp576Ter)	Pathogenic	-1	RCV003781003	GM1 gangliosidosis;Mucopolysaccharidosis, MPS-IV-B	GRCh38	G>A	REPAIR	CCAGGACACCTTTATCCAGTTTCCTGGATGgACCAAGGGCCAGGTCTGGATTAATGGCTTT	FALSE
16004	single nucleotide variant	NM_000275.3(OCA2):c.1182G>A (p.Met394Ile)	Pathogenic	121918171	RCV000001016	Tyrosinase-positive oculocutaneous albinism	GRCh38	G>A	REPAIR	TTTTGAGACGCTGGCCCTGCTGTTTGGCATgATGATCTTAGTAGCCATATTTTCAGAAACG	FALSE
1370902	single nucleotide variant	NM_000275.3(OCA2):c.1979G>A (p.Trp660Ter)	Pathogenic	1429912526	RCV001908306	not provided	GRCh38	G>A	REPAIR	TTGGATGGATTGCTATTCTGGGTGCCATCTgGTTGCTAATTTTAGCTGATATTCATGATTT	FALSE
1467040	single nucleotide variant	NM_000275.3(OCA2):c.2378G>A (p.Cys793Tyr)	Pathogenic	1026811783	RCV001909173	not provided	GRCh38	G>A	REPAIR	CACTGATTGGCGCGTCGGCAAACGTCGTGTgTGCAGGGATTGCAGAACAGCATGGATATGG	FALSE
1871235	single nucleotide variant	NM_000275.3(OCA2):c.2323G>A (p.Gly775Ser)	Pathogenic	-1	RCV003058451|RCV003459728	not provided|SKIN/HAIR/EYE PIGMENTATION 1, BLUE/NONBLUE EYES	GRCh38	G>A	REPAIR	GCACCGCCGCTCATGTATGCCCTGGCCTTCgGTGCTTGCCTGGGAGGTAACGGGACACTGA	FALSE
1871247	single nucleotide variant	NM_000275.3(OCA2):c.612G>A (p.Trp204Ter)	Pathogenic	-1	RCV003064245	not provided	GRCh38	G>A	REPAIR	CAGCCTATATCCGGATCAAGGAAAGCTCTGgCAGCTGTTGGCCTTATCACCGCTGGAGAAC	FALSE
1941628	single nucleotide variant	NM_000275.3(OCA2):c.1865T>C (p.Leu622Pro)	Pathogenic	-1	RCV003112303	not provided	GRCh38	T>C	RESCUE	AAAAAAAGCATAGGATATCTGACGGGATTCtGCTCGCCAAATGCCTGACAGTGTTGGGATT	TRUE
2086238	single nucleotide variant	NM_000275.3(OCA2):c.1811G>A (p.Trp604Ter)	Pathogenic	-1	RCV002876793	not provided	GRCh38	G>A	REPAIR	ACAGACAGATCTCACAGGAGGACAAAAATTgGGAGACCAATATCCAAGAACTCCAAAAAAA	TRUE
2836274	single nucleotide variant	NM_000275.3(OCA2):c.1832T>C (p.Leu611Pro)	Pathogenic	-1	RCV003471626|RCV003732594	SKIN/HAIR/EYE PIGMENTATION 1, BLUE/NONBLUE EYES|not provided	GRCh38	T>C	RESCUE	ACAAAAATTGGGAGACCAATATCCAAGAACtCCAAAAAAAGCATAGGATATCTGACGGGAT	TRUE
2918899	single nucleotide variant	NM_000275.3(OCA2):c.1980G>A (p.Trp660Ter)	Pathogenic	-1	RCV003566077	not provided	GRCh38	G>A	REPAIR	TGGATGGATTGCTATTCTGGGTGCCATCTGgTTGCTAATTTTAGCTGATATTCATGATTTT	FALSE
2979602	single nucleotide variant	NM_000275.3(OCA2):c.1268G>A (p.Trp423Ter)	Pathogenic	-1	RCV003691489	not provided	GRCh38	G>A	REPAIR	AGGCATACCGGCTCTCCCGGGGACGGGTGTgGGCCATGATCATCATGCTCTGTCTCATCGC	FALSE
3033230	single nucleotide variant	NM_000275.3(OCA2):c.1379T>C (p.Leu460Pro)	Pathogenic	-1	RCV003712719	not provided	GRCh38	T>C	RESCUE	CGCCTGTGACCATAAGGTTGTGTGAGGTGCtCAACCTTGATCCAAGACAAGTCCTGATTGC	FALSE
16011	single nucleotide variant	NM_001113378.2(FANCI):c.3854G>A (p.Arg1285Gln)	Pathogenic	121918163	RCV000001023	Fanconi anemia complementation group I	GRCh38	G>A	REPAIR	TGATGCAGCACATGAAGCTCAGCACCTCACgAGACTTCAAGATCAAAGGAAACATCCTAGA	FALSE
242121	single nucleotide variant	NM_001113378.2(FANCI):c.507G>A (p.Trp169Ter)	Pathogenic	878854181	RCV000230835	Fanconi anemia	GRCh38	G>A	REPAIR	GTTGATTAACACCCTGTGTTCTGGCAGGTGgGATCAGCAATATGTAATCCAACTCACCTCC	FALSE
918031	single nucleotide variant	NM_001113378.2(FANCI):c.2T>C (p.Met1Thr)	Pathogenic	2052048258	RCV001194980	Fanconi anemia complementation group I	GRCh38	T>C	RESCUE	TGTGGCGGAGTTCTGTGATATGAGCAACAAtGGACCAGAAGATTTTATCTCTAGCAGCAGA	FALSE
918040	single nucleotide variant	NM_001113378.2(FANCI):c.2248T>C (p.Cys750Arg)	Pathogenic	2054124504	RCV001194998	Fanconi anemia complementation group I	GRCh38	T>C	RESCUE	AATATCTGTGCTTTTCTTGTGATGGGAGTTtGTGAGGTTTTAATAGAATACAATTTCTCCA	FALSE
16021	single nucleotide variant	NM_024782.3(NHEJ1):c.367T>C (p.Cys123Arg)	Pathogenic	118204452	RCV000001033	Cernunnos-XLF deficiency	GRCh38	T>C	RESCUE	TCTGGCCTCCCCTTCTATTGGAATTTCCACtGCATGCTAGCTAGTCCTTCCCTGGTCTCCC	FALSE
1701700	single nucleotide variant	NM_024782.3(NHEJ1):c.134G>A (p.Trp45Ter)	Pathogenic	-1	RCV002283930	Cernunnos-XLF deficiency	GRCh38	G>A	REPAIR	CCTTGTTGGTTTCAGATCTTCAACAGGTGTgGCATGAACAGGTGGACACTAGTGTGGTCAG	FALSE
16041	single nucleotide variant	NM_001371596.2(MFSD8):c.1286G>A (p.Gly429Asp)	Pathogenic	118203976	RCV000001057	Neuronal ceroid lipofuscinosis 7	GRCh38	G>A	REPAIR	TCCTTACATCAGCTGTGCTAATAGGATTAGgCTATCCAGTCTGCAATCTTATGTCCTATAC	FALSE
201748	single nucleotide variant	NM_001371596.2(MFSD8):c.599G>A (p.Trp200Ter)	Pathogenic	558274487	RCV000188167|RCV002516999	not provided|Neuronal ceroid lipofuscinosis 7	GRCh38	G>A	REPAIR	TTACATTCCTTGGAGAAAAAGGTGTGACATgGGATGTGATTAAACTGCAGATAAACATGTA	TRUE
631948	single nucleotide variant	NM_001371596.2(MFSD8):c.233G>A (p.Trp78Ter)	Pathogenic	1578912362	RCV000794452|RCV003141777	Neuronal ceroid lipofuscinosis 7|not provided	GRCh38	G>A	REPAIR	ATCCGACAGCTGATACAAGTTTTTTGGGCTgGGTTATTGCTTCATATAGTCTTGGCCAAAT	FALSE
1038911	single nucleotide variant	NM_001371596.2(MFSD8):c.1437G>A (p.Trp479Ter)	Pathogenic	2148837137	RCV001358676	Neuronal ceroid lipofuscinosis 7	GRCh38	G>A	REPAIR	TATGTTCATCAGCCAAGTGTATGCTCACTGgGGACCACGATGGGCATTCAGCCTGGTGTGT	FALSE
2048560	single nucleotide variant	NM_001371596.2(MFSD8):c.600G>A (p.Trp200Ter)	Pathogenic	-1	RCV002790903	Neuronal ceroid lipofuscinosis 7	GRCh38	G>A	REPAIR	TACATTCCTTGGAGAAAAAGGTGTGACATGgGATGTGATTAAACTGCAGATAAACATGTAT	TRUE
2058187	single nucleotide variant	NM_001371596.2(MFSD8):c.291G>A (p.Trp97Ter)	Pathogenic	-1	RCV002824884	Neuronal ceroid lipofuscinosis 7	GRCh38	G>A	REPAIR	AATGGTAGCTTCACCTATATTTGGTTTATGgTCTAATTATAGACCAAGAAAAGAGCCTCTT	TRUE
2096994	single nucleotide variant	NM_001371596.2(MFSD8):c.1071G>A (p.Trp357Ter)	Pathogenic	-1	RCV002872750	Neuronal ceroid lipofuscinosis 7	GRCh38	G>A	REPAIR	ATGGGTTGGCTTCTTTATCTTGTTACCTTGgGGAAATCAATTTCCCAAAATACAGTGGGAA	TRUE
2992224	single nucleotide variant	NM_001371596.2(MFSD8):c.900G>A (p.Trp300Ter)	Pathogenic	-1	RCV003602170	Neuronal ceroid lipofuscinosis 7	GRCh38	G>A	REPAIR	TACTCCATTAACAATGGATATGTATGCCTGgACTCAAGAACAAGCTGTGTTATATAATGGC	FALSE
16049	single nucleotide variant	NM_001031710.3(KLHL7):c.457G>A (p.Ala153Thr)	Pathogenic	137853114	RCV000001065	Retinitis pigmentosa 42	GRCh38	G>A	REPAIR	GCTTCAAATTGTCTTGGTATAAGTGTGCTAgCGGAGTGTCTAGATTGTCCTGAATTGAAAG	FALSE
227931	single nucleotide variant	NM_001031710.3(KLHL7):c.1115G>A (p.Arg372Gln)	Pathogenic	879255558	RCV000239571|RCV000490973	PERCHING syndrome|Cold-induced sweating syndrome 1	GRCh38	G>A	REPAIR	GGTATTCGAAACTGGGTCCTCCGACACCTCgAGACAGCCTTGCTGCATGTGCTGCAGAAGG	FALSE
1291840	single nucleotide variant	NM_001031710.3(KLHL7):c.1229G>A (p.Trp410Ter)	Pathogenic	2128469727	RCV001733523	not specified	GRCh38	G>A	REPAIR	TTGAGTGCTATGATACGAGAACTGAAAGCTgGCACACAAAGCCCAGCATGCTGACCCAGCG	FALSE
2997236	single nucleotide variant	NM_001031710.3(KLHL7):c.1382G>A (p.Trp461Ter)	Pathogenic	-1	RCV003721516	not provided	GRCh38	G>A	REPAIR	GTGAAGTTTATGATCCTGCCACAGAAACATgGACTGAGCTGTGTCCAATGATTGAAGCCAG	FALSE
16066	single nucleotide variant	NM_020223.4(FAM20C):c.1136G>A (p.Gly379Glu)	Pathogenic	796051852	RCV000001082	Lethal osteosclerotic bone dysplasia	GRCh38	G>A	REPAIR	ACTACTGCTCCACGGAGCACGCCCTGTGCGgGAAGCCAGACCAGATCGAGGGCTCGCTGGC	FALSE
1668244	single nucleotide variant	NM_020223.4(FAM20C):c.1094G>A (p.Gly365Asp)	Pathogenic	2115171312	RCV002221985	Lethal osteosclerotic bone dysplasia	GRCh38	G>A	REPAIR	TCTCTCCAGCCAACAACATCTGCTTCTACGgCGAGTGTTCCTACTACTGCTCCACGGAGCA	FALSE
16071	single nucleotide variant	NM_015559.3(SETBP1):c.2602G>A (p.Asp868Asn)	Pathogenic	267607042	RCV000001087|RCV000727534|RCV000850599|RCV003147272|RCV003398407	Schinzel-Giedion syndrome|not provided|Schinzel-Giedion syndrome;Intellectual disability, autosomal dominant 29|Intellectual disability, autosomal dominant 29|SETBP1-related condition	GRCh38	G>A	REPAIR	GAGTCCCACAGTGAGGAGACGATCCCCAGCgACAGCGGCATTGGGACAGACAACAACAGCA	FALSE
16073	single nucleotide variant	NM_015559.3(SETBP1):c.2609G>A (p.Gly870Asp)	Pathogenic	267607039	RCV000001089	Schinzel-Giedion syndrome	GRCh38	G>A	REPAIR	ACAGTGAGGAGACGATCCCCAGCGACAGCGgCATTGGGACAGACAACAACAGCACTTCTGA	FALSE
16074	single nucleotide variant	NM_015559.3(SETBP1):c.2608G>A (p.Gly870Ser)	Pathogenic	267607040	RCV000001090|RCV000442178|RCV001659675|RCV003315220|RCV003390631	Schinzel-Giedion syndrome|Chronic myelogenous leukemia, BCR-ABL1 positive|not provided|SETBP1-related disorders|SETBP1-related condition	GRCh38	G>A	REPAIR	CACAGTGAGGAGACGATCCCCAGCGACAGCgGCATTGGGACAGACAACAACAGCACTTCTG	FALSE
167419	single nucleotide variant	NM_015559.3(SETBP1):c.1596G>A (p.Trp532Ter)	Pathogenic	672601342	RCV000144901	Intellectual disability, autosomal dominant 29	GRCh38	G>A	REPAIR	GCATCCAAAATTTGCTGCAAAACGAAGGTGgACTTGCAGCAAACCAAAACCTAGCACCATG	TRUE
482171	single nucleotide variant	NM_015559.3(SETBP1):c.821G>A (p.Trp274Ter)	Pathogenic	1555705966	RCV000579196|RCV001265337	not provided|Intellectual disability, autosomal dominant 29	GRCh38	G>A	REPAIR	AGGGTAAGAAAGGCAGTGCAGGGAACACGTgGAGTCAGTTGTCTAACAATAACAAAGATCT	FALSE
611889	single nucleotide variant	NM_015559.3(SETBP1):c.666G>A (p.Trp222Ter)	Pathogenic	1391600900	RCV000760674|RCV003313977	not provided|Intellectual disability, autosomal dominant 29	GRCh38	G>A	REPAIR	AAAAAGCAGCAGCCAGAACCACATGGACTGgTCCACCAACTCTGACAGCGGACCCGTCACT	TRUE
1494075	single nucleotide variant	NM_015559.3(SETBP1):c.2480G>A (p.Trp827Ter)	Pathogenic	2145105037	RCV001984593	not provided	GRCh38	G>A	REPAIR	AAACCCAAAAGGGAATACACAGTGGAACCTgGAAGCTGTCTCCACCCAGACTGATGGCCAA	TRUE
2801642	single nucleotide variant	NM_015559.3(SETBP1):c.2606G>A (p.Ser869Asn)	Pathogenic	-1	RCV003408505	SETBP1-related condition	GRCh38	G>A	REPAIR	CCCACAGTGAGGAGACGATCCCCAGCGACAgCGGCATTGGGACAGACAACAACAGCACTTC	FALSE
2985119	single nucleotide variant	NM_015559.3(SETBP1):c.240G>A (p.Trp80Ter)	Pathogenic	-1	RCV003709073	not provided	GRCh38	G>A	REPAIR	TTCCAACTCCAACGCGGACAGTGAGAAATGgGTGGCAGGAGATGGTTTGGAAGAGCAGGAA	FALSE
16076	single nucleotide variant	NM_138387.4(G6PC3):c.758G>A (p.Arg253His)	Pathogenic	118203968	RCV000001092|RCV003311633	Autosomal recessive severe congenital neutropenia due to G6PC3 deficiency|not provided	GRCh38	G>A	REPAIR	TGGATAGCCGGCCCTTTGCCTCCCTGAGCCgTGACTCAGGGGCTGCCCTGGGCCTGGGCAT	FALSE
16077	single nucleotide variant	NM_138387.4(G6PC3):c.554T>C (p.Leu185Pro)	Pathogenic	118203969	RCV000001093	Autosomal recessive severe congenital neutropenia due to G6PC3 deficiency	GRCh38	T>C	RESCUE	GCCTAATAACTGGCGCTGTCCTGGGCTGGCtGATGACTCCCCGAGTGCCTATGGAGCGGGA	FALSE
2918253	single nucleotide variant	NM_138387.4(G6PC3):c.246G>A (p.Trp82Ter)	Pathogenic	-1	RCV003495987	Autosomal recessive severe congenital neutropenia due to G6PC3 deficiency	GRCh38	G>A	REPAIR	GTGGTTTCTTTTTGGAGACAGGCCCTTTTGgTGGGTCCATGAGTCTGGTTACTACAGCCAG	FALSE
2919251	single nucleotide variant	NM_138387.4(G6PC3):c.63G>A (p.Trp21Ter)	Pathogenic	-1	RCV003495663	Autosomal recessive severe congenital neutropenia due to G6PC3 deficiency	GRCh38	G>A	REPAIR	AGCCGAGGCGCTACAGAACCAGCTAGCCTGgCTGGAGAACGTGTGGCTCTGGATCACCTTT	FALSE
3018179	single nucleotide variant	NM_138387.4(G6PC3):c.62G>A (p.Trp21Ter)	Pathogenic	-1	RCV003599911	Autosomal recessive severe congenital neutropenia due to G6PC3 deficiency	GRCh38	G>A	REPAIR	TAGCCGAGGCGCTACAGAACCAGCTAGCCTgGCTGGAGAACGTGTGGCTCTGGATCACCTT	FALSE
16089	single nucleotide variant	NM_022489.4(INF2):c.556T>C (p.Ser186Pro)	Pathogenic	267606877	RCV000001105|RCV003934790	Focal segmental glomerulosclerosis 5|INF2-related condition	GRCh38	T>C	RESCUE	TACCGCTTCAGCATTGTCATGAACGAGCTCtCCGGCAGCGACAACGTGCCCTACGTGGTCA	FALSE
16093	single nucleotide variant	NM_022489.4(INF2):c.125T>C (p.Leu42Pro)	Pathogenic	267606880	RCV000001109	Focal segmental glomerulosclerosis 5	GRCh38	T>C	RESCUE	GCGCGGACCCCGAGCTGTGCATCCGGCTGCtCCAGATGCCCTCTGTGGTCAACTACTCCGG	FALSE
590306	single nucleotide variant	NM_022489.4(INF2):c.217G>A (p.Gly73Ser)	Pathogenic	1566777560	RCV000735730|RCV001539491|RCV002493369	Focal segmental glomerulosclerosis 5|not provided|Focal segmental glomerulosclerosis 5;Charcot-Marie-Tooth disease dominant intermediate E	GRCh38	G>A	REPAIR	GGCTGGATGGTGCAGTTCCTGGAGCAGAGCgGCCTGGACCTGCTGCTGGAGGCGCTGGCGC	FALSE
590307	single nucleotide variant	NM_022489.4(INF2):c.550G>A (p.Glu184Lys)	Pathogenic	1566778676	RCV000735726|RCV000790332|RCV001535996	Focal segmental glomerulosclerosis 5|Charcot-Marie-Tooth disease|Focal segmental glomerulosclerosis 5;Charcot-Marie-Tooth disease dominant intermediate E	GRCh38	G>A	REPAIR	CAGCAGTACCGCTTCAGCATTGTCATGAACgAGCTCTCCGGCAGCGACAACGTGCCCTACG	FALSE
625294	single nucleotide variant	NM_022489.4(INF2):c.170T>C (p.Leu57Pro)	Pathogenic	1595163736	RCV000789982|RCV001224751	Charcot-Marie-Tooth disease|Charcot-Marie-Tooth disease dominant intermediate E;Focal segmental glomerulosclerosis 5	GRCh38	T>C	RESCUE	TGGTCAACTACTCCGGCCTGCGCAAGCGCCtGGAGGGCAGCGACGGCGGCTGGATGGTGCA	FALSE
625299	single nucleotide variant	NM_022489.4(INF2):c.230T>C (p.Leu77Pro)	Pathogenic	1595163851	RCV000789989|RCV001201657	Charcot-Marie-Tooth disease|Charcot-Marie-Tooth disease dominant intermediate E;Focal segmental glomerulosclerosis 5	GRCh38	T>C	RESCUE	AGTTCCTGGAGCAGAGCGGCCTGGACCTGCtGCTGGAGGCGCTGGCGCGGCTGTCGGGCCG	FALSE
625304	single nucleotide variant	NM_022489.4(INF2):c.341G>A (p.Gly114Asp)	Pathogenic	1595164091	RCV000789986|RCV001380433	Charcot-Marie-Tooth disease|Charcot-Marie-Tooth disease dominant intermediate E;Focal segmental glomerulosclerosis 5	GRCh38	G>A	REPAIR	GCGTGCGCGCCGTCATGAACTCGCGGCAGGgCATCGAGTACATCCTCAGCAACCAGGGCTA	FALSE
2740871	single nucleotide variant	NM_022489.4(INF2):c.158T>C (p.Leu53Pro)	Pathogenic	-1	RCV003322035	not provided	GRCh38	T>C	RESCUE	AGATGCCCTCTGTGGTCAACTACTCCGGCCtGCGCAAGCGCCTGGAGGGCAGCGACGGCGG	FALSE
16094	single nucleotide variant	NM_001080432.3(FTO):c.947G>A (p.Arg316Gln)	Pathogenic	121918214	RCV000001110	Lethal polymalformative syndrome, Boissel type	GRCh38	G>A	REPAIR	AACACTGTGTTTTGGCCGGTTCACAACCTCgGTTTAGTTCCACCCACCGAGTGGCAGAGTG	FALSE
16119	single nucleotide variant	NM_015272.5(RPGRIP1L):c.1975T>C (p.Ser659Pro)	Pathogenic	267607020	RCV000001135|RCV000201757	COACH syndrome 3|Joubert syndrome 7	GRCh38	T>C	RESCUE	CGAGGCCTTCATCCCGAATATAACTTCACTtCTCAATATCTTGTTCATGTTAATGACTTAT	FALSE
3085267	single nucleotide variant	NM_015272.5(RPGRIP1L):c.3593G>A (p.Trp1198Ter)	Pathogenic	-1	RCV003782798	Meckel-Gruber syndrome;Familial aplasia of the vermis	GRCh38	G>A	REPAIR	TGTCACTTCCAAAACCCAAGAGTGGGCAGTgGGTCTACTATAACTATAGCAATGTGATCTA	TRUE
16125	single nucleotide variant	NM_176812.5(CHMP4B):c.481G>A (p.Glu161Lys)	Pathogenic	118203966	RCV000001144	Cataract 31 multiple types	GRCh38	G>A	REPAIR	AAACCTGTAGGGTTTGGAGAAGAGTTTGACgAGGATGAGCTCATGGCGGAATTAGAAGAAC	FALSE
16147	single nucleotide variant	NM_000642.3(AGL):c.3980G>A (p.Trp1327Ter)	Pathogenic	267606640	RCV000001167|RCV000333868|RCV000435914	Glycogen storage disease IIIa|Glycogen storage disease type III|not provided	GRCh38	G>A	REPAIR	GAAAGGCTATAAAGGTCTCATATGATGAGTgGAACAGAAAAATACAAGACAACTTTGAAAA	TRUE
824583	single nucleotide variant	NM_000642.3(AGL):c.1571G>A (p.Arg524His)	Pathogenic	758182700	RCV001047067|RCV003480922	Glycogen storage disease type III|not provided	GRCh38	G>A	REPAIR	AAATAACTGCAACTTATTTCCAGGGAGTACgTCTTGATAACTGCCACTCAACACCTCTTCA	FALSE
922200	single nucleotide variant	NM_000642.3(AGL):c.3465G>A (p.Trp1155Ter)	Pathogenic	762547610	RCV001215338	Glycogen storage disease type III	GRCh38	G>A	REPAIR	TGCCAGATACAATTGTCGGGATGCTGTGTGgTGGTGGCTGCAGTGTATCCAGGATTACTGT	FALSE
930734	single nucleotide variant	NM_000642.3(AGL):c.2960G>A (p.Trp987Ter)	Pathogenic	1652906180	RCV001211318	Glycogen storage disease type III	GRCh38	G>A	REPAIR	GATCAGGAACTATTGCTGAAGTTGGTAAATgGTTGCAGGCTATGTTCTTCTACCTGAAGCA	FALSE
942171	single nucleotide variant	NM_000642.3(AGL):c.4193G>A (p.Trp1398Ter)	Pathogenic	1344484845	RCV001226098	Glycogen storage disease type III	GRCh38	G>A	REPAIR	CCCCTGAGCTCTTTACTACAGAAAAAGCATgGAAAGCTTTGGAGATTGCAGAAAAAAAATT	TRUE
1058893	single nucleotide variant	NM_000642.3(AGL):c.4115G>A (p.Trp1372Ter)	Pathogenic	1183383313	RCV001388625	Glycogen storage disease type III	GRCh38	G>A	REPAIR	ACAAAGATAGTTATGGAGCTTCAAGTCCTTgGTGTGACTATCAGCTCAGGCCTAATTTTAC	FALSE
1058896	single nucleotide variant	NM_000642.3(AGL):c.4352G>A (p.Trp1451Ter)	Pathogenic	1557794036	RCV001382962	Glycogen storage disease type III	GRCh38	G>A	REPAIR	AAGGTTTCAATTATCACCAAGGACCTGAGTgGCTGTGGCCTATTGGGTATTTTCTTCGTGC	FALSE
1332748	single nucleotide variant	NM_000642.3(AGL):c.1383G>A (p.Trp461Ter)	Pathogenic	2101132362	RCV001836685	Glycogen storage disease type III	GRCh38	G>A	REPAIR	AGCTTGTTTTCTGATGGCACACAATGGATGgGTAATGGGAGATGATCCTCTTCGAAACTTT	FALSE
1928473	single nucleotide variant	NM_000642.3(AGL):c.3299G>A (p.Gly1100Glu)	Pathogenic	-1	RCV002648188	Glycogen storage disease type III	GRCh38	G>A	REPAIR	ATTTTTCTTCTGGTATTTTCCGCTGCTGGGgAAGGGATACTTTTATTGCACTTAGAGGTAT	FALSE
2834078	single nucleotide variant	NM_000642.3(AGL):c.4490G>A (p.Trp1497Ter)	Pathogenic	-1	RCV003466165	Glycogen storage disease type III	GRCh38	G>A	REPAIR	GACATTATGTTCATCTTGAGAGATCCCCTTgGAAAGGACTTCCAGAACTGACCAATGAGAA	FALSE
2927840	single nucleotide variant	NM_000642.3(AGL):c.4116G>A (p.Trp1372Ter)	Pathogenic	-1	RCV003517835	Glycogen storage disease type III	GRCh38	G>A	REPAIR	CAAAGATAGTTATGGAGCTTCAAGTCCTTGgTGTGACTATCAGCTCAGGCCTAATTTTACC	FALSE
2996349	single nucleotide variant	NM_000642.3(AGL):c.3470G>A (p.Trp1157Ter)	Pathogenic	-1	RCV003635061	Glycogen storage disease type III	GRCh38	G>A	REPAIR	GATACAATTGTCGGGATGCTGTGTGGTGGTgGCTGCAGTGTATCCAGGATTACTGTAAAAT	TRUE
16163	single nucleotide variant	NM_015139.3(SLC35D1):c.932G>A (p.Trp311Ter)	Pathogenic	137853111	RCV000001183	Schneckenbecken dysplasia	GRCh38	G>A	REPAIR	TGGTCTTTGGTGGAGATTATATTTTCACGTgGACAAACTTCATTGGTTTAAATATCAGCAT	FALSE
16181	single nucleotide variant	NM_022369.4(STRA6):c.69G>A (p.Trp23Ter)	Pathogenic	267607096	RCV000001201	Matthew-Wood syndrome	GRCh38	G>A	REPAIR	GGCCACAGAGGACTACTCCTATGGCAGCTGgTACATCGATGAGCCCCAGGGGGGCGAGGAG	FALSE
903605	single nucleotide variant	NM_022369.4(STRA6):c.438G>A (p.Trp146Ter)	Pathogenic	2073766224	RCV001169873	Matthew-Wood syndrome	GRCh38	G>A	REPAIR	TGGGAAAACTGAGGCTCCAAGAGGGGCCTGgAAGATACTGGGACTGTTCTATTATGCTGCC	TRUE
16215	single nucleotide variant	NM_000497.4(CYP11B1):c.347G>A (p.Trp116Ter)	Pathogenic	104894066	RCV000001235	Deficiency of steroid 11-beta-monooxygenase	GRCh38	G>A	REPAIR	TGCATCCCCACAGGATGAGCCTGGAGCCCTgGGTGGCCTACAGACAACATCGTGGGCACAA	FALSE
544387	single nucleotide variant	NM_000497.4(CYP11B1):c.779G>A (p.Trp260Ter)	Pathogenic	1554652999	RCV000674543	Deficiency of steroid 11-beta-monooxygenase	GRCh38	G>A	REPAIR	CCAAGGTGTGGAAGGAGCACTTTGAGGCCTgGGACTGCATCTTCCAGTACGGCGACAACTG	FALSE
544710	single nucleotide variant	NM_000497.4(CYP11B1):c.780G>A (p.Trp260Ter)	Pathogenic	1554652998	RCV000670838|RCV000711405	Deficiency of steroid 11-beta-monooxygenase|not provided	GRCh38	G>A	REPAIR	CAAGGTGTGGAAGGAGCACTTTGAGGCCTGgGACTGCATCTTCCAGTACGGCGACAACTGT	FALSE
544712	single nucleotide variant	NM_000497.4(CYP11B1):c.740G>A (p.Trp247Ter)	Pathogenic	866430018	RCV000669979|RCV001227579	Deficiency of steroid 11-beta-monooxygenase|not provided	GRCh38	G>A	REPAIR	TCATGTTCATGCCCAGGAGCCTGTCTCGCTgGACCAGCCCCAAGGTGTGGAAGGAGCACTT	FALSE
834158	single nucleotide variant	NM_000497.4(CYP11B1):c.1358G>A (p.Arg453Gln)	Pathogenic	1447069098	RCV001063066|RCV002282447|RCV002497451	not provided|Congenital adrenal hyperplasia|Deficiency of steroid 11-beta-monooxygenase;Glucocorticoid-remediable aldosteronism	GRCh38	G>A	REPAIR	TTGGCTTTGGCATGCGCCAGTGCCTTGGGCgGCGCCTGGCAGAGGCAGAGATGCTGCTGCT	FALSE
2099827	single nucleotide variant	NM_000497.4(CYP11B1):c.146G>A (p.Trp49Ter)	Pathogenic	-1	RCV002908920	not provided	GRCh38	G>A	REPAIR	AAGCCATGCCCCGGCGTCCAGGCAACAGGTgGCTGAGGCTGCTGCAGATCTGGAGGGAGCA	FALSE
16230	single nucleotide variant	NM_001029871.4(RSPO4):c.319T>C (p.Cys107Arg)	Pathogenic	74315421	RCV000001250	Anonychia	GRCh38	T>C	RESCUE	AGCTGCTTCAGCCAGGACTTCTGCATCCGGtGCAAGAGGCAGTTTTACTTGTACAAGGGGA	FALSE
16231	single nucleotide variant	NM_001029871.4(RSPO4):c.353G>A (p.Cys118Tyr)	Pathogenic	74315422	RCV000001251	Anonychia	GRCh38	G>A	REPAIR	AGAGGCAGTTTTACTTGTACAAGGGGAAGTgTCTGCCCACCTGCCCGCCGGGCACTTTGGC	FALSE
16232	single nucleotide variant	NM_001029871.4(RSPO4):c.218G>A (p.Cys73Tyr)	Pathogenic	74315423	RCV000001252	Anonychia	GRCh38	G>A	REPAIR	TCCGCCAGTACGGCAAGTGCCTGCACGACTgTCCCCCTGGGTACTTCGGCATCCGCGGCCA	FALSE
16244	single nucleotide variant	NM_000429.3(MAT1A):c.914T>C (p.Leu305Pro)	Pathogenic	118204004	RCV000001264	Hepatic methionine adenosyltransferase deficiency	GRCh38	T>C	RESCUE	CATATGCTGCCCGCTGGGTGGCCAAGTCTCtGGTGAAAGCAGGGCTCTGCCGGAGAGTGCT	FALSE
16247	single nucleotide variant	NM_000429.3(MAT1A):c.791G>A (p.Arg264His)	Pathogenic	72558181	RCV000001267|RCV000413727	Hepatic methionine adenosyltransferase deficiency|not provided	GRCh38	G>A	REPAIR	GTCCCCAGGGGGATGCGGGTGTCACTGGCCgTAAGATTATTGTGGACACCTATGGCGGCTG	FALSE
16250	single nucleotide variant	NM_000429.3(MAT1A):c.1006G>A (p.Gly336Arg)	Pathogenic	118204006	RCV000001270	Hepatic methionine adenosyltransferase deficiency	GRCh38	G>A	REPAIR	GAGCCGCTGTCCATTTCCATCTTCACCTACgGAACCTCTCAGAAGACAGAGCGAGAGCTGC	FALSE
495472	single nucleotide variant	NM_000429.3(MAT1A):c.524G>A (p.Trp175Ter)	Pathogenic	1203137107	RCV000598579	not provided	GRCh38	G>A	REPAIR	CAGACCTCAGGCGCTCCGGCCTCCTCCCCTgGCTGCGGCCTGACTCTAAGACTCAGGTGAC	FALSE
859815	single nucleotide variant	NM_000429.3(MAT1A):c.1132G>A (p.Gly378Ser)	Pathogenic	1170028069	RCV001091333	not provided	GRCh38	G>A	REPAIR	AAGCCCATCTACCAGAAGACAGCATGCTACgGCCATTTCGGAAGAAGCGAGTTCCCATGGG	FALSE
2132621	single nucleotide variant	NM_000429.3(MAT1A):c.110T>C (p.Ile37Thr)	Pathogenic	-1	RCV003007276	Hepatic methionine adenosyltransferase deficiency	GRCh38	T>C	RESCUE	AGGGACACCCGGATAAGATCTGTGACCAGAtCAGTGATGCAGTGCTGGATGCCCATCTCAA	FALSE
16255	single nucleotide variant	NM_032581.4(HYCC1):c.158T>C (p.Leu53Pro)	Pathogenic	72549407	RCV000001275	Hypomyelination and Congenital Cataract	GRCh38	T>C	RESCUE	AAGTTATCCAGGAGCCACAAAGTGAGTTGCtAGAACCTGTCTGTCACCAGCTCTTTGAATT	FALSE
16261	single nucleotide variant	NM_006363.6(SEC23B):c.325G>A (p.Glu109Lys)	Pathogenic	121918221	RCV000001281|RCV000081407|RCV003974787|RCV000688348	Congenital dyserythropoietic anemia, type II|not provided|SEC23B-related condition|Congenital dyserythropoietic anemia, type II;Cowden syndrome 7	GRCh38	G>A	REPAIR	GGAGGCATATCTGAGGTGAATCAACCTGCCgAATTGATGCCCCAGTTTTCTACAATTGAGT	FALSE
3082642	single nucleotide variant	NM_006363.6(SEC23B):c.938G>A (p.Arg313His)	Pathogenic	-1	RCV003783741	Congenital dyserythropoietic anemia, type II;Cowden syndrome 7	GRCh38	G>A	REPAIR	TGGTTGGAGATGAATTAAAGATTCCTATTCgTTCTTGGCATGATATTGAGAAAGATAATGC	FALSE
3082643	single nucleotide variant	NM_006363.6(SEC23B):c.953T>C (p.Ile318Thr)	Pathogenic	-1	RCV003783742	Congenital dyserythropoietic anemia, type II;Cowden syndrome 7	GRCh38	T>C	RESCUE	TAAAGATTCCTATTCGTTCTTGGCATGATAtTGAGAAAGATAATGCACGATTCATGAAAAA	TRUE
3087582	single nucleotide variant	NM_006363.6(SEC23B):c.762G>A (p.Trp254Ter)	Pathogenic	-1	RCV003789933	Cowden syndrome 7;Congenital dyserythropoietic anemia, type II	GRCh38	G>A	REPAIR	TCTTCTTGGGGAGCTACAGAGGGACCCATGgCCAGTAACTCAGGGGAAGAGACCTTTGCGA	FALSE
3100441	single nucleotide variant	NM_006363.6(SEC23B):c.249G>A (p.Trp83Ter)	Pathogenic	-1	RCV003799994	Cowden syndrome 7;Congenital dyserythropoietic anemia, type II	GRCh38	G>A	REPAIR	TTGTCAGGTTGATTATCGAGCAAAACTTTGgGCCTGTAATTTCTGTTTTCAAAGAAATCAG	TRUE
16267	single nucleotide variant	NM_006364.4(SEC23A):c.1144T>C (p.Phe382Leu)	Pathogenic	118204000	RCV000001287	Craniolenticulosutural dysplasia	GRCh38	T>C	RESCUE	GTAATGGGTGATTCTTTCAATACTTCCTTAtTCAAACAAACTTTTCAAAGAGTCTTTACCA	FALSE
16307	single nucleotide variant	NM_194318.4(B3GLCT):c.1178G>A (p.Gly393Glu)	Pathogenic	267606675	RCV000001330	Peters plus syndrome	GRCh38	G>A	REPAIR	GCACTGGTGGCTACAGCTACATCACGGGAGgAGGAGGAATGGTCTTCAGCAGAGAAGCCGT	FALSE
16330	single nucleotide variant	NM_018006.5(TRMU):c.229T>C (p.Tyr77His)	Pathogenic	118203990	RCV000001354|RCV001851536|RCV003472956|RCV003944789	Acute infantile liver failure due to synthesis defect of mtDNA-encoded proteins|not provided|Aminoglycoside-induced deafness|TRMU-related condition	GRCh38	T>C	RESCUE	CCTTTCCATCAAGTGTCCTACGTAAAGGAGtATTGGAATGATGTGTTCAGTGACTTTTTGA	FALSE
16332	single nucleotide variant	NM_018006.5(TRMU):c.815G>A (p.Gly272Asp)	Pathogenic	118203991	RCV000001356	Acute infantile liver failure due to synthesis defect of mtDNA-encoded proteins	GRCh38	G>A	REPAIR	ATACCTTGGGCCAGAGAGCAAACATAGGTGgCCTGAGAGAGCCCTGGTACGTGGTGGAGAA	FALSE
849393	single nucleotide variant	NM_018006.5(TRMU):c.117G>A (p.Trp39Ter)	Pathogenic	1174791046	RCV001061663|RCV001250082|RCV003473679	not provided|Acute infantile liver failure due to synthesis defect of mtDNA-encoded proteins|Aminoglycoside-induced deafness	GRCh38	G>A	REPAIR	CCAGGTGACAGGGGTGTTTATGAAGAACTGgGACTCACTGGATGAACATGGGGTCTGTACT	FALSE
3013015	single nucleotide variant	NM_018006.5(TRMU):c.935G>A (p.Trp312Ter)	Pathogenic	-1	RCV003688385	not provided	GRCh38	G>A	REPAIR	GGGACCTGCTGAGGACCAGCCGCGTGCACTgGATTGCGGAGGAGCCTCCCGCAGCACTGGT	FALSE
3027152	single nucleotide variant	NM_018006.5(TRMU):c.234G>A (p.Trp78Ter)	Pathogenic	-1	RCV003700699	not provided	GRCh38	G>A	REPAIR	CCATCAAGTGTCCTACGTAAAGGAGTATTGgAATGATGTGTTCAGTGACTTTTTGAATGAG	FALSE
3156059	single nucleotide variant	NM_018006.5(TRMU):c.936G>A (p.Trp312Ter)	Pathogenic	-1	RCV003859133	not provided	GRCh38	G>A	REPAIR	GGACCTGCTGAGGACCAGCCGCGTGCACTGgATTGCGGAGGAGCCTCCCGCAGCACTGGTC	FALSE
16343	single nucleotide variant	NM_001174089.2(SLC4A11):c.2216G>A (p.Arg739Gln)	Pathogenic	121909387	RCV000001367|RCV001851537	Congenital hereditary endothelial dystrophy of cornea|not provided	GRCh38	G>A	REPAIR	ATGACACGATTGTGAACGTGAAGGAGACGCgGCTGACCTCGCTGGGCGCCAGCGTCCTGGT	FALSE
16345	single nucleotide variant	NM_001174089.2(SLC4A11):c.1343G>A (p.Gly448Asp)	Pathogenic	121909389	RCV000001369	Congenital hereditary endothelial dystrophy of cornea	GRCh38	G>A	REPAIR	TGGACTTCAACTCCTTCTACGCATGGACGGgCCTGTGGAATAGTTTCTTCCTTGCGCTTTA	FALSE
16350	single nucleotide variant	NM_001174089.2(SLC4A11):c.2558G>A (p.Arg853His)	Pathogenic	121909392	RCV000001374|RCV001389004	Congenital hereditary endothelial dystrophy of cornea|not provided	GRCh38	G>A	REPAIR	CCCTCATCATGATCGCCATGATCCCCATCCgCTATATCCTGCTGCCCCGAATCATTGAAGC	FALSE
16353	single nucleotide variant	NM_001174089.2(SLC4A11):c.1415G>A (p.Arg472Lys)	Pathogenic	121909393	RCV000001377	Corneal dystrophy-perceptive deafness syndrome	GRCh38	G>A	REPAIR	ACCTCAGCCTGGTCATGAGTCTCTTCAAGAgGTCGACGGAGGAGATCATCGCCCTCTTCAT	FALSE
16358	single nucleotide variant	NM_001174089.2(SLC4A11):c.589T>C (p.Ser197Pro)	Pathogenic	121909395	RCV000001382	Corneal dystrophy-perceptive deafness syndrome	GRCh38	T>C	RESCUE	GCCACAGTGACAGGGGTGCGGTACCAGCAGtCGTGGCTCTGCATCATCTGTACCATGAAGG	FALSE
16359	single nucleotide variant	NM_001174089.2(SLC4A11):c.2078G>A (p.Gly693Glu)	Pathogenic	267607064	RCV000001383	Corneal dystrophy, Fuchs endothelial, 4	GRCh38	G>A	REPAIR	ACCTCCTGCTCCTCGCCATCATCAACACAGgGCTGTCTCTGTTTGGGCTGCCTTGGATCCA	FALSE
1064798	single nucleotide variant	NM_001174089.2(SLC4A11):c.1349G>A (p.Trp450Ter)	Pathogenic	2122541178	RCV001380196	not provided	GRCh38	G>A	REPAIR	TCAACTCCTTCTACGCATGGACGGGCCTGTgGAATAGTTTCTTCCTTGCGCTTTATGCCTT	FALSE
1064800	single nucleotide variant	NM_001174089.2(SLC4A11):c.672G>A (p.Trp224Ter)	Pathogenic	772916997	RCV001389005	not provided	GRCh38	G>A	REPAIR	CATCAGCCGCCTGGTTCGCCCACAGAACTGgGGGGAGAATTCCTGTGAGGTTCGGTTCGTC	FALSE
1407582	single nucleotide variant	NM_001174089.2(SLC4A11):c.671G>A (p.Trp224Ter)	Pathogenic	746532062	RCV002044575	not provided	GRCh38	G>A	REPAIR	GCATCAGCCGCCTGGTTCGCCCACAGAACTgGGGGGAGAATTCCTGTGAGGTTCGGTTCGT	FALSE
1868478	single nucleotide variant	NM_001174089.2(SLC4A11):c.1108T>C (p.Cys370Arg)	Pathogenic	-1	RCV003064596	not provided	GRCh38	T>C	RESCUE	ATCACCACCACCCTGTTCCTCTACTTCGCCtGCCTCCTGCCCACCATCGCTTTCGGGTCTC	FALSE
2149521	single nucleotide variant	NM_001174089.2(SLC4A11):c.2045G>A (p.Trp682Ter)	Pathogenic	-1	RCV002997010	not provided	GRCh38	G>A	REPAIR	ACAGGCTGGTGAAGGGCACTGCCTACCACTgGGACCTCCTGCTCCTCGCCATCATCAACAC	FALSE
3069514	single nucleotide variant	NM_001174089.2(SLC4A11):c.1189G>A (p.Gly397Arg)	Pathogenic	-1	RCV003734250	not provided	GRCh38	G>A	REPAIR	GGGGCCATCGACGTGCAGAAGACCATAGCCgGGCAGAGCATCGGGGGCCTGCTCTACGCGC	FALSE
16396	single nucleotide variant	NM_001080.3(ALDH5A1):c.612G>A (p.Trp204Ter)	Pathogenic	118203982	RCV000001422|RCV000224440	Succinate-semialdehyde dehydrogenase deficiency|not provided	GRCh38	G>A	REPAIR	CATAGGCGTGGCTGCAGTCATCACCCCGTGgAATTTCCCCAGTGCCATGATCACCCGGAAG	FALSE
237193	single nucleotide variant	NM_001080.3(ALDH5A1):c.803G>A (p.Gly268Glu)	Pathogenic	375628463	RCV000224315|RCV000524751|RCV001266933	not provided|Succinate-semialdehyde dehydrogenase deficiency|Inborn genetic diseases	GRCh38	G>A	REPAIR	CCTGTTCTCGAAAGAATGCCAAGGAAGTAGgGGAGGCAATTTGTACTGATCCTCTGGTGTC	FALSE
368543	single nucleotide variant	NM_001080.3(ALDH5A1):c.526G>A (p.Gly176Arg)	Pathogenic	72552281	RCV000423242|RCV001064033	not provided|Succinate-semialdehyde dehydrogenase deficiency	GRCh38	G>A	REPAIR	TGGTTCTCTGAGGAAGCCCGCCGTGTTTACgGAGACATTATCCACACCCCGGCAAAGGACA	FALSE
933259	single nucleotide variant	NM_001080.3(ALDH5A1):c.335G>A (p.Trp112Ter)	Pathogenic	1764675949	RCV001207776	Succinate-semialdehyde dehydrogenase deficiency	GRCh38	G>A	REPAIR	TGCGCGCTGCCTACGAGGCTTTCTGCCGCTgGAGGGAGGTCTCCGCCAAGGAGAGGAGTTC	FALSE
980897	single nucleotide variant	NM_001080.3(ALDH5A1):c.321G>A (p.Glu107=)	Pathogenic	1764675543	RCV001283754	Succinate-semialdehyde dehydrogenase deficiency	GRCh38	G>A	REPAIR	GGCCCGCGCCGCCGTGCGCGCTGCCTACGAgGCTTTCTGCCGCTGGAGGGAGGTCTCCGCC	FALSE
1935258	single nucleotide variant	NM_001080.3(ALDH5A1):c.1547G>A (p.Gly516Glu)	Pathogenic	-1	RCV002510546	Succinate-semialdehyde dehydrogenase deficiency	GRCh38	G>A	REPAIR	GAGTGAAGCAGTCCGGCCTTGGGCGAGAGGgGTCCAAGTATGGCATTGATGAGTATCTGGA	FALSE
16402	single nucleotide variant	NM_148960.3(CLDN19):c.269T>C (p.Leu90Pro)	Pathogenic	118203981	RCV000001428	Renal hypomagnesemia 5 with ocular involvement	GRCh38	T>C	RESCUE	CGCGGGCCCTGATGGTGGTGGCCGTGCTCCtGGGCTTCGTGGCCATGGTCCTCAGCGTAGT	FALSE
1928387	single nucleotide variant	NM_148960.3(CLDN19):c.223G>A (p.Gly75Ser)	Pathogenic	-1	RCV002648143	not provided	GRCh38	G>A	REPAIR	AAGCTCTACGACTCGCTGCTCGCCCTGGACgGTCACATCCAATCAGCGCGGGCCCTGATGG	FALSE
16413	single nucleotide variant	NM_153704.6(TMEM67):c.1634G>A (p.Gly545Glu)	Pathogenic	267607114	RCV002512642	Meckel-Gruber syndrome;Familial aplasia of the vermis	GRCh38	G>A	REPAIR	CTGTTTTAGCATCTCTTTTGAAGACAGCAGgATGGAAGAGGCGCATTGGGAGTCCCATGAT	FALSE
16420	single nucleotide variant	NM_153704.6(TMEM67):c.1769T>C (p.Phe590Ser)	Pathogenic	267607115	RCV000001449|RCV000201677|RCV001781164|RCV001851546	COACH syndrome 1|Joubert syndrome 6|not provided|Familial aplasia of the vermis;Meckel-Gruber syndrome	GRCh38	T>C	RESCUE	TGGGAACAGGTCTTTACTGGCTTATTTTCTtCAAAGCACAGAAGTCTGTGTCTGTTTTGCT	FALSE
16421	single nucleotide variant	NM_153704.6(TMEM67):c.2461G>A (p.Gly821Ser)	Pathogenic	267607116	RCV000001450|RCV000587331	Nephronophthisis 11|Joubert syndrome 6	GRCh38	G>A	REPAIR	AGAGAAGCGGAAAATTTGTGTAGCCAGAGAgGTTTGGTACCCAACACAGATGGTCAGACTT	TRUE
16426	single nucleotide variant	NM_153704.6(TMEM67):c.755T>C (p.Met252Thr)	Pathogenic	202149403	RCV000001457|RCV000234813|RCV000418247|RCV001389251|RCV002490292	Joubert syndrome 6|Nephronophthisis|not provided|Meckel-Gruber syndrome;Familial aplasia of the vermis|6 conditions	GRCh38	T>C	RESCUE	ATCTAACATCTTGTCAAGCTCTTGGAAATAtGTGTGTGATGAACATGAATTCTTACGACTT	FALSE
71426	single nucleotide variant	NM_153704.6(TMEM67):c.675G>A (p.Trp225Ter)	Pathogenic	386834205	RCV000050200|RCV000201769|RCV002514272	Meckel syndrome, type 3|Joubert syndrome 6|Familial aplasia of the vermis;Meckel-Gruber syndrome	GRCh38	G>A	REPAIR	AGAAGTTGGCATGTCTTTAACTTCAGAATGgTTTGCAAAGTATTTGCAATCATCAGCAGCT	FALSE
214293	single nucleotide variant	NM_153704.6(TMEM67):c.2801G>A (p.Gly934Glu)	Pathogenic	863225236	RCV000201657	Joubert syndrome 6	GRCh38	G>A	REPAIR	GTTATTCTTTCAGCAGTGTCCTGTATTATGgAAATGAAGCTACTCTTCTTATTTTTGATCT	FALSE
407500	single nucleotide variant	NM_153704.6(TMEM67):c.887G>A (p.Trp296Ter)	Pathogenic	1064794003	RCV000481358	not provided	GRCh38	G>A	REPAIR	CTATTTCATTTTGGAGACAGAATCTTCCTTgGCTGTTTTATGGAGACCAGTTAGGATTAGC	FALSE
985737	single nucleotide variant	NM_153704.6(TMEM67):c.475T>C (p.Ser159Pro)	Pathogenic	775716868	RCV001293702|RCV003770476	Joubert syndrome 6|Familial aplasia of the vermis;Meckel-Gruber syndrome	GRCh38	T>C	RESCUE	ACTTGTGAGCTCTGTGATGGAAATGAAAACtCTTTTATGGTAGTAAATGCTTTAGGAGACA	TRUE
1061451	single nucleotide variant	NM_153704.6(TMEM67):c.2087T>C (p.Leu696Pro)	Pathogenic	2130735817	RCV001386357	Meckel-Gruber syndrome;Familial aplasia of the vermis	GRCh38	T>C	RESCUE	TTAATTCACTCTTTCAAGTACTTACTGTCCtCTTCTTTTTGGAGGTTGTGGGATTCAAGAA	FALSE
1242041	single nucleotide variant	NM_153704.6(TMEM67):c.2439G>A (p.Ala813=)	Pathogenic	201791586	RCV001844407|RCV002509688|RCV002538533	Meckel syndrome, type 3|Joubert syndrome and related disorders|Meckel-Gruber syndrome;Familial aplasia of the vermis	GRCh38	G>A	REPAIR	AGAAATGAATATGAACCTTAAAAGAGAAGCgGAAAATTTGTGTAGCCAGAGAGGTTTGGTA	TRUE
1428492	single nucleotide variant	NM_153704.6(TMEM67):c.1638G>A (p.Trp546Ter)	Pathogenic	2130719312	RCV002037856	Meckel-Gruber syndrome;Familial aplasia of the vermis	GRCh38	G>A	REPAIR	TTTAGCATCTCTTTTGAAGACAGCAGGATGgAAGAGGCGCATTGGGAGTCCCATGATTGAT	FALSE
1505891	single nucleotide variant	NM_153704.6(TMEM67):c.714G>A (p.Trp238Ter)	Pathogenic	1038920023	RCV002039875	Familial aplasia of the vermis;Meckel-Gruber syndrome	GRCh38	G>A	REPAIR	GTATTTGCAATCATCAGCAGCTGCATGTTGgGTATATGCCAATCTAACATCTTGTCAAGCT	FALSE
3087308	single nucleotide variant	NM_153704.6(TMEM67):c.869G>A (p.Trp290Ter)	Pathogenic	-1	RCV003781771	Familial aplasia of the vermis;Meckel-Gruber syndrome	GRCh38	G>A	REPAIR	GACTGAGCACTGTTCATTCTATTTCATTTTgGAGACAGAATCTTCCTTGGCTGTTTTATGG	FALSE
16452	single nucleotide variant	NM_001041.4(SI):c.1022T>C (p.Leu341Pro)	Pathogenic	267607049	RCV000001478	Sucrase-isomaltase deficiency	GRCh38	T>C	RESCUE	CAGAACAAGTAGTTCAACAGTATCAACAGCtTGTTGGACTACCAGCAATGCCAGCATATTG	FALSE
16454	single nucleotide variant	NM_001041.4(SI):c.1859T>C (p.Leu620Pro)	Pathogenic	121912613	RCV000001480	Sucrase-isomaltase deficiency	GRCh38	T>C	RESCUE	AACAAATGGAATGGTCTATAACTGGAATGCtGGAGTTCAGTTTGTTTGGAATACCTTTGGT	FALSE
16455	single nucleotide variant	NM_001041.4(SI):c.3686G>A (p.Cys1229Tyr)	Pathogenic	121912614	RCV000001481	Sucrase-isomaltase deficiency	GRCh38	G>A	REPAIR	CAGCTTATTGGGCTTTGGGATTCCAATTATgTCGTTATGGATATGCAAATACTTCAGAGGT	FALSE
85820	single nucleotide variant	NM_001041.4(SI):c.1079G>A (p.Trp360Ter)	Pathogenic	267599669	RCV001915472	not provided	GRCh38	G>A	REPAIR	ATTGGAATCTTGGATTCCAACTAAGTCGCTgGAATTATAAGTCACTAGATGTAGTGAAAGA	FALSE
16464	single nucleotide variant	NM_015506.3(MMACHC):c.482G>A (p.Arg161Gln)	Pathogenic	121918243	RCV000001490|RCV000081740|RCV000624532|RCV000721969|RCV001273229|RCV002512647|RCV003894782	Cobalamin C disease|not provided|Inborn genetic diseases|Methylmalonic aciduria due to methylmalonyl-CoA mutase deficiency|Methylmalonic acidemia with homocystinuria cblC|Disorders of Intracellular Cobalamin Metabolism|MMACHC-related condition	GRCh38	G>A	REPAIR	ACCCCCGATTTGGGGGCTGGTTTGCCATCCgAGGGGTAGTGCTGCTGCCAGGGATAGAGGT	FALSE
39757	single nucleotide variant	NM_015506.3(MMACHC):c.609G>A (p.Trp203Ter)	Pathogenic	587776889	RCV000023785|RCV000756343|RCV001275215|RCV002513204	Cobalamin C disease|not provided|Methylmalonic acidemia with homocystinuria cblC|Disorders of Intracellular Cobalamin Metabolism	GRCh38	G>A	REPAIR	CGAAGGCTTCAATTTCCACTGGCGTGATTGgACTTACCGGGATGCTGTGACACCCCAGGAG	FALSE
101603	single nucleotide variant	NM_015506.3(MMACHC):c.608G>A (p.Trp203Ter)	Pathogenic	398124295	RCV000383499|RCV000790827|RCV001275214	Cobalamin C disease|not provided|Methylmalonic acidemia with homocystinuria cblC	GRCh38	G>A	REPAIR	TCGAAGGCTTCAATTTCCACTGGCGTGATTgGACTTACCGGGATGCTGTGACACCCCAGGA	FALSE
170963	single nucleotide variant	NM_015506.3(MMACHC):c.464G>A (p.Gly155Glu)	Pathogenic	606231425	RCV000148300	Cobalamin C disease	GRCh38	G>A	REPAIR	TATCAGGTGTGTGCATACACCCCCGATTTGgGGGCTGGTTTGCCATCCGAGGGGTAGTGCT	FALSE
199944	single nucleotide variant	NM_015506.3(MMACHC):c.3G>A (p.Met1Ile)	Pathogenic	779893448	RCV000664762|RCV001272216	Cobalamin C disease|Methylmalonic acidemia with homocystinuria cblC	GRCh38	G>A	REPAIR	CCAGCAAGCTCAGCGTGTAACGTGCGCTATgGAGCCGAAAGTCGCAGAGCTGAAGCAGAAG	FALSE
199950	single nucleotide variant	NM_015506.3(MMACHC):c.420G>A (p.Trp140Ter)	Pathogenic	796051996	RCV000190393	Cobalamin C disease	GRCh38	G>A	REPAIR	CCAACGACAAGATGTGGAGGCTGACCCATGgGGGAACCAGCGCATATCAGGTGTGTGCATA	FALSE
199955	single nucleotide variant	NM_015506.3(MMACHC):c.600G>A (p.Trp200Ter)	Pathogenic	796051997	RCV001946440	Cobalamin C disease	GRCh38	G>A	REPAIR	CGCCCTACTCGAAGGCTTCAATTTCCACTGgCGTGATTGGACTTACCGGGATGCTGTGACA	FALSE
486714	single nucleotide variant	NM_015506.3(MMACHC):c.81G>A (p.Gln27=)	Pathogenic	1553162317	RCV000585803	METHYLMALONIC ACIDURIA AND HOMOCYSTINURIA, cblC TYPE, DIGENIC	GRCh38	G>A	REPAIR	TCCTTTTGGCTTCGAGGTTTACCCCTTCCAgGTGGCATGGTACAATGAACTCTTGCCTCCA	FALSE
801593	single nucleotide variant	NM_015506.3(MMACHC):c.89G>A (p.Trp30Ter)	Pathogenic	1570829502	RCV001004149	Cobalamin C disease	GRCh38	G>A	REPAIR	GCTTCGAGGTTTACCCCTTCCAGGTGGCATgGTACAATGAACTCTTGCCTCCAGCCTTCCA	FALSE
801598	single nucleotide variant	NM_015506.3(MMACHC):c.578T>C (p.Leu193Pro)	Pathogenic	1233135084	RCV001004155|RCV001273234	Cobalamin C disease|Methylmalonic acidemia with homocystinuria cblC	GRCh38	T>C	RESCUE	TACCTACAAGAGCTGACCGTATCGCCCTACtCGAAGGCTTCAATTTCCACTGGCGTGATTG	FALSE
1002890	single nucleotide variant	NM_015506.3(MMACHC):c.643T>C (p.Tyr215His)	Pathogenic	755843695	RCV001323234	Cobalamin C disease	GRCh38	T>C	RESCUE	TACCGGGATGCTGTGACACCCCAGGAGCGCtACTCAGAAGAGCAGAAGGCCTACTTCTCCA	FALSE
1058773	single nucleotide variant	NM_015506.3(MMACHC):c.599G>A (p.Trp200Ter)	Pathogenic	1399932916	RCV001389512	Cobalamin C disease	GRCh38	G>A	REPAIR	TCGCCCTACTCGAAGGCTTCAATTTCCACTgGCGTGATTGGACTTACCGGGATGCTGTGAC	FALSE
1387294	single nucleotide variant	NM_015506.3(MMACHC):c.419G>A (p.Trp140Ter)	Pathogenic	2149323618	RCV001958489	Cobalamin C disease	GRCh38	G>A	REPAIR	ACCAACGACAAGATGTGGAGGCTGACCCATgGGGGAACCAGCGCATATCAGGTGTGTGCAT	FALSE
16470	single nucleotide variant	NM_001177316.2(SLC34A3):c.586G>A (p.Gly196Arg)	Pathogenic	121918237	RCV000001496|RCV001042729	Autosomal recessive hypophosphatemic bone disease|not provided	GRCh38	G>A	REPAIR	CAGAGGGCTTTCAGCGGCTCGGCGGTGCACgGGATCTTCAACTGGCTCACAGTGCTGGTCC	FALSE
2901405	single nucleotide variant	NM_001177316.2(SLC34A3):c.1369G>A (p.Gly457Ser)	Pathogenic	-1	RCV003557495	not provided	GRCh38	G>A	REPAIR	GCCCTCATCCACTTCTTCTTCAACCTGGCCgGCATCCTGCTGTGGTACCTGGTGCCTGCAC	FALSE
16479	single nucleotide variant	NM_001358921.2(COQ2):c.287G>A (p.Ser96Asn)	Pathogenic	121918233	RCV000001505|RCV000416406|RCV002496230	Coenzyme Q10 deficiency, primary, 1|Coenzyme Q10 deficiency|Coenzyme Q10 deficiency, primary, 1;Multiple system atrophy 1, susceptibility to	GRCh38	G>A	REPAIR	CCTGGCTTCTGTATTTACCATGTACCTGGAgCATTGGTTTGGCAGCTGAACCAGGTTGTTT	FALSE
1020016	single nucleotide variant	NM_001358921.2(COQ2):c.663G>A (p.Trp221Ter)	Pathogenic	1735008495	RCV001333884	Multiple system atrophy	GRCh38	G>A	REPAIR	GACATTTAATTGGGGAGCGTTACTTGGATGgTCTGCTATCAAGGGTTCCTGTGATCCATCT	FALSE
1451356	single nucleotide variant	NM_001358921.2(COQ2):c.284G>A (p.Trp95Ter)	Pathogenic	2126175406	RCV001941569	not provided	GRCh38	G>A	REPAIR	GAACCTGGCTTCTGTATTTACCATGTACCTgGAGCATTGGTTTGGCAGCTGAACCAGGTTG	FALSE
16482	single nucleotide variant	NM_000190.4(HMBS):c.77G>A (p.Arg26His)	Pathogenic	118204103	RCV000001508|RCV000798844	Acute intermittent porphyria|not provided	GRCh38	G>A	REPAIR	CAAAGATGAGAGTGATTCGCGTGGGTACCCgCAAGAGCCAGCTTGCTCGCATACAGACGGA	FALSE
16486	single nucleotide variant	NM_000190.4(HMBS):c.518G>A (p.Arg173Gln)	Pathogenic	118204096	RCV000001512|RCV001851550|RCV003764511	Acute intermittent porphyria|not provided|Encephalopathy, porphyria-related	GRCh38	G>A	REPAIR	TCAGGAGTATTCGGGGAAACCTCAACACCCgGCTTCGGAAGCTGGACGAGCAGCAGGAGTT	FALSE
16488	single nucleotide variant	NM_000190.4(HMBS):c.446G>A (p.Arg149Gln)	Pathogenic	118204098	RCV000001514	Acute intermittent porphyria	GRCh38	G>A	REPAIR	AGAAGAGTGTGGTGGGAACCAGCTCCCTGCgAAGAGCAGCCCAGCTGCAGAGAAAGTTCCC	FALSE
16492	single nucleotide variant	NM_000190.4(HMBS):c.593G>A (p.Trp198Ter)	Pathogenic	118204100	RCV000001518	Acute intermittent porphyria	GRCh38	G>A	REPAIR	TGGCAACAGCTGGCCTGCAGCGCATGGGCTgGCACAACCGGGTGGGGCAGATCCTGCACCC	FALSE
16493	single nucleotide variant	NM_000190.4(HMBS):c.91G>A (p.Ala31Thr)	Pathogenic	118204104	RCV000001519	Acute intermittent porphyria	GRCh38	G>A	REPAIR	ATTCGCGTGGGTACCCGCAAGAGCCAGCTTgCTCGCATACAGACGGACAGTGTGGTGGCAA	FALSE
16510	single nucleotide variant	NM_000190.4(HMBS):c.748G>A (p.Glu250Lys)	Pathogenic	118204112	RCV000001536	Acute intermittent porphyria	GRCh38	G>A	REPAIR	GATCCCGAGACTCTGCTTCGCTGCATCGCTgAAAGGGCCTTCCTGAGGCACCTGGAAGGAG	FALSE
16517	single nucleotide variant	NM_000190.4(HMBS):c.647G>A (p.Gly216Asp)	Pathogenic	118204116	RCV000001543|RCV001851552	Acute intermittent porphyria|not provided	GRCh38	G>A	REPAIR	TGCACCCTGAGGAATGCATGTATGCTGTGGgCCAGGGGGCCTTGGGCGTGGAAGTGCGAGC	FALSE
16522	single nucleotide variant	NM_000190.4(HMBS):c.849G>A (p.Trp283Ter)	Pathogenic	118204117	RCV000001548|RCV000418446	Acute intermittent porphyria|not provided	GRCh38	G>A	REPAIR	TGGGCAACTGTACCTGACTGGAGGAGTCTGgAGTCTAGACGGCTCAGATAGCATACAAGAG	FALSE
16524	single nucleotide variant	NM_000190.4(HMBS):c.242T>C (p.Leu81Pro)	Pathogenic	118204119	RCV003764513	Encephalopathy, porphyria-related	GRCh38	T>C	RESCUE	TTGGAGAGAAAAGCCTGTTTACCAAGGAGCtTGAACATGCCCTGGAGAAGAATGAAGTGGA	TRUE
838057	single nucleotide variant	NM_000190.4(HMBS):c.839G>A (p.Gly280Glu)	Pathogenic	1946318239	RCV001042800	not provided	GRCh38	G>A	REPAIR	CTATGAAGGATGGGCAACTGTACCTGACTGgAGGAGTCTGGAGTCTAGACGGCTCAGATAG	FALSE
1062256	single nucleotide variant	NM_000190.4(HMBS):c.713T>C (p.Leu238Pro)	Pathogenic	1946296237	RCV001387139	not provided	GRCh38	T>C	RESCUE	ACCAGGACATCTTGGATCTGGTGGGTGTGCtGCACGATCCCGAGACTCTGCTTCGCTGCAT	FALSE
1874389	single nucleotide variant	NM_000190.4(HMBS):c.125T>C (p.Leu42Ser)	Pathogenic	-1	RCV003062462	not provided	GRCh38	T>C	RESCUE	GCATACAGACGGACAGTGTGGTGGCAACATtGAAAGCCTCGTACCCTGGCCTGCAGTTTGA	FALSE
2085758	single nucleotide variant	NM_000190.4(HMBS):c.653G>A (p.Gly218Glu)	Pathogenic	-1	RCV002871765	not provided	GRCh38	G>A	REPAIR	CTGAGGAATGCATGTATGCTGTGGGCCAGGgGGCCTTGGGCGTGGAAGTGCGAGCCAAGGA	FALSE
16549	single nucleotide variant	NM_000298.6(PKLR):c.1436G>A (p.Arg479His)	Pathogenic	118204085	RCV000001574|RCV001781165	Pyruvate kinase deficiency of red cells|not provided	GRCh38	G>A	REPAIR	CTGCCATCATTGTGCTGACCACAACTGGCCgCTCAGCCCAGCTTCTGTCTCGGTACCGACC	FALSE
16550	single nucleotide variant	NM_000298.6(PKLR):c.1529G>A (p.Arg510Gln)	Pathogenic	113403872	RCV000001575|RCV000224660|RCV003421893	Pyruvate kinase deficiency of red cells|not provided|PKLR-related condition	GRCh38	G>A	REPAIR	CCCAGGCTGCCCGCCAGGTCCACTTATGCCgAGGAGTCTTCCCCTTGCTTTACCGTGAACC	FALSE
16551	single nucleotide variant	NM_000298.6(PKLR):c.110G>A (p.Gly37Glu)	Pathogenic	118204087	RCV000001576	Pyruvate kinase hyperactivity	GRCh38	G>A	REPAIR	TCCTGATTGGGGCTCCAGGAGGGCCAGCGGgGTATCTGCGGCGGGCCAGTGTGGCCCAACT	FALSE
609356	single nucleotide variant	NM_000298.6(PKLR):c.994G>A (p.Gly332Ser)	Pathogenic	773626254	RCV000757661	not provided	GRCh38	G>A	REPAIR	AGGTTTGATGAAATCCTGGAGGTGAGCGACgGCATCATGGTGGCACGGGGGGACCTAGGCA	FALSE
858851	single nucleotide variant	NM_000298.6(PKLR):c.1079G>A (p.Cys360Tyr)	Pathogenic	773803500	RCV001091727	not provided	GRCh38	G>A	REPAIR	TCCTGGCTCAGAAGATGATGATTGGGCGCTgCAACTTGGCGGGCAAGCCTGTTGTCTGTGC	FALSE
1477698	single nucleotide variant	NM_000298.6(PKLR):c.1091G>A (p.Gly364Asp)	Pathogenic	981579065	RCV001947013|RCV003911130	not provided|PKLR-related condition	GRCh38	G>A	REPAIR	AGATGATGATTGGGCGCTGCAACTTGGCGGgCAAGCCTGTTGTCTGTGCCACACAGATGCT	FALSE
16558	single nucleotide variant	NM_000237.3(LPL):c.607G>A (p.Ala203Thr)	Pathogenic	118204056	RCV000001583	Hyperlipoproteinemia, type I	GRCh38	G>A	REPAIR	GAAGCCCCGAGTCGTCTTTCTCCTGATGATgCAGATTTTGTAGACGTCTTACACACATTCA	FALSE
16571	single nucleotide variant	NM_000237.3(LPL):c.506G>A (p.Gly169Glu)	Pathogenic	118204063	RCV000001596	Hyperlipoproteinemia, type I	GRCh38	G>A	REPAIR	GCCTTGGAGCCCATGCTGCTGGCATTGCAGgAAGTCTGACCAATAAGAAAGTCAACAGAAT	FALSE
16576	single nucleotide variant	NM_000237.3(LPL):c.1227G>A (p.Trp409Ter)	Pathogenic	118204066	RCV000001601|RCV002504736	Hyperlipoproteinemia, type I|Hyperlipoproteinemia, type I;Hyperlipidemia, familial combined, LPL related	GRCh38	G>A	REPAIR	TGGAGAACTACTCATGTTGAAGCTCAAATGgAAGAGTGATTCATACTTTAGCTGGTCAGAC	FALSE
16579	single nucleotide variant	NM_000237.3(LPL):c.337T>C (p.Trp113Arg)	Pathogenic	118204069	RCV000001605|RCV001197456|RCV001851556	Hyperlipoproteinemia, type I|Hyperlipidemia, familial combined, LPL related|not provided	GRCh38	T>C	RESCUE	GAACCAGACTCCAATGTCATTGTGGTGGACtGGCTGTCACGGGCTCAGGAGCATTACCCAG	FALSE
16580	single nucleotide variant	NM_000237.3(LPL):c.272G>A (p.Trp91Ter)	Pathogenic	118204070	RCV000001606|RCV001385517|RCV001813730	Hyperlipoproteinemia, type I|not provided|Hyperlipidemia, familial combined, LPL related	GRCh38	G>A	REPAIR	GCTGGACGGTAACAGGAATGTATGAGAGTTgGGTGCCAAAACTTGTGGCCGCCCTGTACAA	TRUE
16582	single nucleotide variant	NM_000237.3(LPL):c.1081G>A (p.Ala361Thr)	Pathogenic	118204071	RCV000001608|RCV002247233	Hyperlipoproteinemia, type I|Hyperlipidemia, familial combined, LPL related	GRCh38	G>A	REPAIR	GGGACTGAGAGTGAAACCCATACCAATCAGgCCTTTGAGATTTCTCTGTATGGCACCGTGG	FALSE
16585	single nucleotide variant	NM_000237.3(LPL):c.665G>A (p.Gly222Glu)	Pathogenic	118204075	RCV000001611	Hyperlipoproteinemia, type I	GRCh38	G>A	REPAIR	TCACCAGAGGGTCCCCTGGTCGAAGCATTGgAATCCAGAAACCAGTTGGGCATGTTGACAT	FALSE
16592	single nucleotide variant	NM_000237.3(LPL):c.1334G>A (p.Cys445Tyr)	Pathogenic	118204079	RCV000001618	Hyperlipoproteinemia, type I	GRCh38	G>A	REPAIR	CAGGAGAGACTCAGAAAAAGGTGATCTTCTgTTCTAGGGAGAAAGTGTCTCATTTGCAGAA	TRUE
16593	single nucleotide variant	NM_000237.3(LPL):c.755T>C (p.Ile252Thr)	Pathogenic	118204080	RCV000001619|RCV001039273	Hyperlipoproteinemia, type I|not provided	GRCh38	T>C	RESCUE	GATGTAACATTGGAGAAGCTATCCGCGTGAtTGCAGAGAGAGGACTTGGAGATGTGGACCA	FALSE
637019	single nucleotide variant	NM_000237.3(LPL):c.41G>A (p.Trp14Ter)	Pathogenic	1590134297	RCV000796878	not provided	GRCh38	G>A	REPAIR	AAGCCCTGCTCGTGCTGACTCTGGCCGTGTgGCTCCAGAGTCTGACCGCCTCCCGCGGAGG	FALSE
1055722	single nucleotide variant	NM_000237.3(LPL):c.805G>A (p.Glu269Lys)	Pathogenic	761886494	RCV001377680|RCV001831346|RCV002420853	not provided|Hyperlipoproteinemia, type I|Cardiovascular phenotype	GRCh38	G>A	REPAIR	GATGTGGACCAGCTAGTGAAGTGCTCCCACgAGCGCTCCATTCATCTCTTCATCGACTCTC	FALSE
1061291	single nucleotide variant	NM_000237.3(LPL):c.1263G>A (p.Trp421Ter)	Pathogenic	2070033559	RCV001382487	not provided	GRCh38	G>A	REPAIR	TGATTCATACTTTAGCTGGTCAGACTGGTGgAGCAGTCCCGGCTTCGCCATTCAGAAGATC	FALSE
1423464	single nucleotide variant	NM_000237.3(LPL):c.1259G>A (p.Trp420Ter)	Pathogenic	747786336	RCV001997215	not provided	GRCh38	G>A	REPAIR	AGAGTGATTCATACTTTAGCTGGTCAGACTgGTGGAGCAGTCCCGGCTTCGCCATTCAGAA	FALSE
1458251	single nucleotide variant	NM_000237.3(LPL):c.541G>A (p.Gly181Ser)	Pathogenic	747009924	RCV001972355	not provided	GRCh38	G>A	REPAIR	CTGACCAATAAGAAAGTCAACAGAATTACTgGCCTCGATCCAGCTGGACCTAACTTTGAGT	FALSE
1677943	single nucleotide variant	NM_000237.3(LPL):c.691G>A (p.Asp231Asn)	Pathogenic	2128838188	RCV002250097	Hyperlipidemia, familial combined, LPL related	GRCh38	G>A	REPAIR	ATTGGAATCCAGAAACCAGTTGGGCATGTTgACATTTACCCGAATGGAGGTACTTTTCAGC	FALSE
2140493	single nucleotide variant	NM_000237.3(LPL):c.339G>A (p.Trp113Ter)	Pathogenic	-1	RCV002996129	not provided	GRCh38	G>A	REPAIR	ACCAGACTCCAATGTCATTGTGGTGGACTGgCTGTCACGGGCTCAGGAGCATTACCCAGTG	FALSE
16608	single nucleotide variant	NM_000263.4(NAGLU):c.142T>C (p.Phe48Leu)	Pathogenic	118204024	RCV000001635|RCV002512655	Mucopolysaccharidosis, MPS-III-B|Charcot-Marie-Tooth disease axonal type 2V;Mucopolysaccharidosis, MPS-III-B	GRCh38	T>C	RESCUE	CGGCTGCTGGGGCCAGGCCCCGCGGCCGACtTCTCCGTGTCGGTGGAGCGCGCTCTGGCTG	FALSE
39752	single nucleotide variant	NM_000263.4(NAGLU):c.1694G>A (p.Arg565Gln)	Pathogenic	104894598	RCV000023780|RCV000433629|RCV000590258|RCV001043861	Mucopolysaccharidosis, MPS-III-B|not provided|Sanfilippo syndrome|Charcot-Marie-Tooth disease axonal type 2V;Mucopolysaccharidosis, MPS-III-B	GRCh38	G>A	REPAIR	CCTTCCGCTACGACCTGCTGGACCTCACTCgGCAGGCAGTGCAGGAGCTGGTCAGCTTGTA	FALSE
98602	single nucleotide variant	NM_000263.4(NAGLU):c.503G>A (p.Trp168Ter)	Pathogenic	398123281	RCV000078459|RCV000664563|RCV002514378	not provided|Mucopolysaccharidosis, MPS-III-B|Mucopolysaccharidosis, MPS-III-B;Charcot-Marie-Tooth disease axonal type 2V	GRCh38	G>A	REPAIR	CGCTGAATGGCATCAACCTGGCACTGGCCTgGAGCGGCCAGGAGGCCATCTGGCAGCGGGT	FALSE
548454	single nucleotide variant	NM_000263.4(NAGLU):c.1211G>A (p.Trp404Ter)	Pathogenic	904672363	RCV000666363|RCV001043279	Mucopolysaccharidosis, MPS-III-B|Mucopolysaccharidosis, MPS-III-B;Charcot-Marie-Tooth disease axonal type 2V	GRCh38	G>A	REPAIR	CTGCCTCCTTCCAGGGCCAGCCCTTCATCTgGTGCATGCTGCACAACTTTGGGGGAAACCA	FALSE
581774	single nucleotide variant	NM_000263.4(NAGLU):c.309G>A (p.Trp103Ter)	Pathogenic	1567890328	RCV000721982|RCV003768167	Mucopolysaccharidosis, MPS-III-B|Charcot-Marie-Tooth disease axonal type 2V;Mucopolysaccharidosis, MPS-III-B	GRCh38	G>A	REPAIR	GCGCGACTTCTGTGGCTGCCACGTGGCCTGgTCCGGCTCTCAGCTGCGCCTGCCGCGGCCA	FALSE
645903	single nucleotide variant	NM_000263.4(NAGLU):c.1277G>A (p.Gly426Asp)	Pathogenic	771151036	RCV000796856	Charcot-Marie-Tooth disease axonal type 2V;Mucopolysaccharidosis, MPS-III-B	GRCh38	G>A	REPAIR	TTTTTGGAGCCCTAGAGGCTGTGAACGGAGgCCCAGAAGCTGCCCGCCTCTTCCCCAACTC	FALSE
791745	single nucleotide variant	NM_000263.4(NAGLU):c.245G>A (p.Gly82Asp)	Pathogenic	1599253815	RCV000989851	Mucopolysaccharidosis, MPS-III-B	GRCh38	G>A	REPAIR	CGGCGCGCGTGCGGGTGCGCGGCTCCACGGgCGTGGCGGCCGCCGCGGGGCTGCACCGCTA	FALSE
860385	single nucleotide variant	NM_000263.4(NAGLU):c.1354G>A (p.Glu452Lys)	Pathogenic	1183634153	RCV001090845|RCV001377261	not provided|Charcot-Marie-Tooth disease axonal type 2V;Mucopolysaccharidosis, MPS-III-B	GRCh38	G>A	REPAIR	GGCATGGCCCCCGAGGGCATCAGCCAGAACgAAGTGGTCTATTCCCTCATGGCTGAGCTGG	FALSE
1056428	single nucleotide variant	NM_000263.4(NAGLU):c.457G>A (p.Glu153Lys)	Pathogenic	1352416909	RCV001378696|RCV001831358	Mucopolysaccharidosis, MPS-III-B;Charcot-Marie-Tooth disease axonal type 2V|Mucopolysaccharidosis, MPS-III-B	GRCh38	G>A	REPAIR	GTGTGGTGGGACTGGGCCCGCTGGGAGCGAgAGATAGACTGGATGGCGCTGAATGGCATCA	FALSE
1056430	single nucleotide variant	NM_000263.4(NAGLU):c.1081T>C (p.Trp361Arg)	Pathogenic	766000735	RCV001378698	Mucopolysaccharidosis, MPS-III-B;Charcot-Marie-Tooth disease axonal type 2V	GRCh38	T>C	RESCUE	GGCTGGCTCTTCCAGCACCAGCCGCAGTTCtGGGGGCCCGCCCAGATCAGGGCTGTGCTGG	FALSE
1064171	single nucleotide variant	NM_000263.4(NAGLU):c.432G>A (p.Trp144Ter)	Pathogenic	748042028	RCV001383909	Mucopolysaccharidosis, MPS-III-B;Charcot-Marie-Tooth disease axonal type 2V	GRCh38	G>A	REPAIR	TGTGTGCACGCAAAGCTACTCTTTCGTGTGgTGGGACTGGGCCCGCTGGGAGCGAGAGATA	FALSE
1064173	single nucleotide variant	NM_000263.4(NAGLU):c.603G>A (p.Trp201Ter)	Pathogenic	2143086665	RCV001390366	Mucopolysaccharidosis, MPS-III-B;Charcot-Marie-Tooth disease axonal type 2V	GRCh38	G>A	REPAIR	GTTCTTTACTGGTCCTGCCTTCCTGGCCTGgGGGCGAATGGGCAACCTGCACACCTGGGAT	FALSE
1454369	single nucleotide variant	NM_000263.4(NAGLU):c.441G>A (p.Trp147Ter)	Pathogenic	2143082104	RCV001967204	Charcot-Marie-Tooth disease axonal type 2V;Mucopolysaccharidosis, MPS-III-B	GRCh38	G>A	REPAIR	GCAAAGCTACTCTTTCGTGTGGTGGGACTGgGCCCGCTGGGAGCGAGAGATAGACTGGATG	FALSE
1458350	single nucleotide variant	NM_000263.4(NAGLU):c.308G>A (p.Trp103Ter)	Pathogenic	2092906864	RCV001951137	Mucopolysaccharidosis, MPS-III-B;Charcot-Marie-Tooth disease axonal type 2V	GRCh38	G>A	REPAIR	TGCGCGACTTCTGTGGCTGCCACGTGGCCTgGTCCGGCTCTCAGCTGCGCCTGCCGCGGCC	FALSE
1481041	single nucleotide variant	NM_000263.4(NAGLU):c.525G>A (p.Trp175Ter)	Pathogenic	2143082538	RCV001944084	Charcot-Marie-Tooth disease axonal type 2V;Mucopolysaccharidosis, MPS-III-B	GRCh38	G>A	REPAIR	ACTGGCCTGGAGCGGCCAGGAGGCCATCTGgCAGCGGGTGTACCTGGCCTTGGGCCTGACC	FALSE
1491032	single nucleotide variant	NM_000263.4(NAGLU):c.3G>A (p.Met1Ile)	Pathogenic	2143074939	RCV001975040	Mucopolysaccharidosis, MPS-III-B;Charcot-Marie-Tooth disease axonal type 2V	GRCh38	G>A	REPAIR	CCGTCGCGGGACCCGCAGGACTGAGACCATgGAGGCGGTGGCGGTGGCCGCGGCGGTGGGG	FALSE
1871636	single nucleotide variant	NM_000263.4(NAGLU):c.1482G>A (p.Trp494Ter)	Pathogenic	-1	RCV003050473	Mucopolysaccharidosis, MPS-III-B;Charcot-Marie-Tooth disease axonal type 2V	GRCh38	G>A	REPAIR	GGTCTCCCACCCGGACGCAGGGGCAGCGTGgAGGCTACTGCTCCGGAGTGTGTACAACTGC	FALSE
2144699	single nucleotide variant	NM_000263.4(NAGLU):c.654G>A (p.Trp218Ter)	Pathogenic	-1	RCV003005516	Mucopolysaccharidosis, MPS-III-B;Charcot-Marie-Tooth disease axonal type 2V	GRCh38	G>A	REPAIR	CACCTGGGATGGCCCCCTGCCCCCCTCCTGgCACATCAAGCAGCTTTACCTGCAGCACCGG	FALSE
2185217	single nucleotide variant	NM_000263.4(NAGLU):c.449G>A (p.Trp150Ter)	Pathogenic	-1	RCV003043925	Mucopolysaccharidosis, MPS-III-B;Charcot-Marie-Tooth disease axonal type 2V	GRCh38	G>A	REPAIR	ACTCTTTCGTGTGGTGGGACTGGGCCCGCTgGGAGCGAGAGATAGACTGGATGGCGCTGAA	FALSE
3106258	single nucleotide variant	NM_000263.4(NAGLU):c.1041G>A (p.Trp347Ter)	Pathogenic	-1	RCV003796949	Charcot-Marie-Tooth disease axonal type 2V;Mucopolysaccharidosis, MPS-III-B	GRCh38	G>A	REPAIR	CATGACTGCAGTGGATACTGAGGCTGTGTGgCTGCTCCAAGGCTGGCTCTTCCAGCACCAG	FALSE
16639	single nucleotide variant	NM_030916.3(NECTIN4):c.851G>A (p.Arg284Gln)	Pathogenic	267606991	RCV000001667	Ectodermal dysplasia-syndactyly syndrome 1	GRCh38	G>A	REPAIR	GGCAGCCCCCTCCCTCATACAACTGGACACgGCTGGATGGGCCTCTGCCCAGTGGGGTACG	FALSE
413892	single nucleotide variant	NM_030916.3(NECTIN4):c.724G>A (p.Val242Met)	Pathogenic	1085307124	RCV000488417	Ectodermal dysplasia-syndactyly syndrome 1	GRCh38	G>A	REPAIR	CAGGACCAAAGGATCACCCACATCCTCCACgTGTCCTTCCTTGCTGAGGCCTCTGTGAGGG	FALSE
16678	single nucleotide variant	NM_000382.3(ALDH3A2):c.641G>A (p.Cys214Tyr)	Pathogenic	-1	RCV000001706	SjÃ¶gren-Larsson syndrome	GRCh38	G>A	REPAIR	TGACTCTTGAACTGGGAGGGAAAAGTCCATgTTATATTGATAAAGATTGTGACCTGGACAT	TRUE
645400	single nucleotide variant	NM_000382.3(ALDH3A2):c.683G>A (p.Arg228His)	Pathogenic	866392702	RCV000809699|RCV001334407	not provided|SjÃ¶gren-Larsson syndrome	GRCh38	G>A	REPAIR	AAGATTGTGACCTGGACATTGTTTGCAGACgCATAACCTGGGGAAAATACATGAATTGTGG	TRUE
2944120	single nucleotide variant	NM_000382.3(ALDH3A2):c.1349G>A (p.Trp450Ter)	Pathogenic	-1	RCV003665671	not provided	GRCh38	G>A	REPAIR	ATCCTCCCAACAGCCAGTCAAAGGTGGATTgGGGAAAATTTTTTCTCTTGAAACGGTTCAA	TRUE
16718	single nucleotide variant	NM_005908.4(MANBA):c.1513T>C (p.Ser505Pro)	Pathogenic	121434334	RCV000001747	Beta-D-mannosidosis	GRCh38	T>C	RESCUE	GCAGGAGACAAGAGTCGTCCTTTTATTACGtCCAGTCCTACAAATGGGGCTGAAACTGTTG	FALSE
621166	single nucleotide variant	NM_005908.4(MANBA):c.693G>A (p.Trp231Ter)	Pathogenic	763849774	RCV000780390	Beta-D-mannosidosis	GRCh38	G>A	REPAIR	CCCAATATATGATAAGAGTGCCCAGGAGTGgAATCTGGAAATAGAGTCTACATTTGATGTT	FALSE
916921	single nucleotide variant	NM_005908.4(MANBA):c.1398G>A (p.Trp466Ter)	Pathogenic	1208178394	RCV001194223	Beta-D-mannosidosis	GRCh38	G>A	REPAIR	TGAAAATGAGGAGGCGCTGATGATGAATTGgTATCATATCAGTTTCACTGACCGGCCAATC	TRUE
1437331	single nucleotide variant	NM_005908.4(MANBA):c.279G>A (p.Trp93Ter)	Pathogenic	1035305358	RCV001870727	Beta-D-mannosidosis	GRCh38	G>A	REPAIR	ATTTAAAATCCCCTTTGAAATTAGCAAATGgCAAAAAGTAAATTTGATTCTTGAGGGAGTG	TRUE
1477787	single nucleotide variant	NM_005908.4(MANBA):c.1628G>A (p.Trp543Ter)	Pathogenic	1309076303	RCV001953560	Beta-D-mannosidosis	GRCh38	G>A	REPAIR	TTTATGACTATATCAGTGATTGCTGGAACTgGAAAGTTTTCCCAAAAGCTCGATTTGCATC	TRUE
1486756	single nucleotide variant	NM_005908.4(MANBA):c.2030G>A (p.Trp677Ter)	Pathogenic	371368353	RCV001915943	Beta-D-mannosidosis	GRCh38	G>A	REPAIR	CCTGGGCTTCTCTTGAGTACGGAGGAAAGTgGAAAATGCTTCATTACTTTGCTCAGAATTT	TRUE
2163574	single nucleotide variant	NM_005908.4(MANBA):c.1724G>A (p.Trp575Ter)	Pathogenic	-1	RCV003031920	Beta-D-mannosidosis	GRCh38	G>A	REPAIR	CATTAGAAAAGGTCTCGTCTACAGAGGACTgGTCTTTCAATAGCAAGTTTTCACTTCATCG	TRUE
2794378	single nucleotide variant	NM_005908.4(MANBA):c.692G>A (p.Trp231Ter)	Pathogenic	-1	RCV003387494	Beta-D-mannosidosis	GRCh38	G>A	REPAIR	CCCCAATATATGATAAGAGTGCCCAGGAGTgGAATCTGGAAATAGAGTCTACATTTGATGT	FALSE
2900548	single nucleotide variant	NM_005908.4(MANBA):c.870G>A (p.Trp290Ter)	Pathogenic	-1	RCV003497621	Beta-D-mannosidosis	GRCh38	G>A	REPAIR	CATTAGCAAGAATATTACTGTAGAAACTTGgTGGCCTCATGGACATGGAAACCAGACTGGG	FALSE
2999358	single nucleotide variant	NM_005908.4(MANBA):c.1553G>A (p.Trp518Ter)	Pathogenic	-1	RCV003602185	Beta-D-mannosidosis	GRCh38	G>A	REPAIR	CAAATGGGGCTGAAACTGTTGCAGAAGCCTgGGTCTCTCAAAACCCTAATAGCAATTATTT	TRUE
3002469	single nucleotide variant	NM_005908.4(MANBA):c.1169G>A (p.Trp390Ter)	Pathogenic	-1	RCV003602175	Beta-D-mannosidosis	GRCh38	G>A	REPAIR	TGGATGCTAATATGAATACTCTTCGGGTTTgGGGAGGAGGAATTTATGAGCAGGATGAATT	FALSE
3008860	single nucleotide variant	NM_005908.4(MANBA):c.873G>A (p.Trp291Ter)	Pathogenic	-1	RCV003602370	Beta-D-mannosidosis	GRCh38	G>A	REPAIR	TAGCAAGAATATTACTGTAGAAACTTGGTGgCCTCATGGACATGGAAACCAGACTGGGTAC	FALSE
3070196	single nucleotide variant	NM_005908.4(MANBA):c.1235G>A (p.Trp412Ter)	Pathogenic	-1	RCV003601309	Beta-D-mannosidosis	GRCh38	G>A	REPAIR	AACTCTGTGATGAACTAGGAATAATGGTATgGCAGGATTTTATGTTTGCCTGTGCCCTTTA	FALSE
16739	single nucleotide variant	NM_000124.4(ERCC6):c.1550G>A (p.Trp517Ter)	Pathogenic	121917900	RCV000001768|RCV001851561	Cockayne syndrome type 2|not provided	GRCh38	G>A	REPAIR	TTTTTAAGTACCAGCAGACAGGTGTTAGGTgGCTGTGGGAATTGCACTGCCAGCAGGCAGG	FALSE
16751	single nucleotide variant	NM_000124.4(ERCC6):c.2960T>C (p.Leu987Pro)	Pathogenic	121917905	RCV000001782	Cerebrooculofacioskeletal syndrome 1	GRCh38	T>C	RESCUE	TCTTCAAGCAGTTTTTGACAAATAGAGTGCtAAAAGACCCAAAACAAAGGCGGTTTTTCAA	TRUE
514610	single nucleotide variant	NM_000124.4(ERCC6):c.1551G>A (p.Trp517Ter)	Pathogenic	1554790012	RCV000627248	not provided	GRCh38	G>A	REPAIR	TTTTAAGTACCAGCAGACAGGTGTTAGGTGgCTGTGGGAATTGCACTGCCAGCAGGCAGGA	FALSE
589799	single nucleotide variant	NM_000124.4(ERCC6):c.3942G>A (p.Trp1314Ter)	Pathogenic	1564725764	RCV000735200	Cockayne syndrome type 2	GRCh38	G>A	REPAIR	TCTGGGAGCAGTGTCTGGTGTTCCCACCTGgACTGGCCACAGGGGGATTTCTGGTGCACCA	FALSE
16778	single nucleotide variant	NM_001017420.3(ESCO2):c.1269G>A (p.Trp423Ter)	Pathogenic	80359864	RCV000001809|RCV001851564	Roberts-SC phocomelia syndrome|not provided	GRCh38	G>A	REPAIR	GTTTCTGGAAGGAATCAAATATGTGGGTTGgAAGAAAGAACGTGTAGTAGCAGAGTTTTGG	FALSE
834590	single nucleotide variant	NM_001017420.3(ESCO2):c.1268G>A (p.Trp423Ter)	Pathogenic	1805186461	RCV001067573	not provided	GRCh38	G>A	REPAIR	GGTTTCTGGAAGGAATCAAATATGTGGGTTgGAAGAAAGAACGTGTAGTAGCAGAGTTTTG	FALSE
2891626	single nucleotide variant	NM_001017420.3(ESCO2):c.1617G>A (p.Trp539Ter)	Pathogenic	-1	RCV003558947	not provided	GRCh38	G>A	REPAIR	ACCTGCAGTCTGTGGGATAAGTAGAATCTGgGTTTTCAGACTGAAGAGAAGAAAGCGCATT	FALSE
16826	single nucleotide variant	NM_000102.4(CYP17A1):c.1040G>A (p.Arg347His)	Pathogenic	61754278	RCV000001860|RCV000185577|RCV001387555	17,20-lyase deficiency, isolated|Deficiency of steroid 17-alpha-monooxygenase|not provided	GRCh38	G>A	REPAIR	GTTTCAGCCGCACACCAACTATCAGTGACCgTAACCGTCTCCTCCTGCTGGAGGCCACCAT	FALSE
16828	single nucleotide variant	NM_000102.4(CYP17A1):c.51G>A (p.Trp17Ter)	Pathogenic	104894141	RCV000001862|RCV003555892	17-alpha-hydroxylase/17,20-lyase deficiency, combined complete|not provided	GRCh38	G>A	REPAIR	CTTGCTGCTTACCCTAGCTTATTTGTTTTGgCCCAAGAGAAGGTGCCCTGGTGCCAAGTAC	FALSE
16836	single nucleotide variant	NM_000102.4(CYP17A1):c.1216T>C (p.Trp406Arg)	Pathogenic	104894143	RCV000001870|RCV001851567|RCV003466781	17-alpha-hydroxylase/17,20-lyase deficiency, combined complete|not provided|Deficiency of steroid 17-alpha-monooxygenase	GRCh38	T>C	RESCUE	CTGTGGGCGCTGCATCACAATGAGAAGGAGtGGCACCAGCCGGATCAGTTCATGCCTGAGC	FALSE
16841	single nucleotide variant	NM_000102.4(CYP17A1):c.287G>A (p.Arg96Gln)	Pathogenic	104894153	RCV000001875|RCV001067683|RCV002298430|RCV003460404	17-alpha-hydroxylase/17,20-lyase deficiency, combined complete|not provided|Congenital adrenal hyperplasia|Deficiency of steroid 17-alpha-monooxygenase	GRCh38	G>A	REPAIR	TTATTAAGAAGGGCAAGGACTTCTCTGGGCgGCCTCAAATGGCAACTCTAGACATCGCGTC	FALSE
16842	single nucleotide variant	NM_000102.4(CYP17A1):c.374G>A (p.Arg125Gln)	Pathogenic	104894154	RCV000001876|RCV001826403|RCV001376810	17-alpha-hydroxylase/17,20-lyase deficiency, combined complete|Deficiency of steroid 17-alpha-monooxygenase|not provided	GRCh38	G>A	REPAIR	CTGACTCTGGCGCACACTGGCAGCTGCATCgAAGGCTGGCGATGGCCACCTTTGCCCTGTT	FALSE
16845	single nucleotide variant	NM_000102.4(CYP17A1):c.1358T>C (p.Phe453Ser)	Pathogenic	104894151	RCV000001879	17-alpha-hydroxylase/17,20-lyase deficiency, combined partial	GRCh38	T>C	RESCUE	TAGGTGAGATCCTGGCCCGCCAGGAGCTCTtCCTCATCATGGCCTGGCTGCTGCAGAGGTT	FALSE
934942	single nucleotide variant	NM_000102.4(CYP17A1):c.5G>A (p.Trp2Ter)	Pathogenic	1844178791	RCV001211509	not provided	GRCh38	G>A	REPAIR	ATCTTGCCTGCCGGCACCCAGCCACCATGTgGGAGCTCGTGGCTCTCTTGCTGCTTACCCT	FALSE
1017246	single nucleotide variant	NM_000102.4(CYP17A1):c.362G>A (p.Trp121Ter)	Pathogenic	942376359	RCV003058265|RCV003465920	not provided|Deficiency of steroid 17-alpha-monooxygenase	GRCh38	G>A	REPAIR	GTATCGCCTTCGCTGACTCTGGCGCACACTgGCAGCTGCATCGAAGGCTGGCGATGGCCAC	FALSE
1329532	single nucleotide variant	NM_000102.4(CYP17A1):c.1319G>A (p.Arg440His)	Pathogenic	777638364	RCV001817895|RCV003323935|RCV003470931	not provided|Congenital adrenal hyperplasia|Deficiency of steroid 17-alpha-monooxygenase	GRCh38	G>A	REPAIR	TAAGCTATTTGCCCTTCGGAGCAGGACCTCgCTCCTGTATAGGTGAGATCCTGGCCCGCCA	FALSE
1393573	single nucleotide variant	NM_000102.4(CYP17A1):c.1306G>A (p.Gly436Arg)	Pathogenic	757083287	RCV001953856	not provided	GRCh38	G>A	REPAIR	ATCTCACCGTCAGTAAGCTATTTGCCCTTCgGAGCAGGACCTCGCTCCTGTATAGGTGAGA	FALSE
1471358	single nucleotide variant	NM_000102.4(CYP17A1):c.548G>A (p.Cys183Tyr)	Pathogenic	2134083915	RCV001949334	not provided	GRCh38	G>A	REPAIR	TGGCGGTAACCAATGTCATCTCCTTGATCTgCTTCAATACCTCCTACAAGAATGGGGACCC	FALSE
2009847	single nucleotide variant	NM_000102.4(CYP17A1):c.1217G>A (p.Trp406Ter)	Pathogenic	-1	RCV002706708	not provided	GRCh38	G>A	REPAIR	TGTGGGCGCTGCATCACAATGAGAAGGAGTgGCACCAGCCGGATCAGTTCATGCCTGAGCG	FALSE
2051347	single nucleotide variant	NM_000102.4(CYP17A1):c.659G>A (p.Trp220Ter)	Pathogenic	-1	RCV002820062	not provided	GRCh38	G>A	REPAIR	GCAAAGACAGCCTGGTGGACCTAGTCCCCTgGTTGAAGATTTTCCCCAACAAAACCCTGGA	TRUE
3136451	single nucleotide variant	NM_000102.4(CYP17A1):c.1304T>C (p.Phe435Ser)	Pathogenic	-1	RCV003837781	not provided	GRCh38	T>C	RESCUE	TCATCTCACCGTCAGTAAGCTATTTGCCCTtCGGAGCAGGACCTCGCTCCTGTATAGGTGA	FALSE
16880	single nucleotide variant	NM_001379228.1(MRAP):c.3G>A (p.Met1Ile)	Pathogenic	80358231	RCV000001915|RCV000513053	Glucocorticoid deficiency 2|Glucocorticoid deficiency 1	GRCh38	G>A	REPAIR	CGGACGCTGACTGCCCAGTGCCACAGACATgGCCAACGGGACCAACGCCTCTGCCCCATAC	FALSE
16891	single nucleotide variant	NM_152783.5(D2HGDH):c.1331T>C (p.Val444Ala)	Pathogenic	121434360	RCV000001926	D-2-hydroxyglutaric aciduria 1	GRCh38	T>C	RESCUE	ACCTTGGAGATGGTAACCTGCACCTCAATGtGACGGCGGAGGCCTTCAGCCCCTCGCTCCT	FALSE
1862544	single nucleotide variant	NM_152783.5(D2HGDH):c.71G>A (p.Trp24Ter)	Pathogenic	-1	RCV002471951	D-2-hydroxyglutaric aciduria 1	GRCh38	G>A	REPAIR	TGCGGGGTGCTCCGGGAGCCGCGGGTTCTTgGGGTCGGCCGGTTGGCCCCCTGGCCCGCAG	FALSE
16919	single nucleotide variant	NM_000255.4(MMUT):c.278G>A (p.Arg93His)	Pathogenic	121918251	RCV000001957|RCV000175568|RCV000724019|RCV000780493	METHYLMALONIC ACIDURIA, mut(0) TYPE|Methylmalonic aciduria due to methylmalonyl-CoA mutase deficiency|not provided|Methylmalonic acidemia	GRCh38	G>A	REPAIR	AAGAACTTCCAGGAGTGAAGCCATTCACACgTGGACCATATCCTACCATGTATACCTTTAG	FALSE
16923	single nucleotide variant	NM_000255.4(MMUT):c.1867G>A (p.Gly623Arg)	Pathogenic	121918254	RCV000001961|RCV000203390|RCV000427444|RCV001276633|RCV002271364	METHYLMALONIC ACIDURIA, mut(0) TYPE|Methylmalonic aciduria due to methylmalonyl-CoA mutase deficiency|not provided|Methylmalonic aciduria due to complete methylmalonyl-CoA mutase deficiency|Methylmalonic acidemia	GRCh38	G>A	REPAIR	CGCAGACCTCGTCTTCTTGTAGCAAAAATGgGACAAGATGGCCATGACAGAGGAGCAAAAG	TRUE
16927	single nucleotide variant	NM_000255.4(MMUT):c.643G>A (p.Gly215Ser)	Pathogenic	121918258	RCV000001965|RCV000203381|RCV001851570	METHYLMALONIC ACIDURIA, mut(0) TYPE|Methylmalonic aciduria due to methylmalonyl-CoA mutase deficiency|not provided	GRCh38	G>A	REPAIR	GAACAAGGTGTACCTAAAGAGAAGCTTACTgGTACCATCCAAAATGATATACTAAAGGAAT	TRUE
16929	single nucleotide variant	NM_000255.4(MMUT):c.1808G>A (p.Arg603Lys)	Pathogenic	1412463565	RCV000001967|RCV003555894	METHYLMALONIC ACIDURIA, mut(0) TYPE|not provided	GRCh38	G>A	REPAIR	AAAGTAAAGAGATAACATCTGCTATCAAGAgGGTTCATAAATTCATGGAACGTGAAGGTCG	FALSE
106572	single nucleotide variant	NM_000255.4(MMUT):c.323G>A (p.Arg108His)	Pathogenic	483352778	RCV000162231|RCV000502227|RCV000664555|RCV000781608|RCV001271722	not provided|METHYLMALONIC ACIDURIA, mut(0) TYPE|Methylmalonic aciduria due to methylmalonyl-CoA mutase deficiency|Methylmalonic acidemia|Methylmalonic aciduria due to complete methylmalonyl-CoA mutase deficiency	GRCh38	G>A	REPAIR	CCATGTATACCTTTAGGCCCTGGACCATCCgCCAGTATGCTGGTTTTAGTACTGTGGAAGA	FALSE
200114	single nucleotide variant	NM_000255.4(MMUT):c.1106G>A (p.Arg369His)	Pathogenic	564069299	RCV000186046|RCV000203318|RCV001192655|RCV001271709	not provided|Methylmalonic aciduria due to methylmalonyl-CoA mutase deficiency|Methylmalonic acidemia|Methylmalonic aciduria due to complete methylmalonyl-CoA mutase deficiency	GRCh38	G>A	REPAIR	CTGAGCAGGATCCCTACAATAATATTGTCCgTACTGCAATAGAAGCAATGGCAGCAGTATT	FALSE
200118	single nucleotide variant	NM_000255.4(MMUT):c.842T>C (p.Leu281Ser)	Pathogenic	796052007	RCV000186059	not provided	GRCh38	T>C	RESCUE	CTGATGCCATTCTGGAGCTGGCCTATACTTtAGCAGATGGATTGGAGTACTCTAGAACTGG	FALSE
216044	single nucleotide variant	NM_000255.4(MMUT):c.1280G>A (p.Gly427Asp)	Pathogenic	753288303	RCV000203344|RCV000588430|RCV001271706|RCV000723412	Methylmalonic aciduria due to methylmalonyl-CoA mutase deficiency|Methylmalonic acidemia|Methylmalonic aciduria due to complete methylmalonyl-CoA mutase deficiency|not provided	GRCh38	G>A	REPAIR	GGATTCCCAAAGTGGCTGATCCTTGGGGAGgTTCTTACATGATGGAATGTCTCACAAATGA	FALSE
216050	single nucleotide variant	NM_000255.4(MMUT):c.607G>A (p.Gly203Arg)	Pathogenic	778702777	RCV000203339|RCV001091103|RCV001833168|RCV003317150	Methylmalonic aciduria due to methylmalonyl-CoA mutase deficiency|not provided|Methylmalonic aciduria due to complete methylmalonyl-CoA mutase deficiency|Methylmalonic acidemia	GRCh38	G>A	REPAIR	ATTCCAGTTCTTGCAAATTTTATAGTAACTgGAGAAGAACAAGGTGTACCTAAAGAGAAGC	FALSE
216051	single nucleotide variant	NM_000255.4(MMUT):c.521T>C (p.Phe174Ser)	Pathogenic	864309733	RCV000203368|RCV001853274	Methylmalonic aciduria due to methylmalonyl-CoA mutase deficiency|not provided	GRCh38	T>C	RESCUE	TTGACACTGTGGAAGATACCAAAATTCTTTtTGATGGAATTCCTTTAGAAAAAATGTCAGT	TRUE
224624	single nucleotide variant	NM_000255.4(MMUT):c.1853T>C (p.Leu618Pro)	Pathogenic	879253846	RCV000236096	Methylmalonic aciduria due to methylmalonyl-CoA mutase deficiency	GRCh38	T>C	RESCUE	TGGAACGTGAAGGTCGCAGACCTCGTCTTCtTGTAGCAAAAATGGGACAAGATGGCCATGA	TRUE
224629	single nucleotide variant	NM_000255.4(MMUT):c.1277G>A (p.Gly426Glu)	Pathogenic	533755473	RCV000236497	Methylmalonic aciduria due to methylmalonyl-CoA mutase deficiency	GRCh38	G>A	REPAIR	CTGGGATTCCCAAAGTGGCTGATCCTTGGGgAGGTTCTTACATGATGGAATGTCTCACAAA	FALSE
224635	single nucleotide variant	NM_000255.4(MMUT):c.977G>A (p.Arg326Lys)	Pathogenic	758577372	RCV000236170|RCV001853321	Methylmalonic aciduria due to methylmalonyl-CoA mutase deficiency|not provided	GRCh38	G>A	REPAIR	ATATGGAAATAGCAAAGATGAGAGCTGGTAgAAGACTCTGGGCTCACTTAATAGAGAAAAT	TRUE
224636	single nucleotide variant	NM_000255.4(MMUT):c.974G>A (p.Gly325Asp)	Pathogenic	879253837	RCV000235605	Methylmalonic aciduria due to methylmalonyl-CoA mutase deficiency	GRCh38	G>A	REPAIR	TCTATATGGAAATAGCAAAGATGAGAGCTGgTAGAAGACTCTGGGCTCACTTAATAGAGAA	FALSE
224637	single nucleotide variant	NM_000255.4(MMUT):c.927G>A (p.Trp309Ter)	Pathogenic	879253836	RCV000236897	Methylmalonic aciduria due to methylmalonyl-CoA mutase deficiency	GRCh38	G>A	REPAIR	TGAATTTGCACCAAGGTTGTCTTTCTTCTGgGGAATTGGAATGAATTTCTATATGGAAATA	FALSE
224638	single nucleotide variant	NM_000255.4(MMUT):c.851G>A (p.Gly284Glu)	Pathogenic	879253835	RCV000236310	Methylmalonic aciduria due to methylmalonyl-CoA mutase deficiency	GRCh38	G>A	REPAIR	TTCTGGAGCTGGCCTATACTTTAGCAGATGgATTGGAGTACTCTAGAACTGGACTCCAGGC	FALSE
224639	single nucleotide variant	NM_000255.4(MMUT):c.850G>A (p.Gly284Arg)	Pathogenic	761477436	RCV000235506|RCV002517408	Methylmalonic aciduria due to methylmalonyl-CoA mutase deficiency|not provided	GRCh38	G>A	REPAIR	ATTCTGGAGCTGGCCTATACTTTAGCAGATgGATTGGAGTACTCTAGAACTGGACTCCAGG	FALSE
224649	single nucleotide variant	NM_000255.4(MMUT):c.415G>A (p.Asp139Asn)	Pathogenic	879253829	RCV000236526	Methylmalonic aciduria due to methylmalonyl-CoA mutase deficiency	GRCh38	G>A	REPAIR	GCTGGTCAGCAGGGATTATCAGTTGCCTTTgATCTGGCGACACATCGTGGCTATGATTCAG	FALSE
224650	single nucleotide variant	NM_000255.4(MMUT):c.397G>A (p.Gly133Arg)	Pathogenic	879253828	RCV000235708	Methylmalonic aciduria due to methylmalonyl-CoA mutase deficiency	GRCh38	G>A	REPAIR	TATAAGGACAACATTAAGGCTGGTCAGCAGgGATTATCAGTTGCCTTTGATCTGGCGACAC	FALSE
224653	single nucleotide variant	NM_000255.4(MMUT):c.129G>A (p.Trp43Ter)	Pathogenic	879253825	RCV000235849	Methylmalonic aciduria due to methylmalonyl-CoA mutase deficiency	GRCh38	G>A	REPAIR	ACACCAGCAACAGCCCCTTCACCCAGAATGgGCTGCCCTGGCTAAAAAGCAGCTGAAAGGC	TRUE
224657	single nucleotide variant	NM_000255.4(MMUT):c.2T>C (p.Met1Thr)	Pathogenic	879253820	RCV000236350|RCV000714689	Methylmalonic aciduria due to methylmalonyl-CoA mutase deficiency|METHYLMALONIC ACIDURIA, mut(0) TYPE	GRCh38	T>C	RESCUE	ATTTCTATTGGGTGTTTCCATGCTCCACCAtGTTAAGAGCTAAGAATCAGCTTTTTTTACT	FALSE
945047	single nucleotide variant	NM_000255.4(MMUT):c.1943G>A (p.Gly648Asp)	Pathogenic	766721811	RCV001225408	not provided	GRCh38	G>A	REPAIR	TTGCTGATCTTGGTTTTGATGTGGACATAGgCCCTCTTTTCCAGACTCCTCGTGAAGTGGC	FALSE
1060726	single nucleotide variant	NM_000255.4(MMUT):c.481G>A (p.Gly161Arg)	Pathogenic	2127420039	RCV001386691	not provided	GRCh38	G>A	REPAIR	CCTCGAGTTCGTGGTGATGTTGGAATGGCTgGAGTTGCTATTGACACTGTGGAAGATACCA	FALSE
1385535	single nucleotide variant	NM_000255.4(MMUT):c.785G>A (p.Ser262Asn)	Pathogenic	1767683356	RCV002012981	not provided	GRCh38	G>A	REPAIR	ACATGCCAAAATTTAATTCAATTTCAATTAgTGGATACCATATGCAGGAAGCAGGGGCTGA	TRUE
1428731	single nucleotide variant	NM_000255.4(MMUT):c.1274G>A (p.Trp425Ter)	Pathogenic	2127417899	RCV001994812	not provided	GRCh38	G>A	REPAIR	AATCTGGGATTCCCAAAGTGGCTGATCCTTgGGGAGGTTCTTACATGATGGAATGTCTCAC	FALSE
1491507	single nucleotide variant	NM_000255.4(MMUT):c.1909G>A (p.Gly637Arg)	Pathogenic	781501004	RCV002003565	not provided	GRCh38	G>A	REPAIR	CATGACAGAGGAGCAAAAGTTATTGCTACAgGATTTGCTGATCTTGGTTTTGATGTGGACA	TRUE
1867876	single nucleotide variant	NM_000255.4(MMUT):c.683G>A (p.Arg228Gln)	Pathogenic	-1	RCV003060045	not provided	GRCh38	G>A	REPAIR	AAAATGATATACTAAAGGAATTTATGGTTCgAAATACATACATTTTTCCTCCAGAACCATC	TRUE
1941505	single nucleotide variant	NM_000255.4(MMUT):c.613G>A (p.Glu205Lys)	Pathogenic	-1	RCV003112185	not provided	GRCh38	G>A	REPAIR	GTTCTTGCAAATTTTATAGTAACTGGAGAAgAACAAGGTGTACCTAAAGAGAAGCTTACTG	FALSE
2028423	single nucleotide variant	NM_000255.4(MMUT):c.128G>A (p.Trp43Ter)	Pathogenic	-1	RCV002711771	not provided	GRCh38	G>A	REPAIR	TACACCAGCAACAGCCCCTTCACCCAGAATgGGCTGCCCTGGCTAAAAAGCAGCTGAAAGG	TRUE
2904800	single nucleotide variant	NM_000255.4(MMUT):c.1514T>C (p.Ile505Thr)	Pathogenic	-1	RCV003555275	not provided	GRCh38	T>C	RESCUE	AAAAAGAAGACGCTGTAGAAGTTCTGGCAAtTGATAATACTTCAGTGCGAAACAGGCAGAT	TRUE
2904802	single nucleotide variant	NM_000255.4(MMUT):c.1141G>A (p.Gly381Arg)	Pathogenic	-1	RCV003555277	not provided	GRCh38	G>A	REPAIR	GCAATAGAAGCAATGGCAGCAGTATTTGGAgGGACTCAGTCTTTGCACACAAATTCTTTTG	FALSE
2904806	single nucleotide variant	NM_000255.4(MMUT):c.599T>C (p.Ile200Thr)	Pathogenic	-1	RCV003555280	not provided	GRCh38	T>C	RESCUE	GAGCAGTTATTCCAGTTCTTGCAAATTTTAtAGTAACTGGAGAAGAACAAGGTGTACCTAA	FALSE
2950043	single nucleotide variant	NM_000255.4(MMUT):c.893T>C (p.Ile298Thr)	Pathogenic	-1	RCV003672525	not provided	GRCh38	T>C	RESCUE	CTAGAACTGGACTCCAGGCTGGCCTGACAAtTGATGAATTTGCACCAAGGTTGTCTTTCTT	FALSE
16949	single nucleotide variant	NM_001352514.2(HLCS):c.2182G>A (p.Gly728Ser)	Pathogenic	119103230	RCV000001987	Holocarboxylase synthetase deficiency	GRCh38	G>A	REPAIR	GATATTTATTACAGTGACCTCATGAAGATCgGCGGAGTTCTGGTTAACTCAACACTCATGG	FALSE
16950	single nucleotide variant	NM_001352514.2(HLCS):c.2089G>A (p.Val697Met)	Pathogenic	119103231	RCV000001988|RCV000185961	Holocarboxylase synthetase deficiency|not provided	GRCh38	G>A	REPAIR	TTTGTCCAGCATCTGATGTCCGTGGCTGTCgTGGAAGCAGTGAGGTCCATTCCCGAGTATC	FALSE
1677889	single nucleotide variant	NM_001352514.2(HLCS):c.2279T>C (p.Ile760Thr)	Pathogenic	2145731903	RCV002250043	Holocarboxylase synthetase deficiency	GRCh38	T>C	RESCUE	ATGTGACTAACAGTAACCCTACCATCTGCAtCAACGACCTCATCACAGAATACAATAAACA	FALSE
1677890	single nucleotide variant	NM_001352514.2(HLCS):c.2144G>A (p.Trp715Ter)	Pathogenic	1174060268	RCV002250044	Holocarboxylase synthetase deficiency	GRCh38	G>A	REPAIR	AGTATCAGGATATCAACTTACGAGTGAAGTgGCCCAACGATATTTATTACAGTGACCTCAT	FALSE
3129259	single nucleotide variant	NM_001352514.2(HLCS):c.1980G>A (p.Trp660Ter)	Pathogenic	-1	RCV003827648	Holocarboxylase synthetase deficiency	GRCh38	G>A	REPAIR	CGAGGGCAAAGGACGGGGAGGGAATGTGTGgCTGAGCCCTGTGGGATGTGCTCTTTCTACT	FALSE
16980	single nucleotide variant	NM_198578.4(LRRK2):c.6059T>C (p.Ile2020Thr)	Pathogenic	35870237	RCV000002018|RCV001311806	Autosomal dominant Parkinson disease 8|not provided	GRCh38	T>C	RESCUE	CCATCATTGCAAAGATTGCTGACTACGGCAtTGCTCAGTACTGCTGTAGAATGGGGATAAA	FALSE
16981	single nucleotide variant	NM_198578.4(LRRK2):c.4322G>A (p.Arg1441His)	Pathogenic	34995376	RCV000002019	Autosomal dominant Parkinson disease 8	GRCh38	G>A	REPAIR	TGAAGCCTTGGCTCTTCAATATAAAGGCTCgCGCTTCTTCTTCCCCTGTGATTCTCGTTGG	FALSE
16988	single nucleotide variant	NM_030957.4(ADAMTS10):c.1553G>A (p.Gly518Asp)	Pathogenic	267606636	RCV000002026	Weill-Marchesani syndrome 1	GRCh38	G>A	REPAIR	GCATCACCAACAGCATCCCGGCCGCCGAGGgCACGCTGTGCCAGACGCACACCATCGACAA	FALSE
1464750	single nucleotide variant	NM_030957.4(ADAMTS10):c.1499G>A (p.Trp500Ter)	Pathogenic	2146071112	RCV001970080	not provided	GRCh38	G>A	REPAIR	GTAAATACGGGGAGGTCTGCAGCGAGCTGTgGTGTCTGAGCAAGAGCAACCGGTGCATCAC	FALSE
2003281	single nucleotide variant	NM_030957.4(ADAMTS10):c.621G>A (p.Trp207Ter)	Pathogenic	-1	RCV002676322	not provided	GRCh38	G>A	REPAIR	AGATGAGAAACCGTGGAAAGGGCGGCCATGgTGGCTGCGGACCTTGAAGCCACCGCCTGCC	FALSE
16995	single nucleotide variant	NM_000022.4(ADA):c.302G>A (p.Arg101Gln)	Pathogenic	121908714	RCV000002033|RCV000788281|RCV003234887	Severe combined immunodeficiency, autosomal recessive, T cell-negative, B cell-negative, NK cell-negative, due to adenosine deaminase deficiency|not provided|Severe combined immunodeficiency disease	GRCh38	G>A	REPAIR	CCAAAGAGGGCGTGGTGTATGTGGAGGTGCgGTACAGTCCGCACCTGCTGGCCAACTCCAA	FALSE
16996	single nucleotide variant	NM_000022.4(ADA):c.632G>A (p.Arg211His)	Pathogenic	121908716	RCV000002034|RCV000756972	Severe combined immunodeficiency, autosomal recessive, T cell-negative, B cell-negative, NK cell-negative, due to adenosine deaminase deficiency|not provided	GRCh38	G>A	REPAIR	ACCAGGAGGCTGTGAAGAGCGGCATTCACCgTACTGTCCACGCCGGGGAGGTGGGCTCGGC	FALSE
17007	single nucleotide variant	NM_000022.4(ADA):c.646G>A (p.Gly216Arg)	Pathogenic	121908723	RCV000002045|RCV000256171|RCV003904795	Severe combined immunodeficiency, autosomal recessive, T cell-negative, B cell-negative, NK cell-negative, due to adenosine deaminase deficiency|not provided|ADA-related condition	GRCh38	G>A	REPAIR	AAGAGCGGCATTCACCGTACTGTCCACGCCgGGGAGGTGGGCTCGGCCGAAGTAGTAAAAG	TRUE
390341	single nucleotide variant	NM_000022.4(ADA):c.845G>A (p.Arg282Gln)	Pathogenic	751635016	RCV000455891|RCV000780818|RCV000668819	not specified|Severe combined immunodeficiency disease|Severe combined immunodeficiency, autosomal recessive, T cell-negative, B cell-negative, NK cell-negative, due to adenosine deaminase deficiency	GRCh38	G>A	REPAIR	GGAAGCCGGACACGGAGCATGCAGTCATTCgGCTCAAAAATGACCAGGCTAACTACTCGCT	TRUE
2836967	single nucleotide variant	NM_000022.4(ADA):c.482G>A (p.Trp161Ter)	Pathogenic	-1	RCV003475685	Severe combined immunodeficiency, autosomal recessive, T cell-negative, B cell-negative, NK cell-negative, due to adenosine deaminase deficiency	GRCh38	G>A	REPAIR	TCCTGTGCTGCATGCGCCACCAGCCCAACTgGTCCCCCAAGGTGGTGGAGCTGTGTAAGAA	FALSE
17024	single nucleotide variant	NM_207361.6(FREM2):c.5920G>A (p.Glu1974Lys)	Pathogenic	121434355	RCV000002062	Fraser syndrome 2	GRCh38	G>A	REPAIR	GTCATAATTGATGACTCTTTGTACGAGGAGgAGGAAACCTTCCATGTCCTTCTGAGCATGC	FALSE
613526	single nucleotide variant	NM_207361.6(FREM2):c.5309G>A (p.Trp1770Ter)	Pathogenic	1566133616	RCV000767224|RCV003718285	Isolated cryptophthalmia|not provided	GRCh38	G>A	REPAIR	CGTACCAGAATTTTCGTCTGAATTGGGCATgGATCTCCTTTGAAAAGGAATATTACCTGGT	TRUE
2911103	single nucleotide variant	NM_207361.6(FREM2):c.837G>A (p.Trp279Ter)	Pathogenic	-1	RCV003572098	not provided	GRCh38	G>A	REPAIR	AGCCGCCAGTCGCTCACCAAACAGGGACTGgATACCCATGGTGGTGGAGCTGCGTTCACGA	FALSE
3162148	single nucleotide variant	NM_207361.6(FREM2):c.1928G>A (p.Trp643Ter)	Pathogenic	-1	RCV003868667	not provided	GRCh38	G>A	REPAIR	GGGCATTTTATGAGCGAACAGTGACAGAGTgGCAGCAGCAGGACATAACAGAGGGCAGGCT	FALSE
17030	single nucleotide variant	NM_001174150.2(ARL13B):c.236G>A (p.Arg79Gln)	Pathogenic	121912606	RCV000002068	Joubert syndrome 8	GRCh38	G>A	REPAIR	TCTTTGACTTGGGAGGTGGAATAAGAATTCgGGGAATCTGGAAGAATTACTATGCTGAATC	FALSE
17031	single nucleotide variant	NM_001174150.2(ARL13B):c.246G>A (p.Trp82Ter)	Pathogenic	121912607	RCV000002069	Joubert syndrome 8	GRCh38	G>A	REPAIR	GGGAGGTGGAATAAGAATTCGGGGAATCTGgAAGAATTACTATGCTGAATCCTATGGGGTA	FALSE
1390297	single nucleotide variant	NM_001174150.2(ARL13B):c.554G>A (p.Trp185Ter)	Pathogenic	760756412	RCV001952265	Joubert syndrome 8	GRCh38	G>A	REPAIR	TTGACAAGTCCATTAAAAAAGGCCTTTATTgGCTGCTACATGTTATTGCAAGAGACTTTGA	TRUE
1934697	single nucleotide variant	NM_001174150.2(ARL13B):c.223G>A (p.Gly75Arg)	Pathogenic	-1	RCV002651718	Joubert syndrome 8	GRCh38	G>A	REPAIR	TTTGAAGTCACCATCTTTGACTTGGGAGGTgGAATAAGAATTCGGGGAATCTGGAAGAATT	FALSE
17041	single nucleotide variant	NM_199242.3(UNC13D):c.1208T>C (p.Leu403Pro)	Pathogenic	121434353	RCV000002079	Familial hemophagocytic lymphohistiocytosis 3	GRCh38	T>C	RESCUE	AGGAGCTGGCCGCCTCATTCAGCTCCCTGCtGACCTACGGCCTCTCCCTCATCCGGAGGTT	FALSE
938228	single nucleotide variant	NM_199242.3(UNC13D):c.551G>A (p.Trp184Ter)	Pathogenic	754292065	RCV001210685|RCV002275318	Familial hemophagocytic lymphohistiocytosis 3|not provided	GRCh38	G>A	REPAIR	AGGTCATCACCCAGACACTCAACCCCGTCTgGGACGAGACCTTCATCCTGGAGTTTGAGGA	FALSE
1064398	single nucleotide variant	NM_199242.3(UNC13D):c.779G>A (p.Trp260Ter)	Pathogenic	943094444	RCV001388009	Familial hemophagocytic lymphohistiocytosis 3	GRCh38	G>A	REPAIR	TGCAGGACCTGCGCTGCCGAGAGGACCAGTgGTACCCCCTGGAACCCCGCACTGAGACCTA	FALSE
1686641	single nucleotide variant	NM_199242.3(UNC13D):c.1947G>A (p.Trp649Ter)	Pathogenic	868318523	RCV002264552	Autoinflammatory syndrome	GRCh38	G>A	REPAIR	GATCAGCCACACTGCCCGGCAGCTGGACTGgCCAGACCCAGAGGAGGCCTTCATGATTACC	FALSE
2984194	single nucleotide variant	NM_199242.3(UNC13D):c.1763G>A (p.Trp588Ter)	Pathogenic	-1	RCV003604260	Familial hemophagocytic lymphohistiocytosis 3	GRCh38	G>A	REPAIR	GAGTCCTGGCCCTGGATAATTTCCACCGCTgGTTCCAGCCGGCCATCCCCTCCTGGCTGCA	FALSE
2994443	single nucleotide variant	NM_199242.3(UNC13D):c.780G>A (p.Trp260Ter)	Pathogenic	-1	RCV003604453	Familial hemophagocytic lymphohistiocytosis 3	GRCh38	G>A	REPAIR	GCAGGACCTGCGCTGCCGAGAGGACCAGTGgTACCCCCTGGAACCCCGCACTGAGACCTAC	FALSE
17048	single nucleotide variant	NM_000231.3(SGCG):c.787G>A (p.Glu263Lys)	Pathogenic	104894423	RCV000002086|RCV000078408	Autosomal recessive limb-girdle muscular dystrophy type 2C|not provided	GRCh38	G>A	REPAIR	GGTCCCTCTGGCAGCTCACAGAGCCTCTACgAAATCTGTGTGTGTCCAGATGGGAAGCTGT	FALSE
840580	single nucleotide variant	NM_000231.3(SGCG):c.167G>A (p.Trp56Ter)	Pathogenic	1351510337	RCV001061556	Autosomal recessive limb-girdle muscular dystrophy type 2C	GRCh38	G>A	REPAIR	TCCTCGTTGTGAATTTAGCTCTTACAATTTgGATTCTTAAAGTGATGTGGTTTTCTCCAGC	FALSE
17071	single nucleotide variant	NM_017780.4(CHD7):c.6322G>A (p.Gly2108Arg)	Pathogenic	121434343	RCV000002110	CHARGE association	GRCh38	G>A	REPAIR	CGAGACTTGCTGGTTGGTGCTGCTAAACACgGGGTCAGTCGGACGGATTATCACATCCTCA	FALSE
168638	single nucleotide variant	NM_017780.4(CHD7):c.8055G>A (p.Trp2685Ter)	Pathogenic	587783459	RCV000145698	CHARGE association	GRCh38	G>A	REPAIR	AAATCCTGAATTTGCAGTTGCTCCAGACTGgACTGATATAGTTAAGCAGTCTGGTTTTGTT	FALSE
177590	single nucleotide variant	NM_017780.4(CHD7):c.2933G>A (p.Trp978Ter)	Pathogenic	727503863	RCV000153009	not provided	GRCh38	G>A	REPAIR	TCAGGGAATACCAGTTGGAGGGAGTAAACTgGCTACTTTTCAATTGGTACAACATGCGAAA	FALSE
194031	single nucleotide variant	NM_017780.4(CHD7):c.6995G>A (p.Trp2332Ter)	Pathogenic	794727569	RCV000177749|RCV000724065	CHARGE association|not provided	GRCh38	G>A	REPAIR	ACATCTGTGAAGCAGTGTTGAAAGGCAAATgGCCAGTAAATAGGCGCCAGATGTTTGATTT	FALSE
264364	single nucleotide variant	NM_017780.4(CHD7):c.434G>A (p.Trp145Ter)	Pathogenic	886041163	RCV000384888	not provided	GRCh38	G>A	REPAIR	GGCAATCCTTTGTGGACAGCAGCTCCATGTgGGGCCCCAGGGCTGTTCAGGTACCAGACCA	FALSE
359741	single nucleotide variant	NM_017780.4(CHD7):c.5315G>A (p.Trp1772Ter)	Pathogenic	1057517713	RCV000413976	not provided	GRCh38	G>A	REPAIR	AGGGTGCTGACTCAAGTGAAGCCGATGTGTgGATCCCTGAACCTTTCCATGCTGAAGTTCC	FALSE
481221	single nucleotide variant	NM_017780.4(CHD7):c.5355G>A (p.Trp1785Ter)	Pathogenic	1554603276	RCV000578165	CHARGE association	GRCh38	G>A	REPAIR	ACCTTTCCATGCTGAAGTTCCTGCAGATTGgTGGGATAAGGAAGCAGACAAATCCCTCTTA	FALSE
481347	single nucleotide variant	NM_017780.4(CHD7):c.2858G>A (p.Trp953Ter)	Pathogenic	1554597465	RCV000578246	CHARGE association	GRCh38	G>A	REPAIR	AGCGTGTGGAGCGACCTCCTGCTGATGATTgGAAGAAATCGGAGAGTTCCAGGGAGTATAA	FALSE
511761	single nucleotide variant	NM_017780.4(CHD7):c.5050G>A (p.Gly1684Ser)	Pathogenic	1554602465	RCV000623724|RCV001382047|RCV001570011	Inborn genetic diseases|CHARGE association|not provided	GRCh38	G>A	REPAIR	GGCCAGACTCGAGCCTTGGTCAACCATTCCgGTTTGTCAGCTCCTGTGCCAAGGGGAAGGA	FALSE
614164	single nucleotide variant	NM_017780.4(CHD7):c.8015G>A (p.Trp2672Ter)	Pathogenic	1563670964	RCV000767865	CHARGE association	GRCh38	G>A	REPAIR	TGGCGCCTCCAATGAAGGATCTACCCAGGTgGCTGGAAGAAAATCCTGAATTTGCAGTTGC	TRUE
615268	single nucleotide variant	NM_017780.4(CHD7):c.3905T>C (p.Leu1302Pro)	Pathogenic	1563643394	RCV000770778	CHARGE association	GRCh38	T>C	RESCUE	TAGTGCTGATTGACAAGCTGCTGCCAAAACtGAAGGCTGGTGGCCACAGGGTGCTTATCTT	TRUE
637348	single nucleotide variant	NM_017780.4(CHD7):c.7781G>A (p.Trp2594Ter)	Pathogenic	748126701	RCV000807220	CHARGE association	GRCh38	G>A	REPAIR	ATGCTCCTAAAAATAAGGATTTAGTTGAATgGCTGAAGCTGCACCCTACTTACACTGTTGA	TRUE
677982	single nucleotide variant	NM_017780.4(CHD7):c.3301T>C (p.Cys1101Arg)	Pathogenic	1586393556	RCV000851195|RCV001528422|RCV003396489	CHARGE association|not provided|CHARGE association;Hypogonadotropic hypogonadism 5 with or without anosmia	GRCh38	T>C	RESCUE	TGTCCTGAGCTGCGGAATATTCCATGGCGCtGTGTAGTCATTGATGAAGCCCACAGGCTGA	FALSE
682811	single nucleotide variant	NM_017780.4(CHD7):c.2520G>A (p.Trp840Ter)	Pathogenic	1586379156	RCV000856767	CHARGE association	GRCh38	G>A	REPAIR	CAAAAACTTCTCTTATCTTCATTGTCAGTGgGCATCTATAGAAGATCTGGAAAAAGATAAG	TRUE
925250	single nucleotide variant	NM_017780.4(CHD7):c.5357G>A (p.Trp1786Ter)	Pathogenic	1805338299	RCV001223181|RCV002348746|RCV003163736	CHARGE association|Inborn genetic diseases|not provided	GRCh38	G>A	REPAIR	CTTTCCATGCTGAAGTTCCTGCAGATTGGTgGGATAAGGAAGCAGACAAATCCCTCTTAAT	FALSE
970884	single nucleotide variant	NM_017780.4(CHD7):c.6272G>A (p.Trp2091Ter)	Pathogenic	1805529214	RCV001262407	CHARGE association	GRCh38	G>A	REPAIR	GCCAGCCAAGCTTGGATCTGCCAGAGTGGTgGGAGTGTGGACGGCATGACCGAGACTTGCT	FALSE
1020505	single nucleotide variant	NM_017780.4(CHD7):c.4994G>A (p.Trp1665Ter)	Pathogenic	1805143456	RCV001334947	Scoliosis, isolated, susceptibility to, 3	GRCh38	G>A	REPAIR	AAGGGGATGAGAATATCAAAAGCTTCATCTgGGATCTGATCACACCCACAGCGGATGGCCA	TRUE
1288979	single nucleotide variant	NM_017780.4(CHD7):c.4593G>A (p.Trp1531Ter)	Pathogenic	2150786107	RCV001727448	not provided	GRCh38	G>A	REPAIR	AGATATTTCCTTGGATGATCCAAATTTCTGgCAAAAGTGGGCTAAGAAGGCTGAATTGGAT	TRUE
1445030	single nucleotide variant	NM_017780.4(CHD7):c.5898G>A (p.Trp1966Ter)	Pathogenic	2150808654	RCV001941998	CHARGE association	GRCh38	G>A	REPAIR	AGCTATTATATCTGAGAAGCGGCAAAAGTGgACAAGAAGAGAAGAGGCTGATTTTTACCGT	TRUE
1868141	single nucleotide variant	NM_017780.4(CHD7):c.2949G>A (p.Trp983Ter)	Pathogenic	-1	RCV003062165	CHARGE association	GRCh38	G>A	REPAIR	GGAGGGAGTAAACTGGCTACTTTTCAATTGgTACAACATGCGAAACTGCATTTTAGCAGAT	FALSE
1892121	single nucleotide variant	NM_017780.4(CHD7):c.5897G>A (p.Trp1966Ter)	Pathogenic	-1	RCV003079087	CHARGE association	GRCh38	G>A	REPAIR	AAGCTATTATATCTGAGAAGCGGCAAAAGTgGACAAGAAGAGAAGAGGCTGATTTTTACCG	TRUE
2089527	single nucleotide variant	NM_017780.4(CHD7):c.2948G>A (p.Trp983Ter)	Pathogenic	-1	RCV002898883	CHARGE association	GRCh38	G>A	REPAIR	TGGAGGGAGTAAACTGGCTACTTTTCAATTgGTACAACATGCGAAACTGCATTTTAGCAGA	FALSE
2167416	single nucleotide variant	NM_017780.4(CHD7):c.2723G>A (p.Trp908Ter)	Pathogenic	-1	RCV003045720	CHARGE association	GRCh38	G>A	REPAIR	GAGAGCCTGTGACTCACTATCTGGTGAAGTgGTGTTCACTTCCTTATGAAGACAGCACGTG	FALSE
2667654	single nucleotide variant	NM_017780.4(CHD7):c.6273G>A (p.Trp2091Ter)	Pathogenic	-1	RCV003229221	not provided	GRCh38	G>A	REPAIR	CCAGCCAAGCTTGGATCTGCCAGAGTGGTGgGAGTGTGGACGGCATGACCGAGACTTGCTG	FALSE
3019438	single nucleotide variant	NM_017780.4(CHD7):c.5708G>A (p.Trp1903Ter)	Pathogenic	-1	RCV003602550	CHARGE association	GRCh38	G>A	REPAIR	AGAGTAATGCTGAGTTAGGCCAACTTTACTgGCCTAACACTTCAACCCTGACTACACGTCT	FALSE
17095	single nucleotide variant	NM_152443.3(RDH12):c.523T>C (p.Ser175Pro)	Pathogenic	104894472	RCV000002137	Leber congenital amaurosis 13	GRCh38	T>C	RESCUE	TCTGCCCCTGCACGGGTGGTTAATGTGTCCtCGGTGGCTCACCACATTGGCAAGATTCCCT	FALSE
794259	single nucleotide variant	NM_152443.3(RDH12):c.697G>A (p.Val233Ile)	Pathogenic	140257538	RCV000993751	Macular dystrophy	GRCh38	G>A	REPAIR	GTCACCACCTACGCAGTGCACCCAGGCGTCgTCCGCTCTGAGCTGGTCCGGCACTCCTCCC	FALSE
800588	single nucleotide variant	NM_152443.3(RDH12):c.821T>C (p.Leu274Pro)	Pathogenic	1594867597	RCV001003158|RCV001597241	Retinitis pigmentosa|not provided	GRCh38	T>C	RESCUE	CCAGCCTGCACTGCGCCCTGGCTGAGGGCCtGGAGCCCCTGAGTGGCAAGTACTTCAGTGA	FALSE
975394	single nucleotide variant	NM_152443.3(RDH12):c.226G>A (p.Gly76Arg)	Pathogenic	368489658	RCV001268128|RCV001387781	not provided|Leber congenital amaurosis 13	GRCh38	G>A	REPAIR	GTCTATATTGCCTGCAGAGATGTACTGAAGgGGGAGTCTGCTGCCAGTGAAATCCGAGTGG	FALSE
1056175	single nucleotide variant	NM_152443.3(RDH12):c.278T>C (p.Leu93Pro)	Pathogenic	527800020	RCV001378468|RCV001836387	Leber congenital amaurosis 13|Leber congenital amaurosis	GRCh38	T>C	RESCUE	TCCGAGTGGATACAAAGAACTCCCAGGTGCtGGTGCGGAAATTGGACCTATCCGACACCAA	FALSE
1431951	single nucleotide variant	NM_152443.3(RDH12):c.866G>A (p.Trp289Ter)	Pathogenic	2140162488	RCV002037755	Leber congenital amaurosis 13	GRCh38	G>A	REPAIR	GCAAGTACTTCAGTGACTGCAAGAGGACCTgGGTGTCTCCAAGGGCCCGAAATAACAAAAC	TRUE
2833322	single nucleotide variant	NM_152443.3(RDH12):c.178G>A (p.Ala60Thr)	Pathogenic	-1	RCV003463492	Leber congenital amaurosis 13	GRCh38	G>A	REPAIR	GGCATTGGCAAGGAGACGGCCAGAGAGCTCgCTAGCCGAGGAGCCCGAGTCTATATTGCCT	FALSE
17110	single nucleotide variant	NM_020435.4(GJC2):c.857T>C (p.Met286Thr)	Pathogenic	74315311	RCV000002152|RCV002287318	Hypomyelinating leukodystrophy 2|See cases	GRCh38	T>C	RESCUE	GCCTGTGCCTGCTGCTCAACCTCTGTGAGAtGGCCCACCTGGGCTTGGGCAGCGCGCAGGA	FALSE
75257	single nucleotide variant	NM_020435.4(GJC2):c.787G>A (p.Glu263Lys)	Pathogenic	397514734	RCV000054496	Hypomyelinating leukodystrophy 2	GRCh38	G>A	REPAIR	GTGGTGGACTGCTTCGTGTCGCGCCCTACTgAAAAGACGGTCTTCCTGCTGGTTATGTACG	TRUE
511236	single nucleotide variant	NM_020435.4(GJC2):c.80G>A (p.Trp27Ter)	Pathogenic	1553262429	RCV000622713	Inborn genetic diseases	GRCh38	G>A	REPAIR	ACAACCACTCCACCTTCGTGGGCAAGGTGTgGCTCACGGTGCTGGTGGTCTTCCGCATCGT	FALSE
17120	single nucleotide variant	NM_000159.4(GCDH):c.883T>C (p.Tyr295His)	Pathogenic	121434366	RCV000002162|RCV000724276	Glutaric aciduria, type 1|not provided	GRCh38	T>C	RESCUE	GGTCCCTTCGGCTGCCTGAACAACGCCCGGtACGGCATCGCGTGGGGCGTGCTTGGAGCTT	FALSE
17122	single nucleotide variant	NM_000159.4(GCDH):c.877G>A (p.Ala293Thr)	Pathogenic	121434371	RCV000002164|RCV000790796	Glutaric aciduria, type 1|not provided	GRCh38	G>A	REPAIR	CTGGGGGGTCCCTTCGGCTGCCTGAACAACgCCCGGTACGGCATCGCGTGGGGCGTGCTTG	FALSE
17125	single nucleotide variant	NM_000159.4(GCDH):c.1093G>A (p.Glu365Lys)	Pathogenic	121434370	RCV000002167|RCV000224528	Glutaric aciduria, type 1|not provided	GRCh38	G>A	REPAIR	CGCTTGAAGGACCAGGACAAGGCTGCCCCCgAGATGGTTTCTCTGCTGAAGAGGAATAACT	FALSE
17127	single nucleotide variant	NM_000159.4(GCDH):c.1198G>A (p.Val400Met)	Pathogenic	121434372	RCV000002169|RCV000224327|RCV002512671	Glutaric aciduria, type 1|not provided|Inborn genetic diseases	GRCh38	G>A	REPAIR	GGGGGGAATGGGATTTCTGACGAGTATCACgTGATCCGGCACGCCATGAACCTGGAGGCCG	FALSE
177296	single nucleotide variant	NM_000159.4(GCDH):c.1240G>A (p.Glu414Lys)	Pathogenic	147611168	RCV000173984|RCV000790682|RCV003398804	Glutaric aciduria, type 1|not provided|GCDH-related condition	GRCh38	G>A	REPAIR	GCCATGAACCTGGAGGCCGTGAACACCTACgAAGGTACACATGACATTCACGCCCTGATCC	FALSE
422236	single nucleotide variant	NM_000159.4(GCDH):c.892G>A (p.Ala298Thr)	Pathogenic	761765983	RCV000494627|RCV000587206	not provided|Glutaric aciduria, type 1	GRCh38	G>A	REPAIR	GGCTGCCTGAACAACGCCCGGTACGGCATCgCGTGGGGCGTGCTTGGAGCTTCGGAGTTCT	FALSE
468496	single nucleotide variant	NM_000159.4(GCDH):c.397G>A (p.Val133Met)	Pathogenic	746388510	RCV000531618	Glutaric aciduria, type 1	GRCh38	G>A	REPAIR	TATGGGCTCCTGGCCCGAGAGCTGGAGCGGgTGGACAGTGGCTACAGGTCGGCGATGAGTG	FALSE
469404	single nucleotide variant	NM_000159.4(GCDH):c.1064G>A (p.Arg355His)	Pathogenic	748275416	RCV000551437	Glutaric aciduria, type 1	GRCh38	G>A	REPAIR	TGGGCCTTCACGCCTGCCTGCAGCTCGGCCgCTTGAAGGACCAGGACAAGGCTGCCCCCGA	FALSE
533136	single nucleotide variant	NM_000159.4(GCDH):c.770G>A (p.Arg257Gln)	Pathogenic	751583656	RCV000634885|RCV000735163	Glutaric aciduria, type 1|not provided	GRCh38	G>A	REPAIR	CCCCCAGGATCCAGGGCAAGTTCTCGCTGCgGGCCTCAGCCACAGGCATGATCATCATGGA	FALSE
647711	single nucleotide variant	NM_000159.4(GCDH):c.553G>A (p.Gly185Arg)	Pathogenic	576948027	RCV000818955|RCV003892753	Glutaric aciduria, type 1|GCDH-related condition	GRCh38	G>A	REPAIR	GGCTGCTTCGGGCTCACAGAGCCCAACAGCgGAAGTGACCCCAGCAGCATGGAGACCAGAG	FALSE
801737	single nucleotide variant	NM_000159.4(GCDH):c.896G>A (p.Trp299Ter)	Pathogenic	1599616676	RCV001004412	Glutaric aciduria, type 1	GRCh38	G>A	REPAIR	GCCTGAACAACGCCCGGTACGGCATCGCGTgGGGCGTGCTTGGAGCTTCGGAGTTCTGCTT	FALSE
847309	single nucleotide variant	NM_000159.4(GCDH):c.344G>A (p.Cys115Tyr)	Pathogenic	776758971	RCV001070239	Glutaric aciduria, type 1	GRCh38	G>A	REPAIR	TGCTGGGCCCCACCATCAAAGGATATGGCTgTGCTGGGGTTTCGTCTGTGGCCTATGGGCT	FALSE
847320	single nucleotide variant	NM_000159.4(GCDH):c.1045G>A (p.Ala349Thr)	Pathogenic	1257292639	RCV001047255	Glutaric aciduria, type 1	GRCh38	G>A	REPAIR	ATGCTCACTGAGATTACCCTGGGCCTTCACgCCTGCCTGCAGCTCGGCCGCTTGAAGGACC	FALSE
950681	single nucleotide variant	NM_000159.4(GCDH):c.848T>C (p.Leu283Pro)	Pathogenic	1970682343	RCV001228058	Glutaric aciduria, type 1	GRCh38	T>C	RESCUE	AGGAGAATGTGCTCCCTGGTGCATCCAGCCtGGGGGGTCCCTTCGGCTGCCTGAACAACGC	FALSE
965657	single nucleotide variant	NM_000159.4(GCDH):c.1228G>A (p.Val410Met)	Pathogenic	760155287	RCV001255208	Glutaric aciduria, type 1	GRCh38	G>A	REPAIR	GTGATCCGGCACGCCATGAACCTGGAGGCCgTGAACACCTACGAAGGTACACATGACATTC	FALSE
998382	single nucleotide variant	NM_000159.4(GCDH):c.300G>A (p.Met100Ile)	Pathogenic	759838598	RCV001309614	Glutaric aciduria, type 1	GRCh38	G>A	REPAIR	AGTTTTTCATCGGGAGATCATTTCGGAGATgGGGGAGTTGGGTGTGCTGGGCCCCACCATC	FALSE
1064642	single nucleotide variant	NM_000159.4(GCDH):c.389T>C (p.Leu130Pro)	Pathogenic	1254101861	RCV001382601	Glutaric aciduria, type 1	GRCh38	T>C	RESCUE	CTGTGGCCTATGGGCTCCTGGCCCGAGAGCtGGAGCGGGTGGACAGTGGCTACAGGTCGGC	FALSE
1064643	single nucleotide variant	NM_000159.4(GCDH):c.463T>C (p.Tyr155His)	Pathogenic	1482995062	RCV001387790	Glutaric aciduria, type 1	GRCh38	T>C	RESCUE	TCCTCCCTCGTCATGCACCCTATCTATGCCtATGGCAGCGAGGAACAGCGGCAGAAGTACC	FALSE
1064644	single nucleotide variant	NM_000159.4(GCDH):c.905T>C (p.Leu302Pro)	Pathogenic	2145952877	RCV001385538	Glutaric aciduria, type 1	GRCh38	T>C	RESCUE	ACGCCCGGTACGGCATCGCGTGGGGCGTGCtTGGAGCTTCGGAGTTCTGCTTGCACACAGC	FALSE
1064645	single nucleotide variant	NM_000159.4(GCDH):c.1157G>A (p.Arg386Gln)	Pathogenic	398123190	RCV001385539	Glutaric aciduria, type 1	GRCh38	G>A	REPAIR	GGAAAGCCCTGGACATCGCCCGCCAGGCCCgAGACATGCTGGGGGGGAATGGGATTTCTGA	FALSE
1064646	single nucleotide variant	NM_000159.4(GCDH):c.1168G>A (p.Gly390Arg)	Pathogenic	372983141	RCV001382324	Glutaric aciduria, type 1	GRCh38	G>A	REPAIR	GACATCGCCCGCCAGGCCCGAGACATGCTGgGGGGGAATGGGATTTCTGACGAGTATCACG	FALSE
1323436	single nucleotide variant	NM_000159.4(GCDH):c.150G>A (p.Trp50Ter)	Pathogenic	1970564149	RCV001806292	Glutaric aciduria, type 1	GRCh38	G>A	REPAIR	GGCTAAGTCCTCGCGTCCCGAGTTTGACTGgCAGGACCCGCTGGTGCTGGAGGAGCAGCTG	FALSE
1441468	single nucleotide variant	NM_000159.4(GCDH):c.1123T>C (p.Cys375Arg)	Pathogenic	1348974766	RCV001962908	Glutaric aciduria, type 1	GRCh38	T>C	RESCUE	GAGATGGTTTCTCTGCTGAAGAGGAATAACtGTGGGAAAGCCCTGGACATCGCCCGCCAGG	FALSE
1509687	single nucleotide variant	NM_000159.4(GCDH):c.775T>C (p.Ser259Pro)	Pathogenic	2145951375	RCV001890759	Glutaric aciduria, type 1	GRCh38	T>C	RESCUE	AGGATCCAGGGCAAGTTCTCGCTGCGGGCCtCAGCCACAGGCATGATCATCATGGACGGTG	FALSE
1675761	single nucleotide variant	NM_000159.4(GCDH):c.706T>C (p.Phe236Leu)	Pathogenic	747920711	RCV002244352|RCV003093945	not provided|Glutaric aciduria, type 1	GRCh38	T>C	RESCUE	GCTCGGTGTGAAGATGGCTGCATTCGGGGCtTCCTGCTGGAGAAGGGGATGCGGGGTCTCT	FALSE
1868400	single nucleotide variant	NM_000159.4(GCDH):c.713T>C (p.Leu238Pro)	Pathogenic	-1	RCV003064559	Glutaric aciduria, type 1	GRCh38	T>C	RESCUE	GTGAAGATGGCTGCATTCGGGGCTTCCTGCtGGAGAAGGGGATGCGGGGTCTCTCGGCCCC	FALSE
2944170	single nucleotide variant	NM_000159.4(GCDH):c.349G>A (p.Gly117Arg)	Pathogenic	-1	RCV003603234	Glutaric aciduria, type 1	GRCh38	G>A	REPAIR	GGCCCCACCATCAAAGGATATGGCTGTGCTgGGGTTTCGTCTGTGGCCTATGGGCTCCTGG	FALSE
3071469	single nucleotide variant	NM_000159.4(GCDH):c.763T>C (p.Ser255Pro)	Pathogenic	-1	RCV003603992	Glutaric aciduria, type 1	GRCh38	T>C	RESCUE	CTCTCGGCCCCCAGGATCCAGGGCAAGTTCtCGCTGCGGGCCTCAGCCACAGGCATGATCA	FALSE
3132851	single nucleotide variant	NM_000159.4(GCDH):c.554G>A (p.Gly185Glu)	Pathogenic	-1	RCV003838014	Glutaric aciduria, type 1	GRCh38	G>A	REPAIR	GCTGCTTCGGGCTCACAGAGCCCAACAGCGgAAGTGACCCCAGCAGCATGGAGACCAGAGC	FALSE
3158922	single nucleotide variant	NM_000159.4(GCDH):c.167T>C (p.Leu56Pro)	Pathogenic	-1	RCV003864224	Glutaric aciduria, type 1	GRCh38	T>C	RESCUE	CCGAGTTTGACTGGCAGGACCCGCTGGTGCtGGAGGAGCAGCTGACCACAGATGAGATCCT	FALSE
3171026	single nucleotide variant	NM_000159.4(GCDH):c.367T>C (p.Tyr123His)	Pathogenic	-1	RCV003873989	Glutaric aciduria, type 1	GRCh38	T>C	RESCUE	TATGGCTGTGCTGGGGTTTCGTCTGTGGCCtATGGGCTCCTGGCCCGAGAGCTGGAGCGGG	FALSE
17133	single nucleotide variant	NM_001040716.2(PC):c.1828G>A (p.Ala610Thr)	Pathogenic	28940589	RCV000002175	Pyruvate carboxylase deficiency	GRCh38	G>A	REPAIR	AAGCTCTTCAGCATGGAGAACTGGGGAGGAgCCACGTTTGACGTCGCCATGCGCTTCCTGT	FALSE
17135	single nucleotide variant	NM_001040716.2(PC):c.434T>C (p.Val145Ala)	Pathogenic	28940591	RCV000002177	Pyruvate carboxylase deficiency	GRCh38	T>C	RESCUE	GGGTCCGGTTTATTGGGCCAAGCCCAGAAGtGGTCCGCAAGATGGGAGACAAGGTGGAGGC	FALSE
17143	single nucleotide variant	NM_207118.3(GTF2H5):c.62T>C (p.Leu21Pro)	Pathogenic	121434365	RCV000002185	Trichothiodystrophy 3, photosensitive	GRCh38	T>C	RESCUE	AATGTGATCCTGCCATGAAGCAGTTTCTGCtGTACTTGGATGAGTCCAATGCCCTGGGGAA	FALSE
17166	single nucleotide variant	NM_005787.6(ALG3):c.353G>A (p.Gly118Asp)	Pathogenic	28940588	RCV000002209	ALG3-congenital disorder of glycosylation	GRCh38	G>A	REPAIR	TTATGGGGTTGTACTATGCCACCAGCCGAGgCACTGACATCCGCATGGCCCAGAACATCTT	FALSE
608838	single nucleotide variant	NM_005787.6(ALG3):c.1263G>A (p.Trp421Ter)	Pathogenic	1560161567	RCV000754609	ALG3-congenital disorder of glycosylation	GRCh38	G>A	REPAIR	ATGCCATGCCGTCATCCTGCTGCAGCTCTGgCTGGGCCCGCAGCCTTTCCCCAAGAGCACC	FALSE
1042087	single nucleotide variant	NM_005787.6(ALG3):c.1061G>A (p.Arg354His)	Pathogenic	546890576	RCV001361335	ALG3-congenital disorder of glycosylation	GRCh38	G>A	REPAIR	CCTCCAACTTCATTGGCATCTGCTTCAGCCgCTCCCTCCACTACCAGTTCTACGTCTGGTA	FALSE
1161792	single nucleotide variant	NM_005787.6(ALG3):c.72G>A (p.Trp24Ter)	Pathogenic	1023520147	RCV001526666	ALG3-congenital disorder of glycosylation	GRCh38	G>A	REPAIR	GGCCCAGGCAGAGGGACTCTGCAAGCAATGgCTGCAGCGCGCCTGGCAAGAGCGGCGCCTG	FALSE
1174737	single nucleotide variant	NM_005787.6(ALG3):c.656T>C (p.Leu219Pro)	Pathogenic	1423328264	RCV001543404	ALG3-congenital disorder of glycosylation	GRCh38	T>C	RESCUE	TGAATGTGCTGCTCTTCGCCCCTGGGTTACtGTTTCTTCTCCTCACACAGTTTGGCTTCCG	FALSE
17200	single nucleotide variant	NM_213599.3(ANO5):c.1066T>C (p.Cys356Arg)	Pathogenic	119103234	RCV000002244|RCV000128765	Gnathodiaphyseal dysplasia|not provided	GRCh38	T>C	RESCUE	ATTGGTGGTCAGATGATCATGTGCCCACTCtGTGATCAAGTGTGTGATTATTGGAGACTAA	FALSE
274247	single nucleotide variant	NM_213599.3(ANO5):c.1406G>A (p.Trp469Ter)	Pathogenic	765427574	RCV000384851	not provided	GRCh38	G>A	REPAIR	ACTTTCTTTCAGGAGCCACAGTGACATTATgGATGTCTCTTGTCGTCACCAGTATGGTAGC	FALSE
430997	single nucleotide variant	NM_213599.3(ANO5):c.1078T>C (p.Cys360Arg)	Pathogenic	1554929292	RCV000503034	Gnathodiaphyseal dysplasia	GRCh38	T>C	RESCUE	ATGATCATGTGCCCACTCTGTGATCAAGTGtGTGATTATTGGAGACTAAATAGTACGTGTT	FALSE
1313552	single nucleotide variant	NM_213599.3(ANO5):c.1178G>A (p.Trp393Ter)	Pathogenic	1176480523	RCV001783630	not provided	GRCh38	G>A	REPAIR	CAGTGTTCTTTGCAATATTCATGGGAATTTgGGTCACCTTATTTTTGGAGTTTTGGAAACA	FALSE
1917726	single nucleotide variant	NM_213599.3(ANO5):c.1964G>A (p.Trp655Ter)	Pathogenic	-1	RCV002632405	Autosomal recessive limb-girdle muscular dystrophy type 2L;Gnathodiaphyseal dysplasia	GRCh38	G>A	REPAIR	GGACAAACTCTGAGAAGCTGTATAGTCGATgGGAGCAGGATCATGACCTTGAAAGTTTTGG	FALSE
2103095	single nucleotide variant	NM_213599.3(ANO5):c.1965G>A (p.Trp655Ter)	Pathogenic	-1	RCV002913356	Autosomal recessive limb-girdle muscular dystrophy type 2L;Gnathodiaphyseal dysplasia	GRCh38	G>A	REPAIR	GACAAACTCTGAGAAGCTGTATAGTCGATGgGAGCAGGATCATGACCTTGAAAGTTTTGGA	FALSE
3102728	single nucleotide variant	NM_213599.3(ANO5):c.1179G>A (p.Trp393Ter)	Pathogenic	-1	RCV003790822	Gnathodiaphyseal dysplasia;Autosomal recessive limb-girdle muscular dystrophy type 2L	GRCh38	G>A	REPAIR	AGTGTTCTTTGCAATATTCATGGGAATTTGgGTCACCTTATTTTTGGAGTTTTGGAAACAA	FALSE
17206	single nucleotide variant	NM_007214.5(SEC63):c.173G>A (p.Trp58Ter)	Pathogenic	119103233	RCV000002251	Polycystic liver disease 2	GRCh38	G>A	REPAIR	ATATCAGAAAAGTATATGGAAGGTGTATGTgGTATCGTTTACGGTTATTAAAACCCCAGCC	TRUE
1060550	single nucleotide variant	NM_007214.5(SEC63):c.174G>A (p.Trp58Ter)	Pathogenic	1787750092	RCV001380587	not provided	GRCh38	G>A	REPAIR	TATCAGAAAAGTATATGGAAGGTGTATGTGgTATCGTTTACGGTTATTAAAACCCCAGCCA	TRUE
1245488	single nucleotide variant	NM_007214.5(SEC63):c.105G>A (p.Trp35Ter)	Pathogenic	1011931149	RCV001844886	Autosomal dominant polycystic liver disease	GRCh38	G>A	REPAIR	CATCGTGATCCCGGCGACATACTACCTCTGgCCCCGAGATCAGAATGCCGAGCAAATTCGA	FALSE
1245494	single nucleotide variant	NM_007214.5(SEC63):c.636G>A (p.Trp212Ter)	Pathogenic	2114454119	RCV001844892	Autosomal dominant polycystic liver disease	GRCh38	G>A	REPAIR	TATCCTTCCAGTTGTTGTGGGCTCTTGGTGgTATCGCTCAATACGCTATAGTGGAGACCAG	FALSE
17227	single nucleotide variant	NM_207352.4(CYP4V2):c.332T>C (p.Ile111Thr)	Pathogenic	119103283	RCV000002272|RCV001047112	Bietti crystalline corneoretinal dystrophy|not provided	GRCh38	T>C	RESCUE	CCCTTTATAATGCAGAAAATGTGGAGGTAAtTTTAACTAGTTCAAAGCAAATTGACAAATC	TRUE
17229	single nucleotide variant	NM_207352.4(CYP4V2):c.181G>A (p.Gly61Ser)	Pathogenic	119103285	RCV000002274	Bietti crystalline corneoretinal dystrophy	GRCh38	G>A	REPAIR	CCCACGGTGGCCCGCGCCTACCCACTGGTGgGCCACGCGCTGCTGATGAAGCCGGACGGGC	FALSE
47854	single nucleotide variant	NM_207352.4(CYP4V2):c.1020G>A (p.Trp340Ter)	Pathogenic	199476198	RCV000032525|RCV001852653|RCV003887875	Bietti crystalline corneoretinal dystrophy|not provided|Retinal dystrophy	GRCh38	G>A	REPAIR	GCACGATACAACTGCAGCTGCAATAAACTGgTCCTTATACCTGTTGGGTTCTAACCCAGAA	FALSE
47855	single nucleotide variant	NM_207352.4(CYP4V2):c.1021T>C (p.Ser341Pro)	Pathogenic	199476199	RCV000032526	Bietti crystalline corneoretinal dystrophy	GRCh38	T>C	RESCUE	CACGATACAACTGCAGCTGCAATAAACTGGtCCTTATACCTGTTGGGTTCTAACCCAGAAG	FALSE
47857	single nucleotide variant	NM_207352.4(CYP4V2):c.1169G>A (p.Arg390His)	Pathogenic	199476201	RCV000032528|RCV001358595	Bietti crystalline corneoretinal dystrophy|not provided	GRCh38	G>A	REPAIR	ATCTGGAATGTGTTATTAAGGAGACCCTTCgCCTTTTTCCTTCTGTTCCTTTATTTGCCCG	FALSE
47874	single nucleotide variant	NM_207352.4(CYP4V2):c.655T>C (p.Tyr219His)	Pathogenic	199476191	RCV000032545	Bietti crystalline corneoretinal dystrophy	GRCh38	T>C	RESCUE	ATTGGTGCTCAAAGTAATGATGATTCCGAGtATGTCCGTGCAGTTTATAGAATGAGTGAGA	FALSE
17242	single nucleotide variant	NM_018668.5(VPS33B):c.89T>C (p.Leu30Pro)	Pathogenic	121434385	RCV000002287	Arthrogryposis, renal dysfunction, and cholestasis 1	GRCh38	T>C	RESCUE	GGCTGGCTCGAGACCAGCTCATCTATCTGCtGGAGCAGCTTCCTGGAAAAAAGGATTTATT	TRUE
682127	single nucleotide variant	NM_018668.5(VPS33B):c.1726T>C (p.Cys576Arg)	Pathogenic	1596348299	RCV000855548|RCV002275163	Arthrogryposis, renal dysfunction, and cholestasis 1|Cholestasis, progressive familial intrahepatic, 12	GRCh38	T>C	RESCUE	CGCCTCATCTTGGTGGTGTTCTTGGGTGGTtGTACATTCTCTGAGATCTCAGCCCTCCGGT	FALSE
17247	single nucleotide variant	NM_024006.6(VKORC1):c.134T>C (p.Val45Ala)	Pathogenic	104894540	RCV000002292	Warfarin response	GRCh38	T>C	RESCUE	GGGACCGGGATTACCGCGCGCTCTGCGACGtGGGCACCGCCATCAGCTGTTCGCGCGTCTT	FALSE
17261	single nucleotide variant	NM_000551.4(VHL):c.334T>C (p.Tyr112His)	Pathogenic	104893824	RCV000002308|RCV000698407|RCV002321468|RCV003407257	Von Hippel-Lindau syndrome|Von Hippel-Lindau syndrome;Chuvash polycythemia|Hereditary cancer-predisposing syndrome|VHL-related condition	GRCh38	T>C	RESCUE	CCGCCTGGCACGGGCCGCCGCATCCACAGCtACCGAGGTCACCTTTGGCTCTTCAGAGATG	FALSE
17262	single nucleotide variant	NM_000551.4(VHL):c.292T>C (p.Tyr98His)	Pathogenic	5030809	RCV000002309|RCV000684783|RCV000492094|RCV000679029|RCV003891425	Von Hippel-Lindau syndrome|Chuvash polycythemia;Von Hippel-Lindau syndrome|Hereditary cancer-predisposing syndrome|not provided|VHL-related condition	GRCh38	T>C	RESCUE	TGGCTCAACTTCGACGGCGAGCCGCAGCCCtACCCAACGCTGCCGCCTGGCACGGGCCGCC	FALSE
17276	single nucleotide variant	NM_000551.4(VHL):c.277G>A (p.Gly93Ser)	Pathogenic	5030808	RCV000002325|RCV000208813|RCV000698471|RCV002433441|RCV003460405	Pheochromocytoma|Von Hippel-Lindau syndrome|Von Hippel-Lindau syndrome;Chuvash polycythemia|Hereditary cancer-predisposing syndrome|Chuvash polycythemia	GRCh38	G>A	REPAIR	GTCGTGCTGCCCGTATGGCTCAACTTCGACgGCGAGCCGCAGCCCTACCCAACGCTGCCGC	FALSE
180116	single nucleotide variant	NM_000551.4(VHL):c.263G>A (p.Trp88Ter)	Pathogenic	119103277	RCV000161086|RCV000208798|RCV000492395|RCV001382231	not provided|Von Hippel-Lindau syndrome|Hereditary cancer-predisposing syndrome|Von Hippel-Lindau syndrome;Chuvash polycythemia	GRCh38	G>A	REPAIR	ATCGCAGTCCGCGCGTCGTGCTGCCCGTATgGCTCAACTTCGACGGCGAGCCGCAGCCCTA	FALSE
180119	single nucleotide variant	NM_000551.4(VHL):c.473T>C (p.Leu158Pro)	Pathogenic	121913346	RCV000161088|RCV000208846|RCV000492547|RCV001072084	not provided|Von Hippel-Lindau syndrome|Hereditary cancer-predisposing syndrome|Von Hippel-Lindau syndrome;Chuvash polycythemia	GRCh38	T>C	RESCUE	TTGCCAATATCACACTGCCAGTGTATACTCtGAAAGAGCGATGCCTCCAGGTTGTCCGGAG	FALSE
180121	single nucleotide variant	NM_000551.4(VHL):c.482G>A (p.Arg161Gln)	Pathogenic	730882035	RCV000161092|RCV000208848|RCV000456958|RCV000563066	not provided|Von Hippel-Lindau syndrome|Von Hippel-Lindau syndrome;Chuvash polycythemia|Hereditary cancer-predisposing syndrome	GRCh38	G>A	REPAIR	TCACACTGCCAGTGTATACTCTGAAAGAGCgATGCCTCCAGGTTGTCCGGAGCCTAGTCAA	FALSE
224915	single nucleotide variant	NM_000551.4(VHL):c.320G>A (p.Arg107His)	Pathogenic	193922609	RCV000208864|RCV000492448|RCV001379601|RCV003897458	Von Hippel-Lindau syndrome|Hereditary cancer-predisposing syndrome|Chuvash polycythemia;Von Hippel-Lindau syndrome|VHL-related condition	GRCh38	G>A	REPAIR	CCTACCCAACGCTGCCGCCTGGCACGGGCCgCCGCATCCACAGCTACCGAGGTCACCTTTG	FALSE
224916	single nucleotide variant	NM_000551.4(VHL):c.332G>A (p.Ser111Asn)	Pathogenic	869025631	RCV000208834|RCV000492721|RCV002517414	Von Hippel-Lindau syndrome|Hereditary cancer-predisposing syndrome|Von Hippel-Lindau syndrome;Chuvash polycythemia	GRCh38	G>A	REPAIR	TGCCGCCTGGCACGGGCCGCCGCATCCACAgCTACCGAGGTCACCTTTGGCTCTTCAGAGA	FALSE
224943	single nucleotide variant	NM_000551.4(VHL):c.445G>A (p.Ala149Thr)	Pathogenic	587780077	RCV000208822|RCV002327073	Von Hippel-Lindau syndrome|Hereditary cancer-predisposing syndrome	GRCh38	G>A	REPAIR	TCTCTCAATGTTGACGGACAGCCTATTTTTgCCAATATCACACTGCCAGTGTATACTCTGA	FALSE
224947	single nucleotide variant	NM_000551.4(VHL):c.463G>A (p.Val155Met)	Pathogenic	869025659	RCV000208799|RCV002515564	Von Hippel-Lindau syndrome|Von Hippel-Lindau syndrome;Chuvash polycythemia	GRCh38	G>A	REPAIR	CAGCCTATTTTTGCCAATATCACACTGCCAgTGTATACTCTGAAAGAGCGATGCCTCCAGG	FALSE
420444	single nucleotide variant	NM_000551.4(VHL):c.353T>C (p.Leu118Pro)	Pathogenic	5030830	RCV000492175|RCV000801496|RCV001702663	Hereditary cancer-predisposing syndrome|Chuvash polycythemia;Von Hippel-Lindau syndrome|not provided	GRCh38	T>C	RESCUE	GCATCCACAGCTACCGAGGTCACCTTTGGCtCTTCAGAGATGCAGGGACACACGATGGGCT	FALSE
420449	single nucleotide variant	NM_000551.4(VHL):c.452T>C (p.Ile151Thr)	Pathogenic	869025655	RCV000492569|RCV000590238|RCV000705307|RCV002287415	Hereditary cancer-predisposing syndrome|Von Hippel-Lindau syndrome|Chuvash polycythemia;Von Hippel-Lindau syndrome|Neoplasm	GRCh38	T>C	RESCUE	ATGTTGACGGACAGCCTATTTTTGCCAATAtCACACTGCCAGTGTATACTCTGAAAGAGCG	FALSE
420453	single nucleotide variant	NM_000551.4(VHL):c.533T>C (p.Leu178Pro)	Pathogenic	5030822	RCV000492520|RCV000631291|RCV000767287	Hereditary cancer-predisposing syndrome|Chuvash polycythemia;Von Hippel-Lindau syndrome|Von Hippel-Lindau syndrome	GRCh38	T>C	RESCUE	GCCTAGTCAAGCCTGAGAATTACAGGAGACtGGACATCGTCAGGTCGCTCTACGAAGATCT	FALSE
486941	single nucleotide variant	NM_000551.4(VHL):c.278G>A (p.Gly93Asp)	Pathogenic	1553619440	RCV000586256|RCV001853983	Von Hippel-Lindau syndrome|Chuvash polycythemia;Von Hippel-Lindau syndrome	GRCh38	G>A	REPAIR	TCGTGCTGCCCGTATGGCTCAACTTCGACGgCGAGCCGCAGCCCTACCCAACGCTGCCGCC	FALSE
486985	single nucleotide variant	NM_000551.4(VHL):c.355T>C (p.Phe119Leu)	Pathogenic	1553619948	RCV000588483|RCV000631289|RCV002456285	Von Hippel-Lindau syndrome|Chuvash polycythemia;Von Hippel-Lindau syndrome|Hereditary cancer-predisposing syndrome	GRCh38	T>C	RESCUE	ATCCACAGCTACCGAGGTCACCTTTGGCTCtTCAGAGATGCAGGGACACACGATGGGCTTC	FALSE
487013	single nucleotide variant	NM_000551.4(VHL):c.262T>C (p.Trp88Arg)	Pathogenic	1553619431	RCV000589476|RCV000631292	Von Hippel-Lindau syndrome|Chuvash polycythemia;Von Hippel-Lindau syndrome	GRCh38	T>C	RESCUE	AATCGCAGTCCGCGCGTCGTGCTGCCCGTAtGGCTCAACTTCGACGGCGAGCCGCAGCCCT	FALSE
487017	single nucleotide variant	NM_000551.4(VHL):c.484T>C (p.Cys162Arg)	Pathogenic	1553620313	RCV000587033|RCV001060967	Von Hippel-Lindau syndrome|Chuvash polycythemia;Von Hippel-Lindau syndrome	GRCh38	T>C	RESCUE	ACACTGCCAGTGTATACTCTGAAAGAGCGAtGCCTCCAGGTTGTCCGGAGCCTAGTCAAGC	FALSE
537735	single nucleotide variant	NM_000551.4(VHL):c.193T>C (p.Ser65Pro)	Pathogenic	869025616	RCV000660351	Von Hippel-Lindau syndrome	GRCh38	T>C	RESCUE	GAGGCCGGGCGGCCGCGGCCCGTGCTGCGCtCGGTGAACTCGCGCGAGCCCTCCCAGGTCA	FALSE
559259	single nucleotide variant	NM_000551.4(VHL):c.340G>A (p.Gly114Ser)	Pathogenic	869025636	RCV000707336|RCV003353002	Chuvash polycythemia;Von Hippel-Lindau syndrome|Hereditary cancer-predisposing syndrome	GRCh38	G>A	REPAIR	GGCACGGGCCGCCGCATCCACAGCTACCGAgGTCACCTTTGGCTCTTCAGAGATGCAGGGA	FALSE
613571	single nucleotide variant	NM_000551.4(VHL):c.350G>A (p.Trp117Ter)	Pathogenic	1559428056	RCV000767261	Von Hippel-Lindau syndrome	GRCh38	G>A	REPAIR	GCCGCATCCACAGCTACCGAGGTCACCTTTgGCTCTTCAGAGATGCAGGGACACACGATGG	FALSE
931674	single nucleotide variant	NM_000551.4(VHL):c.264G>A (p.Trp88Ter)	Pathogenic	869025622	RCV001205532|RCV003163557	Von Hippel-Lindau syndrome;Chuvash polycythemia|Hereditary cancer-predisposing syndrome	GRCh38	G>A	REPAIR	TCGCAGTCCGCGCGTCGTGCTGCCCGTATGgCTCAACTTCGACGGCGAGCCGCAGCCCTAC	FALSE
1059559	single nucleotide variant	NM_000551.4(VHL):c.239G>A (p.Ser80Asn)	Pathogenic	5030805	RCV001382228	Von Hippel-Lindau syndrome;Chuvash polycythemia	GRCh38	G>A	REPAIR	AGCCCTCCCAGGTCATCTTCTGCAATCGCAgTCCGCGCGTCGTGCTGCCCGTATGGCTCAA	FALSE
1925535	single nucleotide variant	NM_000551.4(VHL):c.361G>A (p.Asp121Asn)	Pathogenic	-1	RCV002651639	Chuvash polycythemia;Von Hippel-Lindau syndrome	GRCh38	G>A	REPAIR	AGCTACCGAGGTCACCTTTGGCTCTTCAGAgATGCAGGGACACACGATGGGCTTCTGGTTA	FALSE
2154883	single nucleotide variant	NM_000551.4(VHL):c.349T>C (p.Trp117Arg)	Pathogenic	-1	RCV003017971	Von Hippel-Lindau syndrome;Chuvash polycythemia	GRCh38	T>C	RESCUE	CGCCGCATCCACAGCTACCGAGGTCACCTTtGGCTCTTCAGAGATGCAGGGACACACGATG	FALSE
3086223	single nucleotide variant	NM_000551.4(VHL):c.202T>C (p.Ser68Pro)	Pathogenic	-1	RCV003780996	Chuvash polycythemia;Von Hippel-Lindau syndrome	GRCh38	T>C	RESCUE	CGGCCGCGGCCCGTGCTGCGCTCGGTGAACtCGCGCGAGCCCTCCCAGGTCATCTTCTGCA	FALSE
17290	single nucleotide variant	NM_000265.7(NCF1):c.125G>A (p.Arg42Gln)	Pathogenic	119103270	RCV000002339|RCV001557272	Granulomatous disease, chronic, autosomal recessive, cytochrome b-positive, type 1|not provided	GRCh38	G>A	REPAIR	GGCAGGACCTGTCGGAGAAGGTGGTCTACCgGCGCTTCACCGAGATCTACGAGTTCCATAA	FALSE
17294	single nucleotide variant	NM_000265.7(NCF1):c.574G>A (p.Gly192Ser)	Pathogenic	119103273	RCV000002343	Granulomatous disease, chronic, autosomal recessive, cytochrome b-positive, type 1	GRCh38	G>A	REPAIR	GTGGTGGAGGTCGTAGAGAAGAGCGAGAGCgGTTGGTGGTTCTGTCAGATGAAAGCAAAGC	FALSE
17297	single nucleotide variant	NM_000101.4(CYBA):c.269G>A (p.Arg90Gln)	Pathogenic	104894513	RCV000002346	Granulomatous disease, chronic, autosomal recessive, cytochrome b-negative	GRCh38	G>A	REPAIR	TCGGGCCCTTTACCAGGAATTACTATGTTCgGGCCGTCCTGCATCTCCTGCTCTCGGTGCC	FALSE
17306	single nucleotide variant	NM_000101.4(CYBA):c.373G>A (p.Ala125Thr)	Pathogenic	119103269	RCV000002355	Granulomatous disease, chronic, autosomal recessive, cytochrome b-negative	GRCh38	G>A	REPAIR	GCCATTGCGAGCGGCATCTACCTACTGGCGgCTGTGCGTGGCGAGCAGTGGACGCCCATCG	FALSE
79100	single nucleotide variant	NM_000101.4(CYBA):c.155T>C (p.Leu52Pro)	Pathogenic	179363890	RCV000059042	not provided	GRCh38	T>C	RESCUE	CCATTGTGGCGGGCGTGTTTGTGTGCCTGCtGGAGTACCCCCGGGGGAAGAGGAAGAAGGG	FALSE
844472	single nucleotide variant	NM_000101.4(CYBA):c.26G>A (p.Trp9Ter)	Pathogenic	535897564	RCV001069145	Granulomatous disease, chronic, autosomal recessive, cytochrome b-negative	GRCh38	G>A	REPAIR	TCGCCATGGGGCAGATCGAGTGGGCCATGTgGGCCAACGAACAGGCGCTGGCGTCCGGCCT	FALSE
1021546	single nucleotide variant	NM_000101.4(CYBA):c.393G>A (p.Trp131Ter)	Pathogenic	1284271131	RCV001335108	Granulomatous disease, chronic, autosomal recessive, cytochrome b-negative	GRCh38	G>A	REPAIR	CCTACTGGCGGCTGTGCGTGGCGAGCAGTGgACGCCCATCGAGCCCAAGCCCCGGGAGCGG	FALSE
1468208	single nucleotide variant	NM_000101.4(CYBA):c.17G>A (p.Trp6Ter)	Pathogenic	2142883490	RCV001975001	Granulomatous disease, chronic, autosomal recessive, cytochrome b-negative	GRCh38	G>A	REPAIR	GGGTTCGTGTCGCCATGGGGCAGATCGAGTgGGCCATGTGGGCCAACGAACAGGCGCTGGC	FALSE
2081759	single nucleotide variant	NM_000101.4(CYBA):c.108G>A (p.Trp36Ter)	Pathogenic	-1	RCV002876405	Granulomatous disease, chronic, autosomal recessive, cytochrome b-negative	GRCh38	G>A	REPAIR	CGTGGCCACAGCTGGGCGCTTCACCCAGTGgTACTTTGGTGCCTACTCCATTGTGGCGGGC	FALSE
2895068	single nucleotide variant	NM_000101.4(CYBA):c.107G>A (p.Trp36Ter)	Pathogenic	-1	RCV003499993	Granulomatous disease, chronic, autosomal recessive, cytochrome b-negative	GRCh38	G>A	REPAIR	TCGTGGCCACAGCTGGGCGCTTCACCCAGTgGTACTTTGGTGCCTACTCCATTGTGGCGGG	FALSE
2980821	single nucleotide variant	NM_000101.4(CYBA):c.18G>A (p.Trp6Ter)	Pathogenic	-1	RCV003604268	Granulomatous disease, chronic, autosomal recessive, cytochrome b-negative	GRCh38	G>A	REPAIR	GGTTCGTGTCGCCATGGGGCAGATCGAGTGgGCCATGTGGGCCAACGAACAGGCGCTGGCG	FALSE
17307	single nucleotide variant	NM_014874.4(MFN2):c.281G>A (p.Arg94Gln)	Pathogenic	28940291	RCV000002356|RCV000286431|RCV000463055|RCV000857091|RCV003332992|RCV003343597|RCV003332993	Charcot-Marie-Tooth disease type 2A2|not provided|Charcot-Marie-Tooth disease type 2|Charcot-Marie-Tooth disease|Charcot-Marie-Tooth disease, axonal, autosomal recessive, type 2a2b;|Inborn genetic diseases|Neuropathy, hereditary motor and sensory, type 6A	GRCh38	G>A	REPAIR	AAGTGAGAGGCATCAGTGAGGTGCTGGCTCgGAGGCACATGAAAGTGGCTTTTTTTGGCCG	FALSE
17309	single nucleotide variant	NM_014874.4(MFN2):c.227T>C (p.Leu76Pro)	Pathogenic	28940293	RCV000002358|RCV000200837|RCV000653847	Charcot-Marie-Tooth disease type 2A2|not provided|Charcot-Marie-Tooth disease type 2	GRCh38	T>C	RESCUE	TGGACCCCGTTACCACAGAAGAACAGGTTCtGGACGTCAAAGGTTACCTATCCAAAGTGAG	FALSE
17310	single nucleotide variant	NM_014874.4(MFN2):c.839G>A (p.Arg280His)	Pathogenic	28940294	RCV000002359|RCV000236600|RCV000549934|RCV000789418|RCV001836692|RCV002468552	Charcot-Marie-Tooth disease type 2A2|not provided|Charcot-Marie-Tooth disease type 2|Charcot-Marie-Tooth disease|Peripheral neuropathy|Neuropathy, hereditary motor and sensory, type 6A	GRCh38	G>A	REPAIR	TGGAGGAGGTGCGGCGGCAGCACATGGAGCgTTGTACCAGCTTCCTGGTGGATGAGCTGGG	FALSE
39693	single nucleotide variant	NM_014874.4(MFN2):c.647T>C (p.Phe216Ser)	Pathogenic	387906990	RCV000023714|RCV000235670|RCV000456775	Charcot-Marie-Tooth disease, axonal, autosomal recessive, type 2a2b;|not provided|Charcot-Marie-Tooth disease type 2	GRCh38	T>C	RESCUE	CCACAGAGCTGGACAGCTGGATTGACAAGTtTTGTCTGGATGCTGATGTGTTTGTGCTGGT	FALSE
244149	single nucleotide variant	NM_014874.4(MFN2):c.730G>A (p.Val244Met)	Pathogenic	879253777	RCV000235053|RCV000693266	Charcot-Marie-Tooth disease type 2A2|Charcot-Marie-Tooth disease type 2	GRCh38	G>A	REPAIR	ATGCAGACGGAAAAGCACTTCTTCCACAAGgTGAGTGAGCGTCTCTCCCGGCCAAACATCT	TRUE
556615	single nucleotide variant	NM_014874.4(MFN2):c.638T>C (p.Ile213Thr)	Pathogenic	1557524703	RCV000697709|RCV000789396	Charcot-Marie-Tooth disease type 2|Charcot-Marie-Tooth disease	GRCh38	T>C	RESCUE	TTGATGTCACCACAGAGCTGGACAGCTGGAtTGACAAGTTTTGTCTGGATGCTGATGTGTT	FALSE
558098	single nucleotide variant	NM_014874.4(MFN2):c.2171T>C (p.Leu724Pro)	Pathogenic	1557537346	RCV000695484|RCV000789361|RCV003892551	Charcot-Marie-Tooth disease type 2|Charcot-Marie-Tooth disease|MFN2-related condition	GRCh38	T>C	RESCUE	TTGCCGCCATGAACAAGAAAATTGAGGTTCtTGACTCACTTCAGAGCAAAGCAAAGCTGCT	TRUE
624892	single nucleotide variant	NM_014874.4(MFN2):c.275T>C (p.Leu92Pro)	Pathogenic	1569816285	RCV000790024|RCV001064640	Charcot-Marie-Tooth disease|Charcot-Marie-Tooth disease type 2	GRCh38	T>C	RESCUE	TATCCAAAGTGAGAGGCATCAGTGAGGTGCtGGCTCGGAGGCACATGAAAGTGGCTTTTTT	FALSE
682974	single nucleotide variant	NM_014874.4(MFN2):c.718T>C (p.Phe240Leu)	Pathogenic	1557525005	RCV000857098|RCV001858529	Charcot-Marie-Tooth disease|Charcot-Marie-Tooth disease type 2	GRCh38	T>C	RESCUE	GAGTCCACCCTGATGCAGACGGAAAAGCACtTCTTCCACAAGGTGAGTGAGCGTCTCTCCC	TRUE
2137560	single nucleotide variant	NM_014874.4(MFN2):c.1892G>A (p.Trp631Ter)	Pathogenic	-1	RCV003018188	Charcot-Marie-Tooth disease type 2	GRCh38	G>A	REPAIR	TTGGAGGAGTGGTGTGGAAGGCAGTGGGCTgGCGGCTCATTGCCCTCTCCTTTGGGCTCTA	FALSE
2903156	single nucleotide variant	NM_014874.4(MFN2):c.779G>A (p.Trp260Ter)	Pathogenic	-1	RCV003582715	Charcot-Marie-Tooth disease type 2	GRCh38	G>A	REPAIR	GGCCAAACATCTTCATCCTGAACAACCGCTgGGATGCATCTGCCTCAGAGCCCGAGTACAT	FALSE
17328	single nucleotide variant	NM_015046.7(SETX):c.1166T>C (p.Leu389Ser)	Pathogenic	29001584	RCV000002379|RCV000644828|RCV000724322|RCV000789615|RCV003233065	Amyotrophic lateral sclerosis type 4|Spinocerebellar ataxia, autosomal recessive, with axonal neuropathy 2;Amyotrophic lateral sclerosis type 4|not provided|Distal spinal muscular atrophy|Spinocerebellar ataxia, autosomal recessive, with axonal neuropathy 2	GRCh38	T>C	RESCUE	GTCCTAACATGTATGAAGAAATGGAAACATtAGCCAGTGTACTTCAGTCAGATATTGGTCA	FALSE
213587	single nucleotide variant	NM_015046.7(SETX):c.6106G>A (p.Gly2036Arg)	Pathogenic	863224919	RCV001723827	not provided	GRCh38	G>A	REPAIR	GAAAAATGTAAAGACAAGAAGAATCCTTTAgGAAACTGTGGAGATATAAATTTAGTACGAC	TRUE
577103	single nucleotide variant	NM_015046.7(SETX):c.5267T>C (p.Phe1756Ser)	Pathogenic	762175796	RCV000713218	not provided	GRCh38	T>C	RESCUE	TTTTTTTCCCTTTGATGGTATTGAATACTTtTGAAACAGTGGCACAAGAATGGCTCAACTC	FALSE
800789	single nucleotide variant	NM_015046.7(SETX):c.719G>A (p.Gly240Asp)	Pathogenic	1589757407	RCV001003375	Spinocerebellar ataxia, autosomal recessive, with axonal neuropathy 2	GRCh38	G>A	REPAIR	ATACTACCAACTACAAAAGCTATTGGTTAGgTATTTGCATGTTGCTGACCATTCTTGAGGA	TRUE
1036842	single nucleotide variant	NM_015046.7(SETX):c.3247T>C (p.Phe1083Leu)	Pathogenic	2131444517	RCV001353342	Spinocerebellar ataxia, autosomal recessive, with axonal neuropathy 2	GRCh38	T>C	RESCUE	TTTGAGGAATCTGATTCTCAGTGTTTTGAGtTTGAAAGTTCATCTGAAGTGTTTTCAGTTT	FALSE
1357493	single nucleotide variant	NM_015046.7(SETX):c.1484T>C (p.Leu495Pro)	Pathogenic	2131461009	RCV001872206	Amyotrophic lateral sclerosis type 4;Spinocerebellar ataxia, autosomal recessive, with axonal neuropathy 2	GRCh38	T>C	RESCUE	GGGTGGAAGCCGTCGTCAAATGTGCCAAGCtTCCTACCACTGCGTTTACACGGAGTTCTGA	FALSE
17338	single nucleotide variant	NM_005609.4(PYGM):c.613G>A (p.Gly205Ser)	Pathogenic	119103251	RCV000002389|RCV000414632	Glycogen storage disease, type V|not provided	GRCh38	G>A	REPAIR	CCCGAGTTCACGCTACCTGTGCACTTCTACgGCCATGTGGAGCACACCAGCCAGGGTGCCA	FALSE
17343	single nucleotide variant	NM_005609.4(PYGM):c.1187T>C (p.Leu396Pro)	Pathogenic	119103254	RCV000002394	Glycogen storage disease, type V	GRCh38	T>C	RESCUE	AGCGCTGGCCGGTGCACCTCTTGGAGACGCtGCTGCCGCGGCACCTCCAGATCATCTACGA	FALSE
640250	single nucleotide variant	NM_005609.4(PYGM):c.2083G>A (p.Gly695Arg)	Pathogenic	768604948	RCV000815465	Glycogen storage disease, type V	GRCh38	G>A	REPAIR	AACGGGGCTCTGACCATTGGCACCATGGACgGGGCCAATGTGGAGATGGCAGAAGAGGCGG	FALSE
1426236	single nucleotide variant	NM_005609.4(PYGM):c.734G>A (p.Trp245Ter)	Pathogenic	2135836483	RCV001993352	Glycogen storage disease, type V	GRCh38	G>A	REPAIR	GCAACAATGTTGTCAACACCATGCGCCTCTgGTCTGCCAAGGCTCCCAATGACTTCAACCT	FALSE
1451166	single nucleotide variant	NM_005609.4(PYGM):c.569G>A (p.Trp190Ter)	Pathogenic	2135839308	RCV002002518	Glycogen storage disease, type V	GRCh38	G>A	REPAIR	CCGATGACTGGCTTCGCTACGGCAACCCCTgGGAGAAGGCCCGGCCCGAGTTCACGCTACC	FALSE
1878134	single nucleotide variant	NM_005609.4(PYGM):c.1469G>A (p.Arg490Gln)	Pathogenic	-1	RCV003058322	Glycogen storage disease, type V	GRCh38	G>A	REPAIR	TCCAGAATAAGACCAACGGCATCACCCCTCgGCGCTGGCTGGTTCTGTGTAACCCCGGGCT	FALSE
2167995	single nucleotide variant	NM_005609.4(PYGM):c.648G>A (p.Trp216Ter)	Pathogenic	-1	RCV003034713	Glycogen storage disease, type V	GRCh38	G>A	REPAIR	TGTGGAGCACACCAGCCAGGGTGCCAAGTGgGTGGACACACAGGTGGTACTGGCCATGCCC	FALSE
2833142	single nucleotide variant	NM_005609.4(PYGM):c.1045G>A (p.Glu349Lys)	Pathogenic	-1	RCV003463411	Glycogen storage disease, type V	GRCh38	G>A	REPAIR	AATGACACCCACCCCTCCCTGGCCATCCCCgAGCTGATGAGGATCCTGGTGGACCTGGAAC	FALSE
2833149	single nucleotide variant	NM_005609.4(PYGM):c.1475G>A (p.Trp492Ter)	Pathogenic	-1	RCV003471761	Glycogen storage disease, type V	GRCh38	G>A	REPAIR	ATAAGACCAACGGCATCACCCCTCGGCGCTgGCTGGTTCTGTGTAACCCCGGGCTGGCAGA	FALSE
2855831	single nucleotide variant	NM_005609.4(PYGM):c.3G>A (p.Met1Ile)	Pathogenic	-1	RCV003498270	Glycogen storage disease, type V	GRCh38	G>A	REPAIR	GTCCAGTCCGGCCCGCCCTCCTGCAGCCATgTCCCGGCCCCTGTCAGACCAAGAGAAAAGA	TRUE
17394	single nucleotide variant	NM_206933.4(USH2A):c.956G>A (p.Cys319Tyr)	Pathogenic	121912599	RCV000002449|RCV000303941|RCV001004780|RCV001074393|RCV000824798|RCV003460406	Usher syndrome type 2A|not provided|Usher syndrome|Retinal dystrophy|Rare genetic deafness|Retinitis pigmentosa 39	GRCh38	G>A	REPAIR	CGCGGGTCCACCCTTTGGCACAGCGGTACTgCATTCCTAATGATGCAGGAGACACAGCTGA	FALSE
17396	single nucleotide variant	NM_206933.4(USH2A):c.11864G>A (p.Trp3955Ter)	Pathogenic	111033364	RCV000002451|RCV000414867|RCV000412373|RCV000414231|RCV000415089|RCV000504922|RCV001074873|RCV000824781|RCV001003260|RCV001806999|RCV001813732|RCV002476913|RCV003314546|RCV003114173|RCV003904796	Usher syndrome type 2A|Hearing impairment|Retinitis pigmentosa 39|not provided|Congenital sensorineural hearing impairment|Retinitis pigmentosa|Retinal dystrophy|Rare genetic deafness;Usher syndrome|Usher syndrome type 2|Rod-cone dystrophy|USH2A-Related Disorders|Usher syndrome type 2A;Retinitis pigmentosa 39|Usher syndrome type 3A|Usher syndrome|USH2A-related condition	GRCh38	G>A	REPAIR	GTAACTCCAAGGGTTCAGTGGAGAGTCTGTgGTCATTAACACAAACTCTGGAAGCTCCACC	FALSE
57633	single nucleotide variant	NM_206933.4(USH2A):c.1606T>C (p.Cys536Arg)	Pathogenic	111033273	RCV000041794|RCV000413438|RCV000678646|RCV000787727|RCV000984314|RCV001074602|RCV002483034	Rare genetic deafness|not provided|Retinitis pigmentosa 39|Retinitis pigmentosa|Usher syndrome type 2A|Retinal dystrophy|Retinitis pigmentosa 39;Usher syndrome type 2A	GRCh38	T>C	RESCUE	AACTGCGACACAACAAGCCAGCCATATAGAtGCCTCTGCTCCCAGGAGAGCTTCACTGAAG	FALSE
57697	single nucleotide variant	NM_206933.4(USH2A):c.5581G>A (p.Gly1861Ser)	Pathogenic	375668376	RCV000041861|RCV000667951|RCV000710326|RCV001074044|RCV001214945|RCV003415781|RCV003460552	Rare genetic deafness|Retinitis pigmentosa 39;Usher syndrome type 2A|Usher syndrome|Retinal dystrophy|not provided|USH2A-related condition|Retinitis pigmentosa 39	GRCh38	G>A	REPAIR	CAACATTTGTGTTTGGAACAAGGTTTCGGTgGTTGCATGAAGGATGTTAAATTTACACGGG	FALSE
57716	single nucleotide variant	NM_206933.4(USH2A):c.6224G>A (p.Trp2075Ter)	Pathogenic	111033386	RCV000041880|RCV001073793|RCV001042426|RCV001826597|RCV003450867	Rare genetic deafness|Retinal dystrophy|not provided|Usher syndrome type 2A|Retinitis pigmentosa 39	GRCh38	G>A	REPAIR	AATCCCTTCCCAGTTCTTTGCTGCTCTCCTgGAACCCACCCAAAAAGGCAAATGGTATTAT	TRUE
137049	single nucleotide variant	NM_206933.4(USH2A):c.3407G>A (p.Ser1136Asn)	Pathogenic	483353055	RCV000119824|RCV000675179|RCV000787729|RCV001089677|RCV001231408	Usher syndrome type 2A|Usher syndrome type 2A;Retinitis pigmentosa 39|Cone-rod dystrophy|Usher syndrome|not provided	GRCh38	G>A	REPAIR	AGACCACCAATGTGCATGGTTCAACAAGGAgTGTAGCTGTCACTTACAAGACAAAACCAGG	TRUE
152901	single nucleotide variant	NM_206933.4(USH2A):c.6399G>A (p.Trp2133Ter)	Pathogenic	55958016	RCV000132714|RCV003888574|RCV003462053|RCV003556178	Retinitis pigmentosa|Retinal dystrophy|Retinitis pigmentosa 39|not provided	GRCh38	G>A	REPAIR	CACACATGTGGGCTGTACAAACAGTTCCTGgGTCCTACTGTACACAGCACAGCTGCCACCA	FALSE
152903	single nucleotide variant	NM_206933.4(USH2A):c.9751T>C (p.Cys3251Arg)	Pathogenic	527236118	RCV000132717|RCV003237744	Retinitis pigmentosa|not provided	GRCh38	T>C	RESCUE	TACGCTAGAATTCTACCAGGTGAAGTATGCtGTCCAGATGAACAGCACAATCGGGTTTCTG	FALSE
172388	single nucleotide variant	NM_206933.4(USH2A):c.5012G>A (p.Gly1671Asp)	Pathogenic	727505116	RCV000156571|RCV000505112|RCV000725477|RCV001004787|RCV003416014|RCV003462063|RCV003991016	not specified|Retinitis pigmentosa|not provided|Usher syndrome|USH2A-related condition|Retinitis pigmentosa 39|Retinal dystrophy	GRCh38	G>A	REPAIR	ATCCTGAGATAATCCAAAAAGGTTTTGTGGgCTGTCTCAAGGATGTACATTTTATGAAGAA	TRUE
172924	single nucleotide variant	NM_206933.4(USH2A):c.632G>A (p.Trp211Ter)	Pathogenic	727504893	RCV000156272|RCV003479025|RCV003462062	Rare genetic deafness|Usher syndrome|Retinitis pigmentosa 39	GRCh38	G>A	REPAIR	TGACACTGGGGAGAATTCTTGTGAAGAAATgGATTCATCTTAGTGTGCAGGTGCATCAGAC	FALSE
198604	single nucleotide variant	NM_206933.4(USH2A):c.3367T>C (p.Tyr1123His)	Pathogenic	794729204	RCV003727639	not provided	GRCh38	T>C	RESCUE	ACAGACCTGTTACCATATACCAAATATTCCtATTACATTGAGACCACCAATGTGCATGGTT	FALSE
268093	single nucleotide variant	NM_206933.4(USH2A):c.14175G>A (p.Trp4725Ter)	Pathogenic	886042722	RCV000316815|RCV003463751	not provided|Retinitis pigmentosa 39	GRCh38	G>A	REPAIR	GAATTCTGCAGGAAAAGCCCCCAGTAGCTGgACATGGTGCAGAACCGGGCCAGCCCCACCA	TRUE
268243	single nucleotide variant	NM_206933.4(USH2A):c.9390G>A (p.Trp3130Ter)	Pathogenic	886042766	RCV000374543	not provided	GRCh38	G>A	REPAIR	CATCACTTCAAGATCTCTTCAAATTGATTGgGTGTCTCCACGGAAGCCAAATGGCATCATT	FALSE
361560	single nucleotide variant	NM_206933.4(USH2A):c.11105G>A (p.Trp3702Ter)	Pathogenic	1057519193	RCV000416074|RCV001074930|RCV003449038|RCV000671186|RCV003449039	not provided|Retinal dystrophy|Usher syndrome type 2A|Usher syndrome type 2A;Retinitis pigmentosa 39|Retinitis pigmentosa 39	GRCh38	G>A	REPAIR	TCATCAATTCTACAACAGTGGAATTATATTgGAGTCTGCCAGAAAAGCCCAATGGCCTCGT	TRUE
364778	single nucleotide variant	NM_206933.4(USH2A):c.1227G>A (p.Trp409Ter)	Pathogenic	397517979	RCV000438959|RCV000589870|RCV001833524|RCV000667167	not provided|Retinitis pigmentosa 39|Usher syndrome type 2A|Usher syndrome type 2A;Retinitis pigmentosa 39	GRCh38	G>A	REPAIR	TCAAAGGAAGAAGGAAAATAGTTTAGATTGgGAGGACTGGCAATATTTTGCCAGGAATTGT	TRUE
540876	single nucleotide variant	NM_206933.4(USH2A):c.8079G>A (p.Trp2693Ter)	Pathogenic	1553273330	RCV000669141|RCV001073245|RCV001389152|RCV003453280|RCV003453281	Usher syndrome type 2A;Retinitis pigmentosa 39|Retinal dystrophy|not provided|Usher syndrome type 2A|Retinitis pigmentosa 39	GRCh38	G>A	REPAIR	TATTGACAAGACTTCTGCTCTTAGCCCATGgACAAAATATGAATATCGGGTACTGATGAGC	TRUE
540909	single nucleotide variant	NM_206933.4(USH2A):c.5399G>A (p.Trp1800Ter)	Pathogenic	1553299079	RCV000672460|RCV001074797|RCV001091135|RCV002272322|RCV002469251|RCV003453347	Retinitis pigmentosa 39;Usher syndrome type 2A|Retinal dystrophy|not provided|Usher syndrome type 2A|Usher syndrome|Retinitis pigmentosa 39	GRCh38	G>A	REPAIR	TGCTGGGGCTATCCTATTGTAATGGAAAGTgGAATAAAGTCATTATTAAAAAGGAAGGCTC	TRUE
540937	single nucleotide variant	NM_206933.4(USH2A):c.8834G>A (p.Trp2945Ter)	Pathogenic	760302201	RCV000673985|RCV001861829|RCV003453372|RCV003453373	Usher syndrome type 2A;Retinitis pigmentosa 39|not provided|Usher syndrome type 2A|Retinitis pigmentosa 39	GRCh38	G>A	REPAIR	TCCTTAACCACACAGCCATCGACGTGAGGTgGGCTAAACCAACTGTTCAAGACCTACAAGG	FALSE
541104	single nucleotide variant	NM_206933.4(USH2A):c.538T>C (p.Ser180Pro)	Pathogenic	1171672823	RCV000669584|RCV001058017|RCV001797778|RCV001829859	Retinitis pigmentosa 39;Usher syndrome type 2A|not provided|Usher syndrome|Usher syndrome type 2A	GRCh38	T>C	RESCUE	GATGGGCAGATTGTGTTCAAACTTACAATAtCTGAGAAAGAGACCATGTTTTATTATCGCA	FALSE
627354	single nucleotide variant	NM_206933.4(USH2A):c.12854G>A (p.Trp4285Ter)	Pathogenic	766491471	RCV000814161	not provided	GRCh38	G>A	REPAIR	CTATGAATCCCCAAAAACTGCTGATTTCCTgGATCCCACCAGAACAGTCTAATGGTATTAT	TRUE
627364	single nucleotide variant	NM_206933.4(USH2A):c.3788G>A (p.Trp1263Ter)	Pathogenic	1572042090	RCV000793284	not provided	GRCh38	G>A	REPAIR	AAATCAGTTCTACAGAACTTCATGTAGAATgGTCTCCACCAGCGGAACTAAATGGAATAAT	FALSE
801282	single nucleotide variant	NM_206933.4(USH2A):c.13804T>C (p.Phe4602Leu)	Pathogenic	755099565	RCV001199577	Retinitis pigmentosa	GRCh38	T>C	RESCUE	CAGTCATATATAGTAAACCAGCTGAAGCCAtTTCACAGGTATGAAATACGAATTCAAGCGT	FALSE
801284	single nucleotide variant	NM_206933.4(USH2A):c.12855G>A (p.Trp4285Ter)	Pathogenic	1657965422	RCV001199583|RCV003467566	Usher syndrome type 2|Retinitis pigmentosa 39	GRCh38	G>A	REPAIR	TATGAATCCCCAAAAACTGCTGATTTCCTGgATCCCACCAGAACAGTCTAATGGTATTATC	TRUE
801289	single nucleotide variant	NM_206933.4(USH2A):c.11129G>A (p.Gly3710Asp)	Pathogenic	764113446	RCV001199570	Retinitis pigmentosa	GRCh38	G>A	REPAIR	TATATTGGAGTCTGCCAGAAAAGCCCAATGgCCTCGTTTCTCAATATCAATTGAGTCGTAA	TRUE
801306	single nucleotide variant	NM_206933.4(USH2A):c.668T>C (p.Ile223Thr)	Pathogenic	2038569132	RCV001199804	Usher syndrome type 2	GRCh38	T>C	RESCUE	ATCTTAGTGTGCAGGTGCATCAGACAAAAAtCAGCTTCTTTATCAATGGCGTGGAGAAGGA	TRUE
801590	single nucleotide variant	NM_206933.4(USH2A):c.11754G>A (p.Trp3918Ter)	Pathogenic	1358947010	RCV001004144|RCV001383730|RCV002489513|RCV003455060	Usher syndrome type 2A|not provided|Usher syndrome type 2A;Retinitis pigmentosa 39|Retinitis pigmentosa 39	GRCh38	G>A	REPAIR	CATTGAAGAGGAGTCTGTTTTATTTGTCTGgTCAGAAGGAGCCCTTGAATTTATGGATGAA	FALSE
823398	single nucleotide variant	NM_206933.4(USH2A):c.8231G>A (p.Trp2744Ter)	Pathogenic	1664846292	RCV001036117	not provided	GRCh38	G>A	REPAIR	TGCTGGAACCCGATGCAGTCCAGGTCACTTgGAAACCCCCACTCATCCAGAACGGAGACAT	FALSE
823426	single nucleotide variant	NM_206933.4(USH2A):c.5079G>A (p.Trp1693Ter)	Pathogenic	2032072206	RCV001069986|RCV003469261	not provided|Retinitis pigmentosa 39	GRCh38	G>A	REPAIR	TCCGTCAGCTATTTGGGAACCTCTGGATTGgCAGAGTTCTGAAGAACAAATCAACGTGTAT	FALSE
823448	single nucleotide variant	NM_206933.4(USH2A):c.3220T>C (p.Trp1074Arg)	Pathogenic	1344390541	RCV001038387	not provided	GRCh38	T>C	RESCUE	GTTCAAAGTTCTTCTGCTATCAATCTCTCCtGGAGTCCACCTGATTCTCCAAATGCCCACT	FALSE
855988	single nucleotide variant	NM_206933.4(USH2A):c.4576G>A (p.Gly1526Arg)	Pathogenic	769198746	RCV001075822|RCV001381658|RCV002250723|RCV003455425	Retinal dystrophy|not provided|Usher syndrome type 2A|Retinitis pigmentosa 39	GRCh38	G>A	REPAIR	ATGATGAAAGGAATCCGTTTCATAGGAAATgGGTATTGTAAATTTCCCAGCTCCACTCACC	FALSE
930301	single nucleotide variant	NM_206933.4(USH2A):c.8628G>A (p.Trp2876Ter)	Pathogenic	1180119632	RCV001202936|RCV003462680	not provided|Retinitis pigmentosa 39	GRCh38	G>A	REPAIR	ATCAAATCCCCCAGAAGATTTAAATCGGTGgCACAATATTTATTCAGGAACTCAGTGGCTT	FALSE
941739	single nucleotide variant	NM_206933.4(USH2A):c.3251G>A (p.Trp1084Ter)	Pathogenic	1363689100	RCV001230360|RCV003462783	not provided|Retinitis pigmentosa 39	GRCh38	G>A	REPAIR	GGAGTCCACCTGATTCTCCAAATGCCCACTgGCTTACTTACAGTTTACTCAGGGATGGTTT	FALSE
974960	single nucleotide variant	NM_206933.4(USH2A):c.13128G>A (p.Trp4376Ter)	Pathogenic	1349682845	RCV001268158|RCV003462847	not provided|Retinitis pigmentosa 39	GRCh38	G>A	REPAIR	CGTCAGTGCCACTCAAATGAATGTATGTTGgTCACCGCCCACAGTGCAAAATGGAAAGATT	TRUE
974961	single nucleotide variant	NM_206933.4(USH2A):c.12759G>A (p.Trp4253Ter)	Pathogenic	1657973895	RCV001268754	not provided	GRCh38	G>A	REPAIR	GAATTCAGCTGGGCATACCTGTAGCTCTTGgAATGTGGTGAGGACATTGCAAGCACCTCCA	FALSE
1002479	single nucleotide variant	NM_206933.4(USH2A):c.13465G>A (p.Gly4489Ser)	Pathogenic	1293619630	RCV001315188|RCV003235546|RCV003473854|RCV003449895	not provided|Usher syndrome|Retinitis pigmentosa 39|Usher syndrome type 2A	GRCh38	G>A	REPAIR	CTTAGGAGGGATGGAACCATTGTATATACAgGCTTGGAAACACGCTATCGTGATTTTACTC	FALSE
1019291	single nucleotide variant	NM_206933.4(USH2A):c.4056G>A (p.Trp1352Ter)	Pathogenic	2034899344	RCV001335661	Retinitis pigmentosa 39	GRCh38	G>A	REPAIR	GAATATGGCTGGAAGTGTGTCTTCTGCCTGgGTCTCAGAAAGAACGGGAGAATCAGCACCT	FALSE
1022929	single nucleotide variant	NM_206933.4(USH2A):c.14288G>A (p.Gly4763Glu)	Pathogenic	781195579	RCV001352306|RCV001825980	not provided|Usher syndrome type 2A	GRCh38	G>A	REPAIR	TCAACATCAGTGCCCCTGGGAAGCCCAACGgGATCGTCAGTCTCTACAGGCTGTTCTCCAG	FALSE
1039786	single nucleotide variant	NM_206933.4(USH2A):c.12283G>A (p.Gly4095Ser)	Pathogenic	1315543696	RCV001366542	not provided	GRCh38	G>A	REPAIR	CTACAGTGGTCAGAACCTATGAGAACCAATgGTGTGATTAAGACATACAACATCTTCAGTG	FALSE
1058561	single nucleotide variant	NM_206933.4(USH2A):c.15126G>A (p.Trp5042Ter)	Pathogenic	2102630641	RCV001384687	not provided	GRCh38	G>A	REPAIR	CAAAAGCACAGAGTTCTACAGCGAGCTGTGgTTCATAGTGTTAATGGCGATGCTGGGCTTG	TRUE
1058590	single nucleotide variant	NM_206933.4(USH2A):c.11660G>A (p.Trp3887Ter)	Pathogenic	1660298900	RCV001385226	not provided	GRCh38	G>A	REPAIR	CACTGGGGTCAGCTTGCATAGAGATTAAGTgGATGCCACCTGAAAAACCAAATGGAATCAT	TRUE
1058593	single nucleotide variant	NM_206933.4(USH2A):c.11106G>A (p.Trp3702Ter)	Pathogenic	2102742278	RCV001388542	not provided	GRCh38	G>A	REPAIR	CATCAATTCTACAACAGTGGAATTATATTGgAGTCTGCCAGAAAAGCCCAATGGCCTCGTT	TRUE
1058597	single nucleotide variant	NM_206933.4(USH2A):c.10829G>A (p.Trp3610Ter)	Pathogenic	2102760660	RCV001390732	not provided	GRCh38	G>A	REPAIR	CCCTAAGTGCAGTGGCTCTGCATCTGAGCTgGAGTGTCCCTGAGAAATCAAACGGCGTCAT	FALSE
1058617	single nucleotide variant	NM_206933.4(USH2A):c.6782G>A (p.Trp2261Ter)	Pathogenic	2102476647	RCV001382722	not provided	GRCh38	G>A	REPAIR	CATATTCACCTGACTCCTTTAATGTCTCCTgGACTGAGCCTGAATATCCGAATGGTGTTAT	FALSE
1174247	single nucleotide variant	NM_206933.4(USH2A):c.13655G>A (p.Trp4552Ter)	Pathogenic	2102664776	RCV001542723	Usher syndrome type 2A	GRCh38	G>A	REPAIR	CCAGGGGTCCTCAGGAGATCTTAGTGAACTgGGACCCTCCAGTGAGAACAAATGGTGATAT	FALSE
1174248	single nucleotide variant	NM_206933.4(USH2A):c.12356T>C (p.Phe4119Ser)	Pathogenic	776587395	RCV001542726	Retinitis pigmentosa 39	GRCh38	T>C	RESCUE	AGTACTCTGGTTTGAATCGTCAGTTTCTCTtCCGCCGCCTGGATCCTTTCACTCTCTACAC	FALSE
1341273	single nucleotide variant	NM_206933.4(USH2A):c.6570G>A (p.Trp2190Ter)	Pathogenic	2102481922	RCV001874043	not provided	GRCh38	G>A	REPAIR	GTCAAACCATACACATGATTTTACAATTTGgAGTGTCATCTATAACAGTACAGAACTTTTC	FALSE
1369592	single nucleotide variant	NM_206933.4(USH2A):c.172T>C (p.Cys58Arg)	Pathogenic	2039689429	RCV001928650	not provided	GRCh38	T>C	RESCUE	AAAGTTTCCATCGTGCCAACCCAAGCAGTAtGTGGACTCCCAGACCGAAGCACTTTTTGTC	FALSE
1380225	single nucleotide variant	NM_206933.4(USH2A):c.7569G>A (p.Trp2523Ter)	Pathogenic	2102469493	RCV001970166	not provided	GRCh38	G>A	REPAIR	CAATGGATTTGGCAGTGCACATAGTTCTTGgATTCCATTCATGACCGCAGAGGACAAACCT	FALSE
1402912	single nucleotide variant	NM_206933.4(USH2A):c.11955G>A (p.Trp3985Ter)	Pathogenic	942584750	RCV001898191	not provided	GRCh38	G>A	REPAIR	CACGAGTGCTCATTCAGTTCTGTTGAATTGgACAAAGCCAGAATCTCCCAATGGCATTATC	FALSE
1405835	single nucleotide variant	NM_206933.4(USH2A):c.12728G>A (p.Trp4243Ter)	Pathogenic	2102666433	RCV001940914	not provided	GRCh38	G>A	REPAIR	GGACGCAGTGTGAATATAAAATCTACACTTgGAATTCAGCTGGGCATACCTGTAGCTCTTG	TRUE
1453905	single nucleotide variant	NM_206933.4(USH2A):c.15125G>A (p.Trp5042Ter)	Pathogenic	2102630643	RCV001913357	not provided	GRCh38	G>A	REPAIR	GCAAAAGCACAGAGTTCTACAGCGAGCTGTgGTTCATAGTGTTAATGGCGATGCTGGGCTT	TRUE
1461951	single nucleotide variant	NM_206933.4(USH2A):c.12525G>A (p.Trp4175Ter)	Pathogenic	1657987278	RCV001978911	not provided	GRCh38	G>A	REPAIR	TGTGAAGTCCACCAGTGTTGAGCTGAGCTGgTCTGAGCCTGTTAACCCAAATGGAAAAATA	TRUE
1476285	single nucleotide variant	NM_206933.4(USH2A):c.10437G>A (p.Trp3479Ter)	Pathogenic	1308924086	RCV001899733	not provided	GRCh38	G>A	REPAIR	CATGACATATGAGTACAGGATTTCTGCCTGgAACAGCTATGGGCGAGGACTCAGCAAAGCT	FALSE
1486077	single nucleotide variant	NM_206933.4(USH2A):c.4325T>C (p.Phe1442Ser)	Pathogenic	766108245	RCV002044917	not provided	GRCh38	T>C	RESCUE	AAGGACTGAAACCTTATAGGATATATGAGTtTACTATTACTCTCTGCAATTCAGTTGGTTG	FALSE
1487719	single nucleotide variant	NM_206933.4(USH2A):c.2297G>A (p.Cys766Tyr)	Pathogenic	2036066367	RCV001981361	not provided	GRCh38	G>A	REPAIR	ACAAATTCTGCAATCCTCACTCTGGGCAGTgTGAGTGCAAAAAAGAAGCCAAAGGACTTCA	TRUE
1496597	single nucleotide variant	NM_206933.4(USH2A):c.14181G>A (p.Trp4727Ter)	Pathogenic	935176131	RCV001895486	not provided	GRCh38	G>A	REPAIR	TGCAGGAAAAGCCCCCAGTAGCTGGACATGgTGCAGAACCGGGCCAGCCCCACCAGAAGGT	TRUE
1500877	single nucleotide variant	NM_206933.4(USH2A):c.1978G>A (p.Gly660Arg)	Pathogenic	2102552084	RCV001974597	not provided	GRCh38	G>A	REPAIR	AATGGTAGCATTCTTTGTGATCAGATTGGAgGACAGTGTAATTGTAAGAGACACGTGTCTG	FALSE
1701789	single nucleotide variant	NM_206933.4(USH2A):c.8141G>A (p.Trp2714Ter)	Pathogenic	-1	RCV002284020	Usher syndrome type 2A	GRCh38	G>A	REPAIR	CTCTTCATGGAGGCACAAACAGCAGTGCTTgGGTAGAAGTTACCACAAGACCCTCACGACC	FALSE
1780942	single nucleotide variant	NM_206933.4(USH2A):c.1850G>A (p.Cys617Tyr)	Pathogenic	-1	RCV002308732	Usher syndrome type 2	GRCh38	G>A	REPAIR	ATTGTGAGCATAACACTACAGGAAGGAACTgTGAGCTGTGCAAGGATTACTTTTTCCGACA	FALSE
1891997	single nucleotide variant	NM_206933.4(USH2A):c.1963T>C (p.Cys655Arg)	Pathogenic	-1	RCV003079019	not provided	GRCh38	T>C	RESCUE	ACAGTTGGCACTAGAAATGGTAGCATTCTTtGTGATCAGATTGGAGGACAGTGTAATTGTA	FALSE
1925166	single nucleotide variant	NM_206933.4(USH2A):c.14174G>A (p.Trp4725Ter)	Pathogenic	-1	RCV002651402	not provided	GRCh38	G>A	REPAIR	TGAATTCTGCAGGAAAAGCCCCCAGTAGCTgGACATGGTGCAGAACCGGGCCAGCCCCACC	TRUE
1925181	single nucleotide variant	NM_206933.4(USH2A):c.9449G>A (p.Trp3150Ter)	Pathogenic	-1	RCV002651408|RCV003459771	not provided|Retinitis pigmentosa 39	GRCh38	G>A	REPAIR	TTCTTGGATATGATCTCCTATGGAAAACATgGTATCCATGCGCTAAAACTCAAAAGTTAGT	TRUE
1925183	single nucleotide variant	NM_206933.4(USH2A):c.7931G>A (p.Trp2644Ter)	Pathogenic	-1	RCV002651409	not provided	GRCh38	G>A	REPAIR	CTGATACTCCAACATCTGTGATTATATCTTgGCAACCCCCTACCCACCCCAATGGCTTGGT	FALSE
1925186	single nucleotide variant	NM_206933.4(USH2A):c.6488G>A (p.Trp2163Ter)	Pathogenic	-1	RCV002634339	not provided	GRCh38	G>A	REPAIR	TCCTGGATTCTAGAACTATACACATACAGTgGAAACAACCAAGAAAAATAAGTGGGATTCT	TRUE
1925207	single nucleotide variant	NM_206933.4(USH2A):c.2071T>C (p.Cys691Arg)	Pathogenic	-1	RCV002634347	not provided	GRCh38	T>C	RESCUE	TACAATCTACAAGAGTTGGATCCTGATGGCtGCAGTCCCTGTAACTGCAATACCTCTGGGA	FALSE
2009276	single nucleotide variant	NM_206933.4(USH2A):c.13547G>A (p.Gly4516Glu)	Pathogenic	-1	RCV002725768	not provided	GRCh38	G>A	REPAIR	GCTACACAGTAACTGCCAGCAACAGCCAAGgGGGTATTTTGAGTCCTCTTGTCAAAGATCG	FALSE
2064672	single nucleotide variant	NM_206933.4(USH2A):c.13865G>A (p.Trp4622Ter)	Pathogenic	-1	RCV002846509	not provided	GRCh38	G>A	REPAIR	GCACCACCCTGGGATGTGCATCAAGTGACTgGACATTCATACAGACCCCTGAGATTGCACC	FALSE
2073288	single nucleotide variant	NM_206933.4(USH2A):c.5251G>A (p.Gly1751Arg)	Pathogenic	-1	RCV002816382	not provided	GRCh38	G>A	REPAIR	TCCTTTAAGTTCAGAACTGACCAATTAAATgGATTGCTTCTTTTCGTTTATAACAAAGATG	FALSE
2146981	single nucleotide variant	NM_206933.4(USH2A):c.6382T>C (p.Cys2128Arg)	Pathogenic	-1	RCV003030789	not provided	GRCh38	T>C	RESCUE	TTTCTACTAAGTGCATGCACACATGTGGGCtGTACAAACAGTTCCTGGGTCCTACTGTACA	FALSE
2163101	single nucleotide variant	NM_206933.4(USH2A):c.2245T>C (p.Cys749Arg)	Pathogenic	-1	RCV003029340	not provided	GRCh38	T>C	RESCUE	TTTAATGATGTTGGATGTGAGCCCTGCCAGtGTAACCTCCATGGCTCAGTGAACAAATTCT	FALSE
2164557	single nucleotide variant	NM_206933.4(USH2A):c.13391G>A (p.Trp4464Ter)	Pathogenic	-1	RCV003038682	not provided	GRCh38	G>A	REPAIR	TCACAGGCTCAGAATCAATAGAAATCACCTgGAAACCTCCAAGAAACCCAAATGGCCAGAT	FALSE
2190414	single nucleotide variant	NM_206933.4(USH2A):c.457T>C (p.Trp153Arg)	Pathogenic	-1	RCV003066070	not provided	GRCh38	T>C	RESCUE	AAGCTGATGGCATCATTTACCTTAGCTGTAtGGCTGAAACCTGAGCAACAAGGTGTAATGT	FALSE
2668261	single nucleotide variant	NM_206933.4(USH2A):c.12599G>A (p.Trp4200Ter)	Pathogenic	-1	RCV003389538	Usher syndrome	GRCh38	G>A	REPAIR	TGATTCGCAGATGCTTCGAGGGAAAAGCTTgGGGAAATCAGACAATCCAGGCCGACGAGAA	TRUE
2669787	single nucleotide variant	NM_206933.4(USH2A):c.10830G>A (p.Trp3610Ter)	Pathogenic	-1	RCV003234411	not provided	GRCh38	G>A	REPAIR	CCTAAGTGCAGTGGCTCTGCATCTGAGCTGgAGTGTCCCTGAGAAATCAAACGGCGTCATT	FALSE
2835298	single nucleotide variant	NM_206933.4(USH2A):c.5168G>A (p.Gly1723Glu)	Pathogenic	-1	RCV003464792	Retinitis pigmentosa 39	GRCh38	G>A	REPAIR	TAAATGAGGGAGCTCAGTTCCTAGGAGCAGgGTTCCTGGAACTTCATCCATATATGTTTCA	FALSE
2835380	single nucleotide variant	NM_206933.4(USH2A):c.9120G>A (p.Trp3040Ter)	Pathogenic	-1	RCV003466518	Retinitis pigmentosa 39	GRCh38	G>A	REPAIR	CATCAACAGTACAGCTGTACGTGTCATCTGgACATCTCCTTCAAACCCAAATGGTGTTGTC	FALSE
2835400	single nucleotide variant	NM_206933.4(USH2A):c.633G>A (p.Trp211Ter)	Pathogenic	-1	RCV003466526	Retinitis pigmentosa 39	GRCh38	G>A	REPAIR	GACACTGGGGAGAATTCTTGTGAAGAAATGgATTCATCTTAGTGTGCAGGTGCATCAGACA	FALSE
2855164	single nucleotide variant	NM_206933.4(USH2A):c.3906G>A (p.Trp1302Ter)	Pathogenic	-1	RCV003544355	not provided	GRCh38	G>A	REPAIR	GGAAAGTCGAGTTTTTCAGAGCAGTGGTTGgCTCAGTCCTCATTCATTTGTAGAATCGGCC	FALSE
2898418	single nucleotide variant	NM_206933.4(USH2A):c.7364G>A (p.Trp2455Ter)	Pathogenic	-1	RCV003554894	not provided	GRCh38	G>A	REPAIR	CTGCCACTCCAACCAGTCTTCAGGTTGTCTgGTCTACACCAGCTCGTAATAACGCTCCTGG	FALSE
2898420	single nucleotide variant	NM_206933.4(USH2A):c.6925T>C (p.Cys2309Arg)	Pathogenic	-1	RCV003554896	not provided	GRCh38	T>C	RESCUE	TGGAGTTTACATTCCTTCAGAGTCCAAGCAtGCACGGCCAAAGGTTGTGCTCTGGGCCCAC	FALSE
2898421	single nucleotide variant	NM_206933.4(USH2A):c.5776G>A (p.Glu1926Lys)	Pathogenic	-1	RCV003554897	not provided	GRCh38	G>A	REPAIR	GTTTACGAGGGTGGTCTCCAGCCTTTTACAgAATACCTGTATCGAGTGATAGCCTCGCATG	FALSE
2901484	single nucleotide variant	NM_206933.4(USH2A):c.13866G>A (p.Trp4622Ter)	Pathogenic	-1	RCV003557519	not provided	GRCh38	G>A	REPAIR	CACCACCCTGGGATGTGCATCAAGTGACTGgACATTCATACAGACCCCTGAGATTGCACCT	FALSE
2947190	single nucleotide variant	NM_206933.4(USH2A):c.7188G>A (p.Trp2396Ter)	Pathogenic	-1	RCV003665457	not provided	GRCh38	G>A	REPAIR	CATGTACAGCGGAGAAGAGACAAACCTTTGgGTGCTCATCGATGGGCTGGTTCCTTTTACC	FALSE
2996585	single nucleotide variant	NM_206933.4(USH2A):c.3905G>A (p.Trp1302Ter)	Pathogenic	-1	RCV003723404	not provided	GRCh38	G>A	REPAIR	AGGAAAGTCGAGTTTTTCAGAGCAGTGGTTgGCTCAGTCCTCATTCATTTGTAGAATCGGC	FALSE
3020066	single nucleotide variant	NM_206933.4(USH2A):c.3252G>A (p.Trp1084Ter)	Pathogenic	-1	RCV003700254	not provided	GRCh38	G>A	REPAIR	GAGTCCACCTGATTCTCCAAATGCCCACTGgCTTACTTACAGTTTACTCAGGGATGGTTTT	FALSE
3043288	single nucleotide variant	NM_206933.4(USH2A):c.5398T>C (p.Trp1800Arg)	Pathogenic	-1	RCV003724206	not provided	GRCh38	T>C	RESCUE	TTGCTGGGGCTATCCTATTGTAATGGAAAGtGGAATAAAGTCATTATTAAAAAGGAAGGCT	TRUE
17407	single nucleotide variant	NM_213653.4(HJV):c.842T>C (p.Ile281Thr)	Pathogenic	74315326	RCV000002465|RCV001092895	Hemochromatosis type 2A|not provided	GRCh38	T>C	RESCUE	GGAACCATGTGGAGATCCAAGCTGCCTACAtTGGCACAACTATAATCATTCGGCAGACAGC	FALSE
17408	single nucleotide variant	NM_213653.4(HJV):c.238T>C (p.Cys80Arg)	Pathogenic	28940586	RCV000002466|RCV001851583	Hemochromatosis type 2A|not provided	GRCh38	T>C	RESCUE	CGGGGTGGAGGGGTGGGCTCTGGCGGCCTCtGTCGAGCCCTCCGCTCCTATGCGCTCTGCA	FALSE
17409	single nucleotide variant	NM_213653.4(HJV):c.302T>C (p.Leu101Pro)	Pathogenic	74315327	RCV000002467|RCV001070671|RCV003415628	Hemochromatosis type 2A|not provided|HJV-related condition	GRCh38	T>C	RESCUE	GGCGCACCGCCCGCACCTGCCGCGGGGACCtCGCCTTCCATTCGGCGGTACATGGCATCGA	FALSE
17429	single nucleotide variant	NM_000045.4(ARG1):c.365G>A (p.Trp122Ter)	Pathogenic	104893947	RCV000002491|RCV000480650	Arginase deficiency|not provided	GRCh38	G>A	REPAIR	CCAGGGTCCACCCTGATCTTGGAGTCATCTgGGTGGATGCTCACACTGATATCAACACTCC	FALSE
406816	single nucleotide variant	NM_000045.4(ARG1):c.703G>A (p.Gly235Arg)	Pathogenic	104893948	RCV000667889|RCV000485579	Arginase deficiency|not provided	GRCh38	G>A	REPAIR	AGGCCAATTCATCTAAGTTTTGATGTTGACgGACTGGACCCATCTTTCACACCAGCTACTG	FALSE
1060610	single nucleotide variant	NM_000045.4(ARG1):c.492G>A (p.Trp164Ter)	Pathogenic	146625637	RCV001388640	Arginase deficiency	GRCh38	G>A	REPAIR	AAAGATTCCCGATGTGCCAGGATTCTCCTGgGTGACTCCCTGTATATCTGCCAAGGATATT	FALSE
2833244	single nucleotide variant	NM_000045.4(ARG1):c.491G>A (p.Trp164Ter)	Pathogenic	-1	RCV003471784	Arginase deficiency	GRCh38	G>A	REPAIR	GAAAGATTCCCGATGTGCCAGGATTCTCCTgGGTGACTCCCTGTATATCTGCCAAGGATAT	FALSE
3225610	single nucleotide variant	NM_000045.4(ARG1):c.316G>A (p.Gly106Arg)	Pathogenic	-1	RCV003990667	Arginase deficiency	GRCh38	G>A	REPAIR	GTGCTGGGCGGAGACCACAGTTTGGCAATTgGAAGCATCTCTGGCCATGCCAGGGTCCACC	FALSE
17441	single nucleotide variant	NM_000048.4(ASL):c.532G>A (p.Val178Met)	Pathogenic	28941473	RCV000002503|RCV000723377	Argininosuccinate lyase deficiency|not provided	GRCh38	G>A	REPAIR	CGCTGGAGCCACTGGATTCTGAGCCACGCCgTGGCACTGACCCGAGACTCTGAGCGGCTGC	FALSE
226854	single nucleotide variant	NM_000048.4(ASL):c.461T>C (p.Leu154Pro)	Pathogenic	869312988	RCV000210597	Argininosuccinate lyase deficiency	GRCh38	T>C	RESCUE	TGGATCGGGCAGAGGCGGAACGTGATGTTCtCTTCCCGGGGTACACCCATTTGCAGAGGGC	FALSE
561725	single nucleotide variant	NM_000048.4(ASL):c.122G>A (p.Gly41Asp)	Pathogenic	1562737230	RCV000700063	Argininosuccinate lyase deficiency	GRCh38	G>A	REPAIR	ACCGGCACCTTTGGGAGGTGGATGTTCAAGgCAGCAAAGCCTACAGCAGGGGCCTGGAGAA	FALSE
921466	single nucleotide variant	NM_000048.4(ASL):c.557G>A (p.Arg186Gln)	Pathogenic	752397242	RCV001201220	Argininosuccinate lyase deficiency	GRCh38	G>A	REPAIR	ACGCCGTGGCACTGACCCGAGACTCTGAGCgGCTGCTGGAGGTGCGGAAGCGGATCAATGT	FALSE
1061117	single nucleotide variant	NM_000048.4(ASL):c.221G>A (p.Trp74Ter)	Pathogenic	2115694416	RCV001388903	Argininosuccinate lyase deficiency	GRCh38	G>A	REPAIR	TCCATGGCCTAGACAAGGTGGCTGAGGAGTgGGCCCAGGGCACCTTCAAACTGAACTCCAA	FALSE
1484645	single nucleotide variant	NM_000048.4(ASL):c.509G>A (p.Ser170Asn)	Pathogenic	1180650883	RCV001963084	Argininosuccinate lyase deficiency	GRCh38	G>A	REPAIR	ATTTGCAGAGGGCCCAGCCCATCCGCTGGAgCCACTGGATTCTGAGCCACGCCGTGGCACT	FALSE
2933742	single nucleotide variant	NM_000048.4(ASL):c.104G>A (p.Trp35Ter)	Pathogenic	-1	RCV003499488	Argininosuccinate lyase deficiency	GRCh38	G>A	REPAIR	ACGCGTCCATTGCCTACGACCGGCACCTTTgGGAGGTGGATGTTCAAGGCAGCAAAGCCTA	FALSE
17443	single nucleotide variant	NM_032409.3(PINK1):c.926G>A (p.Gly309Asp)	Pathogenic	74315355	RCV000002505	Autosomal recessive early-onset Parkinson disease 6	GRCh38	G>A	REPAIR	TGCCCTCACGCCTCCACCCTGAAGGCCTGGgCCATGGCCGGACGCTGTTCCTCGTTATGAA	FALSE
17445	single nucleotide variant	NM_032409.3(PINK1):c.1311G>A (p.Trp437Ter)	Pathogenic	74315356	RCV000002507	Autosomal recessive early-onset Parkinson disease 6	GRCh38	G>A	REPAIR	AGTGATTGACTACAGCAAGGCTGATGCCTGgGCAGTGGGAGCCATCGCCTATGAAATCTTC	FALSE
17447	single nucleotide variant	NM_032409.3(PINK1):c.1040T>C (p.Leu347Pro)	Pathogenic	28940285	RCV000002509|RCV002223750	Autosomal recessive early-onset Parkinson disease 6|not provided	GRCh38	T>C	RESCUE	GCCTCGCCGCCATGATGCTGCTGCAGCTGCtGGAAGGCGTGGACCATCTGGTTCAACAGGG	FALSE
1427663	single nucleotide variant	NM_032409.3(PINK1):c.666G>A (p.Trp222Ter)	Pathogenic	2154533643	RCV001915142	Autosomal recessive early-onset Parkinson disease 6	GRCh38	G>A	REPAIR	TGCCTTCCCCTTGGCCATCAAGATGATGTGgAACATCTCGGCAGGTTCCTCCAGCGAAGCC	FALSE
17467	single nucleotide variant	NM_153006.3(NAGS):c.971G>A (p.Trp324Ter)	Pathogenic	104894604	RCV000002530	Hyperammonemia, type III	GRCh38	G>A	REPAIR	CCGACCTGGACCTGGTGTGCAACGCCGAGTgGGTGAGCACAAAAGAACGGCAGCAGATGCG	TRUE
17470	single nucleotide variant	NM_153006.3(NAGS):c.835G>A (p.Ala279Thr)	Pathogenic	121912591	RCV000002533	Hyperammonemia, type III	GRCh38	G>A	REPAIR	TCCGTGCTTCTCGACTCCCTGGAGGTGACCgCGTCGCTGGCCAAGGCGCTGCGGCCCACCA	FALSE
17472	single nucleotide variant	NM_153006.3(NAGS):c.1450T>C (p.Trp484Arg)	Pathogenic	104894606	RCV000002535	Hyperammonemia, type III	GRCh38	T>C	RESCUE	CGCTCCCGGGTCACCAACCCCATCAATCCCtGGTACTTCAAACACAGTGATGGCAGCTTCT	FALSE
1403437	single nucleotide variant	NM_153006.3(NAGS):c.368G>A (p.Trp123Ter)	Pathogenic	2143980093	RCV001943651	Hyperammonemia, type III	GRCh38	G>A	REPAIR	GCGGGGCCAGCCCTGGGGAGGCGCGCCACTgGCTCACGCAGTTCCAGACCTGCCATCACTC	FALSE
17476	single nucleotide variant	NM_001173464.2(KIF21A):c.2861G>A (p.Arg954Gln)	Pathogenic	121912586	RCV000002541|RCV000002540|RCV002254900	Fibrosis of extraocular muscles, congenital, 3b|Congenital fibrosis of extraocular muscles type 1|not provided	GRCh38	G>A	REPAIR	AGGCAGATATGAATAGACTCCTCAAGCAACgGGAGGAACTCACAAAAAGACGAGAGAAACT	TRUE
17477	single nucleotide variant	NM_001173464.2(KIF21A):c.3029T>C (p.Ile1010Thr)	Pathogenic	121912587	RCV000002542	Congenital fibrosis of extraocular muscles type 1	GRCh38	T>C	RESCUE	ATGACAGTATTTCTGATTGTCAGGCCAACAtAATGCAGATGGAAGAAGCAAAGGAAGAAGG	FALSE
17478	single nucleotide variant	NM_001173464.2(KIF21A):c.1067T>C (p.Met356Thr)	Pathogenic	121912588	RCV000002543	Congenital fibrosis of extraocular muscles type 1	GRCh38	T>C	RESCUE	CATGTGTCAGCCCTTCAGACAGAGACTTTAtGGAAACGTTAAACACCCTGAAATACGCCAA	FALSE
17481	single nucleotide variant	NM_001173464.2(KIF21A):c.2841G>A (p.Met947Ile)	Pathogenic	267607200	RCV000002546	Fibrosis of extraocular muscles, congenital, 3b	GRCh38	G>A	REPAIR	GATGACCATTTCCAACATGGAGGCAGATATgAATAGACTCCTCAAGCAACGGGAGGAACTC	FALSE
17490	single nucleotide variant	NM_000434.4(NEU1):c.87G>A (p.Trp29Ter)	Pathogenic	104893984	RCV000002555|RCV003555899	Sialidosis type 2|not provided	GRCh38	G>A	REPAIR	TCTGGGCTTCTGGGGAGGCTGTAGGGTTTGgGTGTTTGCCGCGATCTTCCTGCTGCTGTCT	FALSE
17492	single nucleotide variant	NM_000434.4(NEU1):c.718T>C (p.Trp240Arg)	Pathogenic	104893978	RCV000002557	Sialidosis type 2	GRCh38	T>C	RESCUE	TGTCTCCTCAGCGATGATCATGGTGCCTCCtGGCGCTACGGAAGTGGGGTCAGCGGCATCC	FALSE
17497	single nucleotide variant	NM_000434.4(NEU1):c.69G>A (p.Trp23Ter)	Pathogenic	104893986	RCV000002562|RCV003555901|RCV003964788	Sialidosis type 2|not provided|NEU1-related condition	GRCh38	G>A	REPAIR	ACGCTGGGGGCCGCGGATTCTGGGCTTCTGgGGAGGCTGTAGGGTTTGGGTGTTTGCCGCG	FALSE
421583	single nucleotide variant	NM_000434.4(NEU1):c.679G>A (p.Gly227Arg)	Pathogenic	769765227	RCV000494284|RCV000587143|RCV001805111	not provided|Sialidosis|Sialidosis type 2	GRCh38	G>A	REPAIR	GTGTGTGGCCATGGGACGCTGGAGCGGGACgGAGTCTTCTGTCTCCTCAGCGATGATCATG	FALSE
924315	single nucleotide variant	NM_000434.4(NEU1):c.1040G>A (p.Arg347Gln)	Pathogenic	1394699316	RCV001217949	not provided	GRCh38	G>A	REPAIR	ATCCAGAGTTCCGAGTGAACCTGACCCTGCgATGGAGCTTCAGCAATGGTACCTCATGGCG	FALSE
924316	single nucleotide variant	NM_000434.4(NEU1):c.824T>C (p.Val275Ala)	Pathogenic	769947055	RCV001219809	not provided	GRCh38	T>C	RESCUE	GCCAGCCCTATGAGCTCCCAGATGGCTCAGtCGTCATCAATGCCCGAAACCAGAACAACTA	FALSE
924318	single nucleotide variant	NM_000434.4(NEU1):c.160G>A (p.Val54Met)	Pathogenic	1762547799	RCV001217945	not provided	GRCh38	G>A	REPAIR	TGGTCCAAGGCTGAGAACGACTTCGGTCTGgTGCAGCCGCTGGTGACCATGGAGCAACTGC	FALSE
1322170	single nucleotide variant	NM_000434.4(NEU1):c.982G>A (p.Gly328Ser)	Pathogenic	534846786	RCV001806793|RCV003560853	Sialidosis|not provided	GRCh38	G>A	REPAIR	GTAGCTGCAGGAGCTGTAGTCACCAGCTCCgGCATTGTCTTCTTCTCCAACCCAGCACATC	FALSE
2904749	single nucleotide variant	NM_000434.4(NEU1):c.3G>A (p.Met1Ile)	Pathogenic	-1	RCV003555235	not provided	GRCh38	G>A	REPAIR	GCCAGGGTCGCGGCAGCTGCGGGGAGAGATgACTGGGGAGCGACCCAGCACGGCGCTCCCG	FALSE
3023244	single nucleotide variant	NM_000434.4(NEU1):c.362G>A (p.Trp121Ter)	Pathogenic	-1	RCV003697298	not provided	GRCh38	G>A	REPAIR	TGCGGAGGTCCATGGACCAGGGCAGCACATgGTCTCCTACAGCGTTCATTGTCAATGATGG	FALSE
17500	single nucleotide variant	NM_000026.4(ADSL):c.1312T>C (p.Ser438Pro)	Pathogenic	119450940	RCV000002565	Adenylosuccinate lyase deficiency	GRCh38	T>C	RESCUE	CAGGTTGATGCCTACTTCAGTCCCATTCACtCCCAGTTGGATCATTTACTGGATCCTTCTT	FALSE
17501	single nucleotide variant	NM_000026.4(ADSL):c.1277G>A (p.Arg426His)	Pathogenic	119450941	RCV000002566|RCV000186693|RCV002512680	Adenylosuccinate lyase deficiency|not provided|Inborn genetic diseases	GRCh38	G>A	REPAIR	AGGAAGGGGGTGACAATGACCTCATAGAGCgTATCCAGGTTGATGCCTACTTCAGTCCCAT	FALSE
17507	single nucleotide variant	NM_000026.4(ADSL):c.674T>C (p.Met225Thr)	Pathogenic	119450945	RCV000002572	Adenylosuccinate lyase deficiency	GRCh38	T>C	RESCUE	ATGACCATAAGGTAGAGCAGCTTGACAAGAtGGTGACAGAAAAGGCAGGATTTAAGAGAGC	TRUE
203840	single nucleotide variant	NM_000026.4(ADSL):c.340T>C (p.Tyr114His)	Pathogenic	374259530	RCV000186703|RCV000193076|RCV000415212|RCV002513975	not provided|Adenylosuccinate lyase deficiency|Severe global developmental delay;Progressive neurologic deterioration;Difficulty standing;Inability to walk;Generalized myoclonic seizure|Inborn genetic diseases	GRCh38	T>C	RESCUE	GGCATTATTCACCTTGGTGCTACTTCTTGCtATGTTGGAGACAATACTGACTTGATTATTC	FALSE
798771	single nucleotide variant	NM_000026.4(ADSL):c.268G>A (p.Ala90Thr)	Pathogenic	1601552154	RCV000995690	Adenylosuccinate lyase deficiency	GRCh38	G>A	REPAIR	GAAGAGAAACGTTTACGACATGATGTGATGgCTCACGTGCACACATTTGGCCACTGCTGTC	FALSE
849370	single nucleotide variant	NM_000026.4(ADSL):c.977G>A (p.Trp326Ter)	Pathogenic	2044792794	RCV001050339	Adenylosuccinate lyase deficiency	GRCh38	G>A	REPAIR	TGGACCCGCTACAGACAGCATCTGTCCAGTgGTTTGAACGCACACTGGATGATAGTGCCAA	FALSE
929490	single nucleotide variant	NM_000026.4(ADSL):c.135G>A (p.Trp45Ter)	Pathogenic	774435749	RCV001220597	Adenylosuccinate lyase deficiency	GRCh38	G>A	REPAIR	ATTCCGGACATGGCGGCAGCTGTGGCTGTGgCTGGCGGAGGCCGAGCAGACATTGGGTTTG	FALSE
1065043	single nucleotide variant	NM_000026.4(ADSL):c.802G>A (p.Asp268Asn)	Pathogenic	746501563	RCV001382689	Adenylosuccinate lyase deficiency	GRCh38	G>A	REPAIR	TTGGGGGCATCAGTGCACAAGATTTGCACCgACATACGCCTCCTGGCAAACCTCAAGGAGA	FALSE
17513	single nucleotide variant	NM_207122.2(EXT2):c.679G>A (p.Asp227Asn)	Pathogenic	121918280	RCV000002578|RCV001091958|RCV000791300|RCV002490297	Exostoses, multiple, type 2|not provided|Seizures-scoliosis-macrocephaly syndrome|Seizures-scoliosis-macrocephaly syndrome;Exostoses, multiple, type 2	GRCh38	G>A	REPAIR	TTTTCTACGTGGACTTACCGGCAAGGCTACgATGTCAGCATTCCTGTCTATAGTCCACTGT	FALSE
259983	single nucleotide variant	NM_207122.2(EXT2):c.539G>A (p.Trp180Ter)	Pathogenic	886039565	RCV000255455|RCV001859484	not provided|Exostoses, multiple, type 2	GRCh38	G>A	REPAIR	CAGCACAAGCGATGGCCCAGCTCTCTAGGTgGGATCGAGGTACGAATCACCTGTTGTTCAA	FALSE
444803	single nucleotide variant	NM_207122.2(EXT2):c.1182G>A (p.Trp394Ter)	Pathogenic	1555012835	RCV000524064	not provided	GRCh38	G>A	REPAIR	GATTGAAGAAATGCAGAGACAGGCCCGGTGgTTCTGGGAAGCGTACTTCCAGTCAATTAAA	FALSE
526206	single nucleotide variant	NM_207122.2(EXT2):c.1074G>A (p.Trp358Ter)	Pathogenic	1450980907	RCV000641565	Exostoses, multiple, type 2	GRCh38	G>A	REPAIR	TATTTTGCCTTTCTCTGAAGTTCTTGACTGgAAGAGAGCATCTGTGGTTGTACCAGAAGAA	FALSE
565774	single nucleotide variant	NM_207122.2(EXT2):c.1740G>A (p.Trp580Ter)	Pathogenic	1564986609	RCV000693656	Exostoses, multiple, type 2	GRCh38	G>A	REPAIR	GCATCTCTGGGACCATGAGATGAATAAGTGgAAGTATGAGTCTGAGTGGACGAATGAAGTG	FALSE
640056	single nucleotide variant	NM_207122.2(EXT2):c.1187G>A (p.Trp396Ter)	Pathogenic	750542485	RCV000812182	Exostoses, multiple, type 2	GRCh38	G>A	REPAIR	AAGAAATGCAGAGACAGGCCCGGTGGTTCTgGGAAGCGTACTTCCAGTCAATTAAAGCCAT	FALSE
935539	single nucleotide variant	NM_207122.2(EXT2):c.1016G>A (p.Cys339Tyr)	Pathogenic	751598619	RCV001204896	Exostoses, multiple, type 2	GRCh38	G>A	REPAIR	CAGTATTGAGCGATGTGTTACAAGCTGGCTgTGTCCCGGTTGTCATTGCAGACTCCTATAT	FALSE
947458	single nucleotide variant	NM_207122.2(EXT2):c.1181G>A (p.Trp394Ter)	Pathogenic	1191238988	RCV001234386|RCV002462858	Exostoses, multiple, type 2|not provided	GRCh38	G>A	REPAIR	AGATTGAAGAAATGCAGAGACAGGCCCGGTgGTTCTGGGAAGCGTACTTCCAGTCAATTAA	FALSE
1062340	single nucleotide variant	NM_207122.2(EXT2):c.1287G>A (p.Trp429Ter)	Pathogenic	1403873034	RCV001386701	Exostoses, multiple, type 2	GRCh38	G>A	REPAIR	TCCATATGCTGCCATCTCCTATGAAGAATGgAATGACCCTCCTGCTGTGAAGTGGGGCAGC	FALSE
1214401	single nucleotide variant	NM_207122.2(EXT2):c.540G>A (p.Trp180Ter)	Pathogenic	2134971524	RCV003497927|RCV001597500	Exostoses, multiple, type 2|not provided	GRCh38	G>A	REPAIR	AGCACAAGCGATGGCCCAGCTCTCTAGGTGgGATCGAGGTACGAATCACCTGTTGTTCAAC	FALSE
1471360	single nucleotide variant	NM_207122.2(EXT2):c.1286G>A (p.Trp429Ter)	Pathogenic	2135128105	RCV001956059	Exostoses, multiple, type 2	GRCh38	G>A	REPAIR	ATCCATATGCTGCCATCTCCTATGAAGAATgGAATGACCCTCCTGCTGTGAAGTGGGGCAG	FALSE
1503805	single nucleotide variant	NM_207122.2(EXT2):c.952T>C (p.Cys318Arg)	Pathogenic	2135020224	RCV001973589	Exostoses, multiple, type 2	GRCh38	T>C	RESCUE	TACCCACAGGTGCTACAGGAGGCTACTTTCtGTGTGGTTCTTCGTGGAGCTCGGCTGGGCC	FALSE
1878061	single nucleotide variant	NM_207122.2(EXT2):c.659G>A (p.Trp220Ter)	Pathogenic	-1	RCV003062361	Exostoses, multiple, type 2	GRCh38	G>A	REPAIR	CCCTGTTGGCTGGTGGCGGCTTTTCTACGTgGACTTACCGGCAAGGCTACGATGTCAGCAT	FALSE
17537	single nucleotide variant	NM_000127.3(EXT1):c.1016G>A (p.Gly339Asp)	Pathogenic	119103288	RCV000002604|RCV001003501|RCV003311634	Multiple congenital exostosis|Exostoses, multiple, type 1|not provided	GRCh38	G>A	REPAIR	ACAATGCCACTTTCTGTCTGGTTCCTCGTGgTCGCAGGCTTGGGTCCTTCAGATTCCTGGA	FALSE
259892	single nucleotide variant	NM_000127.3(EXT1):c.1019G>A (p.Arg340His)	Pathogenic	119103287	RCV000254839|RCV000630812|RCV001263553	not provided|Multiple congenital exostosis|Exostoses, multiple, type 1	GRCh38	G>A	REPAIR	ATGCCACTTTCTGTCTGGTTCCTCGTGGTCgCAGGCTTGGGTCCTTCAGATTCCTGGAGGC	FALSE
481802	single nucleotide variant	NM_000127.3(EXT1):c.1092G>A (p.Trp364Ter)	Pathogenic	1554580035	RCV000579192	not provided	GRCh38	G>A	REPAIR	CTGCGTCCCTGTGATGCTCAGCAATGGATGgGAGTTGCCATTCTCTGAAGTGATTAATTGG	FALSE
611690	single nucleotide variant	NM_000127.3(EXT1):c.1235G>A (p.Trp412Ter)	Pathogenic	1563573730	RCV000760420	not provided	GRCh38	G>A	REPAIR	TAGCACTTAGACAGCAGACACAATTCTTGTgGGAGGCTTATTTTTCTTCAGTTGAGAAGAT	FALSE
626349	single nucleotide variant	NM_000127.3(EXT1):c.165G>A (p.Trp55Ter)	Pathogenic	1586280132	RCV000791243	Exostoses, multiple, type 1	GRCh38	G>A	REPAIR	CTTGCACCACCCCAGTCCGGATCATTTCTGgCCCCGCTTCCCGGACGCTCTGCGCCCCTTC	FALSE
636562	single nucleotide variant	NM_000127.3(EXT1):c.1817G>A (p.Trp606Ter)	Pathogenic	1586990317	RCV000820160	Multiple congenital exostosis	GRCh38	G>A	REPAIR	GCCACTTCTGGGATAACTCTAAGGAGCGGTgGGGATACACATCAAAGTGGACGAACGACTA	FALSE
636563	single nucleotide variant	NM_000127.3(EXT1):c.1745G>A (p.Trp582Ter)	Pathogenic	1586990402	RCV000816960	Multiple congenital exostosis	GRCh38	G>A	REPAIR	CAACAGAGGTGGATTTCGCCTTCACAGTGTgGCAGAGCTTCCCTGAGAGGATTGTGGGGTA	FALSE
636565	single nucleotide variant	NM_000127.3(EXT1):c.1236G>A (p.Trp412Ter)	Pathogenic	1587001428	RCV000805681|RCV001662836	Multiple congenital exostosis|not provided	GRCh38	G>A	REPAIR	AGCACTTAGACAGCAGACACAATTCTTGTGgGAGGCTTATTTTTCTTCAGTTGAGAAGATT	FALSE
636566	single nucleotide variant	NM_000127.3(EXT1):c.1063T>C (p.Cys355Arg)	Pathogenic	1587003655	RCV000813609	Multiple congenital exostosis	GRCh38	T>C	RESCUE	TTCAGATTCCTGGAGGCTTTGCAGGCTGCCtGCGTCCCTGTGATGCTCAGCAATGGATGGG	FALSE
805558	single nucleotide variant	NM_000127.3(EXT1):c.1746G>A (p.Trp582Ter)	Pathogenic	1586990398	RCV001008654|RCV001226441	not provided|Multiple congenital exostosis	GRCh38	G>A	REPAIR	AACAGAGGTGGATTTCGCCTTCACAGTGTGgCAGAGCTTCCCTGAGAGGATTGTGGGGTAC	FALSE
834070	single nucleotide variant	NM_000127.3(EXT1):c.1818G>A (p.Trp606Ter)	Pathogenic	1823253080	RCV001045430	Multiple congenital exostosis	GRCh38	G>A	REPAIR	CCACTTCTGGGATAACTCTAAGGAGCGGTGgGGATACACATCAAAGTGGACGAACGACTAC	FALSE
834071	single nucleotide variant	NM_000127.3(EXT1):c.1797G>A (p.Trp599Ter)	Pathogenic	1718310043	RCV001048915	Multiple congenital exostosis	GRCh38	G>A	REPAIR	TGTGGGGTACCCCGCGCGCAGCCACTTCTGgGATAACTCTAAGGAGCGGTGGGGATACACA	FALSE
834072	single nucleotide variant	NM_000127.3(EXT1):c.1796G>A (p.Trp599Ter)	Pathogenic	1823253698	RCV001069092	Multiple congenital exostosis	GRCh38	G>A	REPAIR	TTGTGGGGTACCCCGCGCGCAGCCACTTCTgGGATAACTCTAAGGAGCGGTGGGGATACAC	FALSE
834093	single nucleotide variant	NM_000127.3(EXT1):c.802G>A (p.Gly268Arg)	Pathogenic	1554601492	RCV001066050	Multiple congenital exostosis	GRCh38	G>A	REPAIR	CCTCTCAGGAAGTACATGCTGGTATTCAAGgGGAAGAGGTACCTGACAGGGATAGGATCAG	FALSE
919137	single nucleotide variant	NM_000127.3(EXT1):c.1551G>A (p.Trp517Ter)	Pathogenic	1811865335	RCV001199164|RCV001528142	Chondrosarcoma|Multiple congenital exostosis	GRCh38	G>A	REPAIR	CCAGTACTGTGCCCAGATCATAGTTCTATGgAATTGTGACAAGCCCCTACCAGCCAAACAC	FALSE
924996	single nucleotide variant	NM_000127.3(EXT1):c.1335G>A (p.Trp445Ter)	Pathogenic	1811942574	RCV001222439	Multiple congenital exostosis	GRCh38	G>A	REPAIR	CAAGCACATATCACGTAACAGTTTAATATGgAACAAACATCCTGGAGGATTGTTCGTACTA	FALSE
945840	single nucleotide variant	NM_000127.3(EXT1):c.912G>A (p.Trp304Ter)	Pathogenic	1817868370	RCV001233740	Multiple congenital exostosis	GRCh38	G>A	REPAIR	CCTCACCACCTGCAAGCATGGCAAAGACTGgCAAAAGCACAAGGATTCTCGCTGTGACAGA	TRUE
973646	single nucleotide variant	NM_000127.3(EXT1):c.1587G>A (p.Trp529Ter)	Pathogenic	763608530	RCV001267058	Inborn genetic diseases	GRCh38	G>A	REPAIR	TGACAAGCCCCTACCAGCCAAACACCGCTGgCCTGCCACTGCTGTGCCTGTCGTCGTCATT	FALSE
1055702	single nucleotide variant	NM_000127.3(EXT1):c.1015G>A (p.Gly339Ser)	Pathogenic	2129791225	RCV001377588	Multiple congenital exostosis	GRCh38	G>A	REPAIR	CACAATGCCACTTTCTGTCTGGTTCCTCGTgGTCGCAGGCTTGGGTCCTTCAGATTCCTGG	FALSE
1061205	single nucleotide variant	NM_000127.3(EXT1):c.1064G>A (p.Cys355Tyr)	Pathogenic	2129786671	RCV001384285	Multiple congenital exostosis	GRCh38	G>A	REPAIR	TCAGATTCCTGGAGGCTTTGCAGGCTGCCTgCGTCCCTGTGATGCTCAGCAATGGATGGGA	FALSE
1061218	single nucleotide variant	NM_000127.3(EXT1):c.203G>A (p.Trp68Ter)	Pathogenic	2130044984	RCV001389768	Multiple congenital exostosis	GRCh38	G>A	REPAIR	TCCCGGACGCTCTGCGCCCCTTCGTTCCTTgGGATCAATTGGAAAACGAGGATTCCAGCGT	TRUE
1379277	single nucleotide variant	NM_000127.3(EXT1):c.1836G>A (p.Trp612Ter)	Pathogenic	2129701239	RCV001906262	Multiple congenital exostosis	GRCh38	G>A	REPAIR	TAAGGAGCGGTGGGGATACACATCAAAGTGgACGAACGACTACTCCATGGTGTTGACAGGA	FALSE
1491211	single nucleotide variant	NM_000127.3(EXT1):c.1122G>A (p.Trp374Ter)	Pathogenic	2129786370	RCV001958715	Multiple congenital exostosis	GRCh38	G>A	REPAIR	GGAGTTGCCATTCTCTGAAGTGATTAATTGgAACCAAGCTGCCGTCATAGGCGATGAGAGA	FALSE
1491216	single nucleotide variant	NM_000127.3(EXT1):c.600G>A (p.Trp200Ter)	Pathogenic	1817876148	RCV001949615	Multiple congenital exostosis	GRCh38	G>A	REPAIR	TTTAATTTTTAATTTATATTCCGGCACTTGgCCTGACTACACCGAGGACGTGGGGTTTGAC	FALSE
1868162	single nucleotide variant	NM_000127.3(EXT1):c.1685T>C (p.Leu562Pro)	Pathogenic	-1	RCV003062173	Multiple congenital exostosis	GRCh38	T>C	RESCUE	CCTACGACAACATCATCACAGACGCCGTGCtCAGCCTTGACGAGGACACGGTGCTTTCAAC	FALSE
1868163	single nucleotide variant	NM_000127.3(EXT1):c.1550G>A (p.Trp517Ter)	Pathogenic	-1	RCV003062174	Multiple congenital exostosis	GRCh38	G>A	REPAIR	CCCAGTACTGTGCCCAGATCATAGTTCTATgGAATTGTGACAAGCCCCTACCAGCCAAACA	FALSE
1868172	single nucleotide variant	NM_000127.3(EXT1):c.552G>A (p.Trp184Ter)	Pathogenic	-1	RCV003037304	Multiple congenital exostosis	GRCh38	G>A	REPAIR	GAGATCCAAAGTGCAGAGTCTCCACTTGTGgAACAATGGTAGGAATCATTTAATTTTTAAT	FALSE
2168354	single nucleotide variant	NM_000127.3(EXT1):c.1835G>A (p.Trp612Ter)	Pathogenic	-1	RCV003030000	Multiple congenital exostosis	GRCh38	G>A	REPAIR	CTAAGGAGCGGTGGGGATACACATCAAAGTgGACGAACGACTACTCCATGGTGTTGACAGG	FALSE
2178425	single nucleotide variant	NM_000127.3(EXT1):c.1586G>A (p.Trp529Ter)	Pathogenic	-1	RCV003051999	Multiple congenital exostosis	GRCh38	G>A	REPAIR	GTGACAAGCCCCTACCAGCCAAACACCGCTgGCCTGCCACTGCTGTGCCTGTCGTCGTCAT	FALSE
17556	single nucleotide variant	NM_000346.4(SOX9):c.472G>A (p.Ala158Thr)	Pathogenic	137853130	RCV000002624|RCV001851587	Campomelic dysplasia with autosomal sex reversal|Camptomelic dysplasia	GRCh38	G>A	REPAIR	GAGAGCGAGAAGCGGCCCTTCGTGGAGGAGgCGGAGCGGCTGCGCGTGCAGCACAAGAAGG	FALSE
610096	single nucleotide variant	NM_000346.4(SOX9):c.344G>A (p.Trp115Ter)	Pathogenic	1567910274	RCV000756682	not provided	GRCh38	G>A	REPAIR	TCAAGCGGCCCATGAACGCCTTCATGGTGTgGGCGCAGGCGGCGCGCAGGAAGCTCGCGGA	FALSE
1691411	single nucleotide variant	NM_000346.4(SOX9):c.218T>C (p.Ile73Thr)	Pathogenic	2143238589	RCV002272894	Camptomelic dysplasia	GRCh38	T>C	RESCUE	AGAGCGAGGAGGACAAGTTCCCCGTGTGCAtCCGCGAGGCGGTCAGCCAGGTGCTCAAAGG	FALSE
2750157	single nucleotide variant	NM_000346.4(SOX9):c.326T>C (p.Met109Thr)	Pathogenic	-1	RCV003333600	Camptomelic dysplasia	GRCh38	T>C	RESCUE	GCAAGAACAAGCCGCACGTCAAGCGGCCCAtGAACGCCTTCATGGTGTGGGCGCAGGCGGC	FALSE
17562	single nucleotide variant	NM_144599.5(NIPA1):c.316G>A (p.Gly106Arg)	Pathogenic	104894490	RCV000002631|RCV000516051|RCV000713477|RCV001003981	Hereditary spastic paraplegia 6|Hereditary spastic paraplegia|not provided|Spastic paraplegia	GRCh38	G>A	REPAIR	ACCCCCCTGGGCGCCCTTGGAGTACCGTTCgGGTCCATTTTAGCTTCCTATCTCCTGAAGG	FALSE
17589	single nucleotide variant	NM_000243.3(MEFV):c.2040G>A (p.Met680Ile)	Pathogenic	28940580	RCV000002659|RCV000216518|RCV001269325|RCV001283820|RCV002262549	Familial Mediterranean fever|not provided|Familial Mediterranean fever;Familial Mediterranean fever, autosomal dominant|Familial Mediterranean fever, autosomal dominant|Autoinflammatory syndrome	GRCh38	G>A	REPAIR	CAAGACATCCATAAGCAGGAAAGGGAACATgACTCTGTCGCCAGAGAATGGCTACTGGGTG	FALSE
424254	single nucleotide variant	NM_000243.3(MEFV):c.332G>A (p.Gly111Glu)	Pathogenic	751454741	RCV000495851	Behcet disease	GRCh38	G>A	REPAIR	CAGATGATTCCGCAGCGTCCAGCTCCCTGGgGGAGAACAAGCCCAGGAGCCTGAAGACTCC	FALSE
905840	single nucleotide variant	NM_000243.3(MEFV):c.730G>A (p.Glu244Lys)	Pathogenic	1959081392	RCV001174525	Acute febrile neutrophilic dermatosis	GRCh38	G>A	REPAIR	CCCTCGGGAAAGATGCGACCTAGAAGCCTTgAGGTCACCATTTCTACAGGGGAGAAGGCGC	FALSE
17604	single nucleotide variant	NM_006493.4(CLN5):c.78G>A (p.Trp26Ter)	Pathogenic	104894385	RCV000002674|RCV000689128	Neuronal ceroid lipofuscinosis 5|Neuronal ceroid lipofuscinosis	GRCh38	G>A	REPAIR	CGCGGGCGCGGCTCGGGGACGCGCTTCCTGgTGCTGGGCCCTGGCGCTGCTTTGGCTCGCG	FALSE
547098	single nucleotide variant	NM_006493.4(CLN5):c.77G>A (p.Trp26Ter)	Pathogenic	764790770	RCV000668838	Neuronal ceroid lipofuscinosis 5	GRCh38	G>A	REPAIR	GCGCGGGCGCGGCTCGGGGACGCGCTTCCTgGTGCTGGGCCCTGGCGCTGCTTTGGCTCGC	FALSE
612303	single nucleotide variant	NM_006493.4(CLN5):c.431G>A (p.Cys144Tyr)	Pathogenic	1566219136	RCV000761545	Neuronal ceroid lipofuscinosis 5	GRCh38	G>A	REPAIR	AATGGTATGAACTTTTCCAACTTGGCAACTgTACATTTCCCCATCTCCGACCTGAAATGGA	FALSE
841008	single nucleotide variant	NM_006493.4(CLN5):c.83G>A (p.Trp28Ter)	Pathogenic	1242337070	RCV001070707|RCV001729791	Neuronal ceroid lipofuscinosis|Neuronal ceroid lipofuscinosis 5	GRCh38	G>A	REPAIR	GCGCGGCTCGGGGACGCGCTTCCTGGTGCTgGGCCCTGGCGCTGCTTTGGCTCGCGGTGGT	FALSE
1063041	single nucleotide variant	NM_006493.4(CLN5):c.990G>A (p.Trp330Ter)	Pathogenic	386833968	RCV001385483|RCV001729909	Neuronal ceroid lipofuscinosis|Neuronal ceroid lipofuscinosis 5	GRCh38	G>A	REPAIR	GTTCTATTTGTTTTATAATTTTGAATATTGgTTTTTACCTATGAAATTCCCTTTTATTAAA	FALSE
1431604	single nucleotide variant	NM_006493.4(CLN5):c.404G>A (p.Trp135Ter)	Pathogenic	2154034716	RCV001926582	Neuronal ceroid lipofuscinosis	GRCh38	G>A	REPAIR	CATTAACTGGCAAGAACTACACAATGGAATgGTATGAACTTTTCCAACTTGGCAACTGTAC	FALSE
2860702	single nucleotide variant	NM_006493.4(CLN5):c.989G>A (p.Trp330Ter)	Pathogenic	-1	RCV003533899	Neuronal ceroid lipofuscinosis	GRCh38	G>A	REPAIR	AGTTCTATTTGTTTTATAATTTTGAATATTgGTTTTTACCTATGAAATTCCCTTTTATTAA	FALSE
2942215	single nucleotide variant	NM_006493.4(CLN5):c.636G>A (p.Trp212Ter)	Pathogenic	-1	RCV003648196	Neuronal ceroid lipofuscinosis	GRCh38	G>A	REPAIR	CAATGAAACAGGAATTTATTATGAGACATGgAATGTAAAAGCCAGCCCAGAAAAGGGGGCA	TRUE
17622	single nucleotide variant	NM_000483.5(APOC2):c.142T>C (p.Trp48Arg)	Pathogenic	120074115	RCV000002700|RCV000002699	Familial apolipoprotein C-II deficiency|APOLIPOPROTEIN C-II (WAKAYAMA)	GRCh38	T>C	RESCUE	ACCCAGGTGAAGGAATCTCTCTCCAGTTACtGGGAGTCAGCAAAGACAGCCGCCCAGAACC	FALSE
17637	single nucleotide variant	NM_058172.6(ANTXR2):c.1179G>A (p.Glu393=)	Pathogenic	546102223	RCV000002716	Hyaline fibromatosis syndrome	GRCh38	G>A	REPAIR	TCGAGGGGTTGGAGGAATTAAAAGAATGGAgGTTCGTTGGGGTGATAAAGGATCTACTGAG	TRUE
17639	single nucleotide variant	NM_058172.6(ANTXR2):c.314G>A (p.Gly105Asp)	Pathogenic	137852902	RCV000002718	Hyaline fibromatosis syndrome	GRCh38	G>A	REPAIR	TAACTGGAGACAGAGGCAAAATCAGTAAAGgCTTGGAGGATTTAAAACGTGTTAGTCCAGT	TRUE
17642	single nucleotide variant	NM_058172.6(ANTXR2):c.566T>C (p.Ile189Thr)	Pathogenic	137852905	RCV000002721	Hyaline fibromatosis syndrome	GRCh38	T>C	RESCUE	TTGATTTTGAACAAGCACAGCTTGAAAGAAtTGCTGATTCCAAGGAGCAAGTTTTCCCTGT	FALSE
963134	single nucleotide variant	NM_058172.6(ANTXR2):c.652T>C (p.Cys218Arg)	Pathogenic	781637328	RCV001251177	Hyaline fibromatosis syndrome	GRCh38	T>C	RESCUE	GGAATAATTAATTCTATACTAGCTCAGTCAtGTACTGAAATCCTAGAATTGCAGCCCTCAA	FALSE
17667	single nucleotide variant	NM_022464.5(SIL1):c.1370T>C (p.Leu457Pro)	Pathogenic	-1	RCV000002746	Marinesco-SjÃ¶gren syndrome	GRCh38	T>C	RESCUE	AGGAGCTGCTGGGCTCTGTCAACAGCTTGCtGAAGGAGCTGAGATGAGGCCCCACACCAGG	FALSE
17676	single nucleotide variant	NM_153240.5(NPHP3):c.2918G>A (p.Arg973Gln)	Pathogenic	119456963	RCV000002756	Renal-hepatic-pancreatic dysplasia 1	GRCh38	G>A	REPAIR	TAGTACCTTTGCAGAGGTCTTTAGAGATTCgAGAAACAGCTTTAGATCCCGATCACCCAAG	FALSE
192791	single nucleotide variant	NM_153240.5(NPHP3):c.2994G>A (p.Trp998Ter)	Pathogenic	794727349	RCV000176239	not provided	GRCh38	G>A	REPAIR	CCACCAACTAGCAAGTGTATACGTGCAGTGgAAGAAGTTTGGCAATGCAGAACAACTGTAT	FALSE
212290	single nucleotide variant	NM_153240.5(NPHP3):c.988G>A (p.Glu330Lys)	Pathogenic	758498695	RCV000197404	Nephronophthisis	GRCh38	G>A	REPAIR	GACTATTCACCTAAACTTAAGAGAATGTGCgAGACAATGGGATATTTTTTCCATGCTGTTT	FALSE
264134	single nucleotide variant	NM_153240.5(NPHP3):c.2T>C (p.Met1Thr)	Pathogenic	886041990	RCV000360279	not provided	GRCh38	T>C	RESCUE	CTCACTAGGTAGTAGCGGCAACGGACGCCAtGGGGACCGCCTCGTCGCTCGTGAGCCCCGC	FALSE
1059608	single nucleotide variant	NM_153240.5(NPHP3):c.2387G>A (p.Trp796Ter)	Pathogenic	2107971687	RCV001383312	Nephronophthisis	GRCh38	G>A	REPAIR	AACTGATGGAACTCTATCCTGAGATGTCCTgGACTTTCTTGACCTCCCTTATTCACAGTTT	FALSE
1059610	single nucleotide variant	NM_153240.5(NPHP3):c.1911G>A (p.Trp637Ter)	Pathogenic	919854764	RCV001382434	Nephronophthisis	GRCh38	G>A	REPAIR	AGTTCAGCAAGTTGAAAAACACATGAAATGgCTGATAGATCCACTGCCAGTGAATGTAAGA	TRUE
3223807	single nucleotide variant	NM_153240.5(NPHP3):c.695G>A (p.Trp232Ter)	Pathogenic	-1	RCV003988185	Renal-hepatic-pancreatic dysplasia	GRCh38	G>A	REPAIR	TCACTGCTGCTGGAACCCAATGTGAATATTgGACTGGCGGAGCCTTGGGAAGTGAACCTTC	FALSE
17684	single nucleotide variant	NM_000391.4(TPP1):c.1340G>A (p.Arg447His)	Pathogenic	119455956	RCV000002764|RCV000189790	Neuronal ceroid lipofuscinosis 2|not provided	GRCh38	G>A	REPAIR	CACCATCCAGTTACTTCAATGCCAGTGGCCgTGCCTACCCAGATGTGGCTGCACTTTCTGA	FALSE
79626	single nucleotide variant	NM_000391.4(TPP1):c.1027G>A (p.Glu343Lys)	Pathogenic	121908197	RCV000059616|RCV001069102	Neuronal ceroid lipofuscinosis 2|not provided	GRCh38	G>A	REPAIR	AGCAGCGCCTACATCCAGCGGGTCAACACTgAGCTCATGAAGGCTGCCGCTCGGGGTCTCA	FALSE
79632	single nucleotide variant	NM_000391.4(TPP1):c.1417G>A (p.Gly473Arg)	Pathogenic	121908203	RCV000059622|RCV001854252	Neuronal ceroid lipofuscinosis 2|not provided	GRCh38	G>A	REPAIR	AGCAACAGAGTGCCCATTCCATGGGTGTCCgGAACCTCGGCCTCTACTCCAGTGTTTGGGG	FALSE
79636	single nucleotide variant	NM_000391.4(TPP1):c.229G>A (p.Gly77Arg)	Pathogenic	121908195	RCV000059626|RCV001731479|RCV001854253	Neuronal ceroid lipofuscinosis 2|Neuronal ceroid lipofuscinosis|not provided	GRCh38	G>A	REPAIR	GCTGTGTCGGATCCCAGCTCTCCTCAATACgGAAAATACCTGACCCTAGAGAATGTGGCTG	TRUE
552152	single nucleotide variant	NM_000391.4(TPP1):c.1098G>A (p.Trp366Ter)	Pathogenic	1564854729	RCV000680130	Neuronal ceroid lipofuscinosis 2	GRCh38	G>A	REPAIR	CGCCTCAGGTGACAGTGGGGCCGGGTGTTGgTCTGTCTCTGGAAGACACCAGTTCCGCCCT	FALSE
838794	single nucleotide variant	NM_000391.4(TPP1):c.679T>C (p.Cys227Arg)	Pathogenic	1855595805	RCV001070527	not provided	GRCh38	T>C	RESCUE	GGCTCTGGCACCAGCAATAACAGCCAAGCCtGTGCCCAGTTCCTGGAGCAGTATTTCCATG	FALSE
1062441	single nucleotide variant	NM_000391.4(TPP1):c.1626G>A (p.Trp542Ter)	Pathogenic	2134590423	RCV001387036|RCV002512153	not provided|Neuronal ceroid lipofuscinosis 2	GRCh38	G>A	REPAIR	GGGCCAGGGTTTCTGCTCTGGTCCTGGCTGgGATCCTGTAACAGGCTGGGGAACACCCAAC	FALSE
2866887	single nucleotide variant	NM_000391.4(TPP1):c.1097G>A (p.Trp366Ter)	Pathogenic	-1	RCV003552362	not provided	GRCh38	G>A	REPAIR	TCGCCTCAGGTGACAGTGGGGCCGGGTGTTgGTCTGTCTCTGGAAGACACCAGTTCCGCCC	FALSE
17698	single nucleotide variant	NM_198428.3(BBS9):c.421G>A (p.Gly141Arg)	Pathogenic	137852857	RCV000002778	Bardet-Biedl syndrome 9	GRCh38	G>A	REPAIR	CTTCAGAGAACAGCCTGCAATATGACCTATgGATCATTTGGTGGTGTAAAAGGTCGAGATT	TRUE
576224	single nucleotide variant	NM_198428.3(BBS9):c.727G>A (p.Glu243Lys)	Pathogenic	1562917450	RCV000735943	Bardet-Biedl syndrome	GRCh38	G>A	REPAIR	CTAGTTGTGGATTGGACTCTAAATATTGGAgAGCAAGCCCTTGACATATGTATTGTCTCTT	FALSE
3080732	single nucleotide variant	NM_198428.3(BBS9):c.27G>A (p.Trp9Ter)	Pathogenic	-1	RCV003634396	Bardet-Biedl syndrome	GRCh38	G>A	REPAIR	GAAAATGTCTTTATTTAAAGCCCGTGATTGgTGGTCTACTATTCTGGGAGATAAAGAAGAA	TRUE
17707	single nucleotide variant	NM_182760.4(SUMF1):c.1006T>C (p.Cys336Arg)	Pathogenic	137852848	RCV000002787	Multiple sulfatase deficiency	GRCh38	T>C	RESCUE	GACCGAGTGAAGAAAGGTGGATCCTACATGtGCCATAGGTCTTATTGTTACAGGTATCGCT	FALSE
631449	single nucleotide variant	NM_182760.4(SUMF1):c.659G>A (p.Trp220Ter)	Pathogenic	1575197564	RCV000791660	Multiple sulfatase deficiency	GRCh38	G>A	REPAIR	CCTGGAATGATGCGGTTGCCTACTGCACTTgGGCAGGGAAGCGGCTGCCCACGGAAGCTGA	FALSE
1019823	single nucleotide variant	NM_182760.4(SUMF1):c.903G>A (p.Trp301Ter)	Pathogenic	1274564118	RCV001939841	Multiple sulfatase deficiency	GRCh38	G>A	REPAIR	ATACAACATAGTGGGGAACGCATGGGAATGgACTTCAGACTGGTGGACTGTTCATCATTCT	FALSE
1378917	single nucleotide variant	NM_182760.4(SUMF1):c.896G>A (p.Trp299Ter)	Pathogenic	1559281733	RCV001900448	Multiple sulfatase deficiency	GRCh38	G>A	REPAIR	ATGGCTTATACAACATAGTGGGGAACGCATgGGAATGGACTTCAGACTGGTGGACTGTTCA	FALSE
1415731	single nucleotide variant	NM_182760.4(SUMF1):c.537G>A (p.Trp179Ter)	Pathogenic	2125042060	RCV001884905	Multiple sulfatase deficiency	GRCh38	G>A	REPAIR	TATTCAACAGGCAGTTGCAGCTGCTCCCTGgTGGTTACCTGTGAAAGGCGCTAACTGGAGA	FALSE
1428429	single nucleotide variant	NM_182760.4(SUMF1):c.539G>A (p.Trp180Ter)	Pathogenic	1419925001	RCV002000148	Multiple sulfatase deficiency	GRCh38	G>A	REPAIR	TTCAACAGGCAGTTGCAGCTGCTCCCTGGTgGTTACCTGTGAAAGGCGCTAACTGGAGACA	FALSE
1481465	single nucleotide variant	NM_182760.4(SUMF1):c.632G>A (p.Trp211Ter)	Pathogenic	1701775522	RCV001951429	Multiple sulfatase deficiency	GRCh38	G>A	REPAIR	GGCCGGATCATCCAGTTCTCCATGTGTCCTgGAATGATGCGGTTGCCTACTGCACTTGGGC	FALSE
2906842	single nucleotide variant	NM_182760.4(SUMF1):c.536G>A (p.Trp179Ter)	Pathogenic	-1	RCV003497635	Multiple sulfatase deficiency	GRCh38	G>A	REPAIR	ATATTCAACAGGCAGTTGCAGCTGCTCCCTgGTGGTTACCTGTGAAAGGCGCTAACTGGAG	FALSE
3164190	single nucleotide variant	NM_182760.4(SUMF1):c.692G>A (p.Trp231Ter)	Pathogenic	-1	RCV003852505	Multiple sulfatase deficiency	GRCh38	G>A	REPAIR	CAGGGAAGCGGCTGCCCACGGAAGCTGAGTgGGAATACAGCTGTCGAGGAGGCCTGCATAA	FALSE
17748	single nucleotide variant	NM_031471.6(FERMT3):c.48G>A (p.Trp16Ter)	Pathogenic	121918296	RCV000002828	Leukocyte adhesion deficiency 3	GRCh38	G>A	REPAIR	AGCCTCCGGGGACTACATCGACTCGTCATGgGAGCTGCGGGTGTTTGTGGGAGAGGAGGAC	FALSE
17750	single nucleotide variant	NM_031471.6(FERMT3):c.687G>A (p.Trp229Ter)	Pathogenic	121918298	RCV000002830	Leukocyte adhesion deficiency 3	GRCh38	G>A	REPAIR	GTCAGACAAGACCCAGCTCCACAGCAGGTGgCTGGACTCGTCGCGGTGTCTCATGCAGCAG	FALSE
17760	single nucleotide variant	NM_177986.5(DSG4):c.574T>C (p.Ser192Pro)	Pathogenic	267606775	RCV000002840	Hypotrichosis 6	GRCh38	T>C	RESCUE	ACAGATGCAGATGAAGAAAATCATCTGAATtCTAAAATTGCCTACAAGATCGTCTCTCAGG	TRUE
17767	single nucleotide variant	NM_004183.4(BEST1):c.253T>C (p.Tyr85His)	Pathogenic	28940274	RCV000002847|RCV000086109|RCV001073456	Vitelliform macular dystrophy 2|not provided|Retinal dystrophy	GRCh38	T>C	RESCUE	CTCATCCCCATTTCCTTCGTGCTGGGCTTCtACGTGACGCTGGTCGTGACCCGCTGGTGGA	FALSE
17768	single nucleotide variant	NM_004183.4(BEST1):c.896G>A (p.Gly299Glu)	Pathogenic	28941468	RCV000002848|RCV000086186	Vitelliform macular dystrophy 2|not provided	GRCh38	G>A	REPAIR	AGGTGGCAGAGCAGCTCATCAACCCCTTTGgAGAGGATGATGATGATTTTGAGACCAACTG	FALSE
17773	single nucleotide variant	NM_004183.4(BEST1):c.25G>A (p.Val9Met)	Pathogenic	28940276	RCV000002855|RCV000086110	Vitelliform macular dystrophy 2|not provided	GRCh38	G>A	REPAIR	CTGGCCATGACCATCACTTACACAAGCCAAgTGGCTAATGCCCGCTTAGGCTCCTTCTCCC	FALSE
17781	single nucleotide variant	NM_004183.4(BEST1):c.949G>A (p.Val317Met)	Pathogenic	121918287	RCV000002865	Autosomal recessive bestrophinopathy	GRCh38	G>A	REPAIR	ACCAACTGGATTGTCGACAGGAATTTGCAGgTGTCCCTGTTGGCTGTGGATGAGATGCACC	FALSE
17782	single nucleotide variant	NM_004183.4(BEST1):c.122T>C (p.Leu41Pro)	Pathogenic	121918288	RCV000002866|RCV000086085	Autosomal recessive bestrophinopathy|not provided	GRCh38	T>C	RESCUE	TGCTATATGGCGAGTTCTTAATCTTCCTGCtCTGCTACTACATCATCCGCTTTATTTATAG	FALSE
17783	single nucleotide variant	NM_004183.4(BEST1):c.256G>A (p.Val86Met)	Pathogenic	121918289	RCV000002867|RCV001074078|RCV001851592	Autosomal dominant vitreoretinochoroidopathy|Retinal dystrophy|not provided	GRCh38	G>A	REPAIR	ATCCCCATTTCCTTCGTGCTGGGCTTCTACgTGACGCTGGTCGTGACCCGCTGGTGGAACC	FALSE
17786	single nucleotide variant	NM_004183.4(BEST1):c.614T>C (p.Ile205Thr)	Pathogenic	267606680	RCV000002870|RCV001382239	Retinitis pigmentosa 50|not provided	GRCh38	T>C	RESCUE	CGTGGCTTGGAGGTCGAATCCGGGACCCTAtCCTGCTCCAGAGCCTGCTGAACGAGATGAA	FALSE
17790	single nucleotide variant	NM_004183.4(BEST1):c.704T>C (p.Val235Ala)	Pathogenic	267606679	RCV000002876	Autosomal dominant vitreoretinochoroidopathy	GRCh38	T>C	RESCUE	ATGCCTACGACTGGATTAGTATCCCACTGGtGTATACACAGGTGGTGACTGTGGCGGTGTA	FALSE
105593	single nucleotide variant	NM_004183.4(BEST1):c.275G>A (p.Arg92His)	Pathogenic	281865225	RCV000086115	not provided	GRCh38	G>A	REPAIR	TGGGCTTCTACGTGACGCTGGTCGTGACCCgCTGGTGGAACCAGTACGAGAACCTGCCGTG	FALSE
105595	single nucleotide variant	NM_004183.4(BEST1):c.28G>A (p.Ala10Thr)	Pathogenic	281865206	RCV000086118|RCV001073998	not provided|Retinal dystrophy	GRCh38	G>A	REPAIR	GCCATGACCATCACTTACACAAGCCAAGTGgCTAATGCCCGCTTAGGCTCCTTCTCCCGCC	FALSE
105630	single nucleotide variant	NM_004183.4(BEST1):c.671T>C (p.Leu224Pro)	Pathogenic	281865243	RCV000086156	not provided	GRCh38	T>C	RESCUE	TGAACACCTTGCGTACTCAGTGTGGACACCtGTATGCCTACGACTGGATTAGTATCCCACT	FALSE
105638	single nucleotide variant	NM_004183.4(BEST1):c.727G>A (p.Ala243Thr)	Pathogenic	137853905	RCV000086166|RCV001074234	not provided|Retinal dystrophy	GRCh38	G>A	REPAIR	CCACTGGTGTATACACAGGTGGTGACTGTGgCGGTGTACAGCTTCTTCCTGACTTGTCTAG	FALSE
105641	single nucleotide variant	NM_004183.4(BEST1):c.74G>A (p.Arg25Gln)	Pathogenic	281865215	RCV000086170|RCV001002887|RCV003152682	not provided|Vitelliform macular dystrophy 2|Autosomal recessive bestrophinopathy	GRCh38	G>A	REPAIR	GCTCCTTCTCCCGCCTGCTGCTGTGCTGGCgGGGCAGCATCTACAAGCTGCTATATGGCGA	FALSE
105646	single nucleotide variant	NM_004183.4(BEST1):c.85T>C (p.Tyr29His)	Pathogenic	281865217	RCV000086175	not provided	GRCh38	T>C	RESCUE	CGCCTGCTGCTGTGCTGGCGGGGCAGCATCtACAAGCTGCTATATGGCGAGTTCTTAATCT	FALSE
105651	single nucleotide variant	NM_004183.4(BEST1):c.884T>C (p.Ile295Thr)	Pathogenic	281865253	RCV000086180	not provided	GRCh38	T>C	RESCUE	TTGGCTGGCTGAAGGTGGCAGAGCAGCTCAtCAACCCCTTTGGAGAGGATGATGATGATTT	FALSE
105656	single nucleotide variant	NM_004183.4(BEST1):c.893T>C (p.Phe298Ser)	Pathogenic	281865257	RCV000086185	not provided	GRCh38	T>C	RESCUE	TGAAGGTGGCAGAGCAGCTCATCAACCCCTtTGGAGAGGATGATGATGATTTTGAGACCAA	FALSE
105657	single nucleotide variant	NM_004183.4(BEST1):c.898G>A (p.Glu300Lys)	Pathogenic	281865258	RCV000086187|RCV001073527	not provided|Retinal dystrophy	GRCh38	G>A	REPAIR	GTGGCAGAGCAGCTCATCAACCCCTTTGGAgAGGATGATGATGATTTTGAGACCAACTGGA	FALSE
105660	single nucleotide variant	NM_004183.4(BEST1):c.901G>A (p.Asp301Asn)	Pathogenic	281865259	RCV000086190	not provided	GRCh38	G>A	REPAIR	GCAGAGCAGCTCATCAACCCCTTTGGAGAGgATGATGATGATTTTGAGACCAACTGGATTG	FALSE
105667	single nucleotide variant	NM_004183.4(BEST1):c.914T>C (p.Phe305Ser)	Pathogenic	281865265	RCV000086197	not provided	GRCh38	T>C	RESCUE	TCAACCCCTTTGGAGAGGATGATGATGATTtTGAGACCAACTGGATTGTCGACAGGAATTT	FALSE
105673	single nucleotide variant	NM_004183.4(BEST1):c.929T>C (p.Ile310Thr)	Pathogenic	281865271	RCV000086203	not provided	GRCh38	T>C	RESCUE	AGGATGATGATGATTTTGAGACCAACTGGAtTGTCGACAGGAATTTGCAGGTGTCCCTGTT	FALSE
105675	single nucleotide variant	NM_004183.4(BEST1):c.934G>A (p.Asp312Asn)	Pathogenic	281865277	RCV000086205	not provided	GRCh38	G>A	REPAIR	GATGATGATTTTGAGACCAACTGGATTGTCgACAGGAATTTGCAGGTGTCCCTGTTGGCTG	FALSE
421864	single nucleotide variant	NM_004183.4(BEST1):c.44G>A (p.Gly15Asp)	Pathogenic	766379510	RCV000494235	not provided	GRCh38	G>A	REPAIR	ACACAAGCCAAGTGGCTAATGCCCGCTTAGgCTCCTTCTCCCGCCTGCTGCTGTGCTGGCG	FALSE
488171	single nucleotide variant	NM_004183.4(BEST1):c.910G>A (p.Asp304Asn)	Pathogenic	1554963095	RCV000590969	Vitelliform macular dystrophy 2	GRCh38	G>A	REPAIR	CTCATCAACCCCTTTGGAGAGGATGATGATgATTTTGAGACCAACTGGATTGTCGACAGGA	FALSE
513094	single nucleotide variant	NM_004183.4(BEST1):c.956T>C (p.Leu319Pro)	Pathogenic	1554963305	RCV000625673	Autosomal recessive bestrophinopathy	GRCh38	T>C	RESCUE	GGATTGTCGACAGGAATTTGCAGGTGTCCCtGTTGGCTGTGGATGAGATGCACCAGGACCT	FALSE
623873	single nucleotide variant	NM_004183.4(BEST1):c.904G>A (p.Asp302Asn)	Pathogenic	281865262	RCV000787547	Vitelliform macular dystrophy 2	GRCh38	G>A	REPAIR	GAGCAGCTCATCAACCCCTTTGGAGAGGATgATGATGATTTTGAGACCAACTGGATTGTCG	FALSE
800567	single nucleotide variant	NM_004183.4(BEST1):c.404G>A (p.Gly135Asp)	Pathogenic	1159966472	RCV001002890|RCV001340927	Vitelliform macular dystrophy 2|not provided	GRCh38	G>A	REPAIR	GGCGCACGCTCATCCGCTACGCCAACCTGGgCAACGTGCTCATCCTGCGCAGCGTCAGCAC	FALSE
1047309	single nucleotide variant	NM_004183.4(BEST1):c.292G>A (p.Glu98Lys)	Pathogenic	2134430191	RCV001368587	not provided	GRCh38	G>A	REPAIR	CTGGTCGTGACCCGCTGGTGGAACCAGTACgAGAACCTGCCGTGGCCCGACCGCCTCATGA	FALSE
1062388	single nucleotide variant	NM_004183.4(BEST1):c.72G>A (p.Trp24Ter)	Pathogenic	281865213	RCV001381873	not provided	GRCh38	G>A	REPAIR	AGGCTCCTTCTCCCGCCTGCTGCTGTGCTGgCGGGGCAGCATCTACAAGCTGCTATATGGC	FALSE
1470312	single nucleotide variant	NM_004183.4(BEST1):c.224T>C (p.Leu75Pro)	Pathogenic	2134425822	RCV001902555	not provided	GRCh38	T>C	RESCUE	TGACTCTGTATTGCGACAGCTACATCCAGCtCATCCCCATTTCCTTCGTGCTGGGCTTCTA	FALSE
1471422	single nucleotide variant	NM_004183.4(BEST1):c.860G>A (p.Trp287Ter)	Pathogenic	753334817	RCV001949354|RCV003401972	not provided|BEST1-related condition	GRCh38	G>A	REPAIR	CGTTCCTGCAGTTCTTCTTCTATGTTGGCTgGCTGAAGGTGGCAGAGCAGCTCATCAACCC	FALSE
1677586	single nucleotide variant	NM_004183.4(BEST1):c.737G>A (p.Ser246Asn)	Pathogenic	2134444981	RCV002249296	Vitelliform macular dystrophy 2	GRCh38	G>A	REPAIR	ATACACAGGTGGTGACTGTGGCGGTGTACAgCTTCTTCCTGACTTGTCTAGTTGGGCGGCA	FALSE
1878114	single nucleotide variant	NM_004183.4(BEST1):c.227T>C (p.Ile76Thr)	Pathogenic	-1	RCV003062386	not provided	GRCh38	T>C	RESCUE	CTCTGTATTGCGACAGCTACATCCAGCTCAtCCCCATTTCCTTCGTGCTGGGCTTCTACGT	FALSE
1878120	single nucleotide variant	NM_004183.4(BEST1):c.724G>A (p.Val242Met)	Pathogenic	-1	RCV003037399	not provided	GRCh38	G>A	REPAIR	ATCCCACTGGTGTATACACAGGTGGTGACTgTGGCGGTGTACAGCTTCTTCCTGACTTGTC	FALSE
1878125	single nucleotide variant	NM_004183.4(BEST1):c.925T>C (p.Trp309Arg)	Pathogenic	-1	RCV003058319	not provided	GRCh38	T>C	RESCUE	GGAGAGGATGATGATGATTTTGAGACCAACtGGATTGTCGACAGGAATTTGCAGGTGTCCC	FALSE
2901649	single nucleotide variant	NM_004183.4(BEST1):c.431G>A (p.Ser144Asn)	Pathogenic	-1	RCV003557608	not provided	GRCh38	G>A	REPAIR	TGGGCAACGTGCTCATCCTGCGCAGCGTCAgCACCGCAGTCTACAAGCGCTTCCCCAGCGC	FALSE
2901653	single nucleotide variant	NM_004183.4(BEST1):c.689T>C (p.Ile230Thr)	Pathogenic	-1	RCV003557610	not provided	GRCh38	T>C	RESCUE	AGTGTGGACACCTGTATGCCTACGACTGGAtTAGTATCCCACTGGTGTATACACAGGTGGT	FALSE
2901656	single nucleotide variant	NM_004183.4(BEST1):c.895G>A (p.Gly299Arg)	Pathogenic	-1	RCV003557611	not provided	GRCh38	G>A	REPAIR	AAGGTGGCAGAGCAGCTCATCAACCCCTTTgGAGAGGATGATGATGATTTTGAGACCAACT	FALSE
17797	single nucleotide variant	NM_014319.5(LEMD3):c.2564G>A (p.Trp855Ter)	Pathogenic	267607216	RCV000002884	Dermatofibrosis lenticularis disseminata	GRCh38	G>A	REPAIR	GAAAGGCTTTTAAAGCATTGCATGGCTCTTgGTTTGATGGGAAATTGGTTACAGTAAAATA	TRUE
17806	single nucleotide variant	NM_024312.5(GNPTAB):c.2681G>A (p.Trp894Ter)	Pathogenic	137852899	RCV000002895	Mucolipidosis type II	GRCh38	G>A	REPAIR	ACACAGATAGTTACTTGGGCTTTTTGCCATgGGAGAAAAAAAAGTATTTCCAAGATCTTCT	TRUE
17814	single nucleotide variant	NM_024312.5(GNPTAB):c.1120T>C (p.Phe374Leu)	Pathogenic	137852900	RCV000002904|RCV000002905	Pseudo-Hurler polydystrophy|Mucolipidosis type II	GRCh38	T>C	RESCUE	CGAGTGACAATAGTAACACACCAGGATGTTtTTCGAAATTTGAGCCACTTGCCTACCTTTA	FALSE
47621	single nucleotide variant	NM_024312.5(GNPTAB):c.1001G>A (p.Arg334Gln)	Pathogenic	281864970	RCV000032283|RCV001852647	Pseudo-Hurler polydystrophy|Mucolipidosis type II;Pseudo-Hurler polydystrophy	GRCh38	G>A	REPAIR	AAGATAACGAAGAACTGAGGTACTCATTGCgATCTATCGAGAGGCATGCACCATGGGTTCG	FALSE
47629	single nucleotide variant	NM_024312.5(GNPTAB):c.1208T>C (p.Ile403Thr)	Pathogenic	281864973	RCV000032291|RCV001852648|RCV002247409	Pseudo-Hurler polydystrophy|Mucolipidosis type II;Pseudo-Hurler polydystrophy|Mucolipidosis type II	GRCh38	T>C	RESCUE	ATCGCATCGAAGGGCTGTCCCAGAAGTTTAtTTACCTAAATGATGATGTCATGTTTGGGAA	FALSE
102011	single nucleotide variant	NM_024312.5(GNPTAB):c.1298G>A (p.Trp433Ter)	Pathogenic	398124397	RCV000174163|RCV002513847	not provided|Mucolipidosis type II;Pseudo-Hurler polydystrophy	GRCh38	G>A	REPAIR	ACTCCAAAGGCCAGAAGGTTTATTTGACATgGCCTGTGCCAAACTGTGCCGAGGGCTGCCC	FALSE
839248	single nucleotide variant	NM_024312.5(GNPTAB):c.1247G>A (p.Trp416Ter)	Pathogenic	1201536920	RCV001047505	Mucolipidosis type II;Pseudo-Hurler polydystrophy	GRCh38	G>A	REPAIR	ATGATGATGTCATGTTTGGGAAGGATGTCTgGCCAGATGATTTTTACAGTCACTCCAAAGG	FALSE
1313316	single nucleotide variant	NM_024312.5(GNPTAB):c.1567T>C (p.Cys523Arg)	Pathogenic	2137119014	RCV001783391	not provided	GRCh38	T>C	RESCUE	TGGCTCGCTGATAAGTTCTGTGACCAAGCAtGCAATGTCTTGTCCTGTGGGTTTGATGCTG	FALSE
1393469	single nucleotide variant	NM_024312.5(GNPTAB):c.1071G>A (p.Trp357Ter)	Pathogenic	2137124017	RCV001953806	Mucolipidosis type II;Pseudo-Hurler polydystrophy	GRCh38	G>A	REPAIR	CATTGTCACCAACGGGCAGATTCCATCCTGgCTGAACCTTGACAATCCTCGAGTGACAATA	FALSE
1478516	single nucleotide variant	NM_024312.5(GNPTAB):c.3098T>C (p.Leu1033Pro)	Pathogenic	1594210754	RCV002017047	Mucolipidosis type II;Pseudo-Hurler polydystrophy	GRCh38	T>C	RESCUE	GTGTCTTGTCTGACAGAGAAATCCGAACACtGGCTACCAGAATTCACGAACTGCCGTTAAG	FALSE
2118498	single nucleotide variant	NM_024312.5(GNPTAB):c.2T>C (p.Met1Thr)	Pathogenic	-1	RCV002948700	Mucolipidosis type II;Pseudo-Hurler polydystrophy	GRCh38	T>C	RESCUE	TCGGGGCGTGGCGTGGCGGTGAAGGGGTGAtGCTGTTCAAGCTCCTGCAGAGACAGACCTA	FALSE
2750405	single nucleotide variant	NM_024312.5(GNPTAB):c.77G>A (p.Gly26Asp)	Pathogenic	-1	RCV003984884	Mucolipidosis	GRCh38	G>A	REPAIR	ACAGGTATGGGCTCTACGTGTGCTTCTTGGgCGTCGTTGTCACCATCGTCTCCGCCTTCCA	FALSE
17832	single nucleotide variant	NM_000158.4(GBE1):c.1643G>A (p.Trp548Ter)	Pathogenic	137852894	RCV000002927|RCV000056096	Glycogen storage disease due to glycogen branching enzyme deficiency, congenital neuromuscular form|Glycogen storage disease, type IV	GRCh38	G>A	REPAIR	TCATGGGTAATGAATTTGGGCATCCTGAATgGTTAGACTTCCCAAGAAAAGGAAATAATGA	TRUE
1059895	single nucleotide variant	NM_000158.4(GBE1):c.1479G>A (p.Trp493Ter)	Pathogenic	1703673227	RCV001381995	Glycogen storage disease IV, classic hepatic;Glycogen storage disease, type IV	GRCh38	G>A	REPAIR	ATTGGTTGGGGATAAGTCGCTGGCATTTTGgTTGATGGATGCCGAAATGTATACAAACATG	FALSE
1441404	single nucleotide variant	NM_000158.4(GBE1):c.1031G>A (p.Trp344Ter)	Pathogenic	773381709	RCV001939621	Glycogen storage disease IV, classic hepatic;Glycogen storage disease, type IV	GRCh38	G>A	REPAIR	TTTTAAGATTCCTTCTGTCAAACATAAGATgGTGGTTGGAAGAATATCGCTTTGATGGATT	FALSE
1444740	single nucleotide variant	NM_000158.4(GBE1):c.1032G>A (p.Trp344Ter)	Pathogenic	2106957076	RCV001960656	Glycogen storage disease IV, classic hepatic;Glycogen storage disease, type IV	GRCh38	G>A	REPAIR	TTTAAGATTCCTTCTGTCAAACATAAGATGgTGGTTGGAAGAATATCGCTTTGATGGATTT	FALSE
3087927	single nucleotide variant	NM_000158.4(GBE1):c.1034G>A (p.Trp345Ter)	Pathogenic	-1	RCV003795487	Glycogen storage disease, type IV;Glycogen storage disease IV, classic hepatic	GRCh38	G>A	REPAIR	TAAGATTCCTTCTGTCAAACATAAGATGGTgGTTGGAAGAATATCGCTTTGATGGATTTCG	FALSE
17836	single nucleotide variant	NM_032520.5(GNPTG):c.333G>A (p.Trp111Ter)	Pathogenic	137852884	RCV000002931|RCV000726758	GNPTG-mucolipidosis|not provided	GRCh38	G>A	REPAIR	CAGTGGGATCCTCGGCATCTGGCACGAGTGgGAGATCGCCAACAACACCTTCACGGGCATG	FALSE
843077	single nucleotide variant	NM_032520.5(GNPTG):c.365G>A (p.Trp122Ter)	Pathogenic	1291093292	RCV001036924	not provided	GRCh38	G>A	REPAIR	AGATCGCCAACAACACCTTCACGGGCATGTgGATGAGGGACGGTGACGCCTGCCGTTCCCG	FALSE
1063497	single nucleotide variant	NM_032520.5(GNPTG):c.366G>A (p.Trp122Ter)	Pathogenic	757394606	RCV001383496	not provided	GRCh38	G>A	REPAIR	GATCGCCAACAACACCTTCACGGGCATGTGgATGAGGGACGGTGACGCCTGCCGTTCCCGG	FALSE
1404963	single nucleotide variant	NM_032520.5(GNPTG):c.294G>A (p.Trp98Ter)	Pathogenic	757581909	RCV001932435	not provided	GRCh38	G>A	REPAIR	CGTGACCCAGCACGAGCAGACCTTCCGCTGgAACGCCTACAGTGGGATCCTCGGCATCTGG	FALSE
2177601	single nucleotide variant	NM_032520.5(GNPTG):c.564G>A (p.Trp188Ter)	Pathogenic	-1	RCV003055208	not provided	GRCh38	G>A	REPAIR	AACCCTGCCAGAGGCCCTGCAGCGGCAGTGgGACCAGGTAGAGCAGGACCTGGCCGATGAG	FALSE
17888	single nucleotide variant	NM_020184.4(CNNM4):c.971T>C (p.Leu324Pro)	Pathogenic	74552543	RCV000002983	Jalili syndrome	GRCh38	T>C	RESCUE	TCCCCCTCAGTTTTCCCATTAGCAAGCTCCtGGACTTTTTTCTGGGCCAGGAGATTCGCAC	FALSE
1334277	single nucleotide variant	NM_020184.4(CNNM4):c.1475G>A (p.Gly492Asp)	Pathogenic	2153349278	RCV001839443	Jalili syndrome	GRCh38	G>A	REPAIR	GTGAGGGTGACCCCTTCTACGAGGTCCTGGgCCTGGTCACCCTGGAGGACGTGATCGAGGA	FALSE
17893	single nucleotide variant	NM_173076.3(ABCA12):c.4142G>A (p.Gly1381Glu)	Pathogenic	28940268	RCV000002988	Autosomal recessive congenital ichthyosis 4A	GRCh38	G>A	REPAIR	GGCATATTACTTCATTGCTGGGGCCCAATGgAGCTGGGAAAACTACTACCATTTCCATGTT	TRUE
17897	single nucleotide variant	NM_173076.3(ABCA12):c.4615G>A (p.Glu1539Lys)	Pathogenic	28940271	RCV000002992	Autosomal recessive congenital ichthyosis 4A	GRCh38	G>A	REPAIR	ACAATCATTCTGTCAACGCACCACTTGGACgAGGCTGAAGTGCTGAGTGACCGCATCGCCT	FALSE
17902	single nucleotide variant	NM_173076.3(ABCA12):c.3535G>A (p.Gly1179Arg)	Pathogenic	267606622	RCV000002997	Autosomal recessive congenital ichthyosis 4B	GRCh38	G>A	REPAIR	TTCAACAACACCAACATTGCAGCTCTGATCgGAAGCCTCATCTACATCATTGCCTTCTTTC	FALSE
514458	single nucleotide variant	NM_173076.3(ABCA12):c.5231G>A (p.Trp1744Ter)	Pathogenic	1553523093	RCV000627194	not provided	GRCh38	G>A	REPAIR	TCAAGAGGTTCCACCACACCCGCAGGAACTgGAAAGGTCTCATTGCTCAGGTTATCCTCCC	FALSE
1312465	single nucleotide variant	NM_173076.3(ABCA12):c.3882G>A (p.Trp1294Ter)	Pathogenic	1452228678	RCV001780568|RCV003229060|RCV003448419	not provided|Autosomal recessive congenital ichthyosis 4B|Autosomal recessive congenital ichthyosis 4A	GRCh38	G>A	REPAIR	CTGGTATTTTCCAATTCTTCCTTCCTATTGgAAGGAGCGATTTGGGTGTGCAGAGGTGAAG	FALSE
1504018	single nucleotide variant	NM_173076.3(ABCA12):c.3679G>A (p.Glu1227Lys)	Pathogenic	1286289900	RCV001973745	not provided	GRCh38	G>A	REPAIR	AGCTATGCAAGCCAATACATTGCACGATACgAAGAACAGGGCATTGGTCTTCAGTGGGAAA	FALSE
2880567	single nucleotide variant	NM_173076.3(ABCA12):c.2394G>A (p.Trp798Ter)	Pathogenic	-1	RCV003551115	not provided	GRCh38	G>A	REPAIR	CATTAACATGCCCGCTGGACCTGTGATTTGgGCTTTCTTGAAACCTATGTTGTTGGGAAGA	FALSE
17910	single nucleotide variant	NM_139279.6(MCFD2):c.407T>C (p.Ile136Thr)	Pathogenic	137852914	RCV000003005	Factor 5 and Factor VIII, combined deficiency of, 2	GRCh38	T>C	RESCUE	GAGATGATGACAAGAACAATGATGGATACAtTGACTATGCTGAATTTGCAAAATCACTGCA	TRUE
17913	single nucleotide variant	NM_174936.4(PCSK9):c.646T>C (p.Phe216Leu)	Pathogenic	28942112	RCV000003008	Hypercholesterolemia, autosomal dominant, 3	GRCh38	T>C	RESCUE	GAGAATGTGCCCGAGGAGGACGGGACCCGCtTCCACAGACAGGCCAGCAAGTGTGACAGTC	FALSE
434144	single nucleotide variant	NM_174936.4(PCSK9):c.323T>C (p.Leu108Pro)	Pathogenic	1057519691	RCV000508743	Hypercholesterolemia, familial, 1	GRCh38	T>C	RESCUE	TGCAGGCCCAGGCTGCCCGCCGGGGATACCtCACCAAGATCCTGCATGTCTTCCATGGCCT	FALSE
434149	single nucleotide variant	NM_174936.4(PCSK9):c.1174G>A (p.Val392Met)	Pathogenic	1254346075	RCV000508906	Hypercholesterolemia, familial, 1	GRCh38	G>A	REPAIR	CAGAGTGGGACATCACAGGCTGCTGCCCACgTGGCTGGCATTGCAGCCATGATGCTGTCTG	FALSE
17923	single nucleotide variant	NM_025193.4(HSD3B7):c.439G>A (p.Glu147Lys)	Pathogenic	104894518	RCV000003018|RCV000726577	Congenital bile acid synthesis defect 1|not provided	GRCh38	G>A	REPAIR	ACCAAAGGTCACCCCTTCTACAGGGGCAACgAAGACACCCCATACGAAGCAGTGCACAGGC	FALSE
17935	single nucleotide variant	NM_000419.5(ITGA2B):c.1073G>A (p.Arg358His)	Pathogenic	137852908	RCV000003030|RCV001580162	Glanzmann thrombasthenia|Glanzmann thrombasthenia 1	GRCh38	G>A	REPAIR	GGGCAGACCGAAAACTGGCCGAAGTGGGGCgTGTGTATTTGTTCCTGCAGCCGCGAGGCCC	TRUE
17938	single nucleotide variant	NM_000419.5(ITGA2B):c.1063G>A (p.Glu355Lys)	Pathogenic	137852910	RCV000003033|RCV001580264	Glanzmann thrombasthenia 1|Glanzmann thrombasthenia	GRCh38	G>A	REPAIR	ATGGAGAGCCGGGCAGACCGAAAACTGGCCgAAGTGGGGCGTGTGTATTTGTTCCTGCAGC	TRUE
17939	single nucleotide variant	NM_000419.5(ITGA2B):c.1787T>C (p.Ile596Thr)	Pathogenic	76811038	RCV000003034|RCV001580160	Glanzmann thrombasthenia|Glanzmann thrombasthenia 1	GRCh38	T>C	RESCUE	AGGCAGACTTCCGGGACAAGCTGAGCCCCAtTGTGCTCAGCCTCAATGTGTCCCTACCGCC	FALSE
17940	single nucleotide variant	NM_000419.5(ITGA2B):c.641T>C (p.Leu214Pro)	Pathogenic	137852911	RCV000003035|RCV001580159	Glanzmann thrombasthenia|Glanzmann thrombasthenia 1	GRCh38	T>C	RESCUE	CCGTGGTCACTCAGGCCGGAGAGCTGGTGCtTGGGGCTCCTGGCGGCTATTATTTCTTAGG	FALSE
378307	single nucleotide variant	NM_000419.5(ITGA2B):c.2944G>A (p.Val982Met)	Pathogenic	78657866	RCV000443560|RCV001225295|RCV002225613	not provided|Glanzmann thrombasthenia|Glanzmann thrombasthenia 1	GRCh38	G>A	REPAIR	CCGCTCAGCCTGCCCCGAGGGGAAGCTCAGgTGTGGACACAGCTGCTCCGGGCCTTGGAGG	FALSE
378308	single nucleotide variant	NM_000419.5(ITGA2B):c.1234G>A (p.Gly412Arg)	Pathogenic	780786843	RCV000425256|RCV001225257|RCV002244886|RCV003401421	not provided|Glanzmann thrombasthenia|Glanzmann thrombasthenia 1|ITGA2B-related condition	GRCh38	G>A	REPAIR	TACAATGACATTGCAGTGGCTGCCCCCTACgGGGGTCCCAGTGGCCGGGGCCAAGTGCTGG	FALSE
615577	single nucleotide variant	NM_000419.5(ITGA2B):c.1186G>A (p.Asp396Asn)	Pathogenic	1214448436	RCV000852005	Glanzmann thrombasthenia	GRCh38	G>A	REPAIR	CGATTCGGCTCTGCCATCGCACCCCTGGGCgACCTCGACCGGGATGGCTACAATGACATTG	FALSE
959448	single nucleotide variant	NM_000419.5(ITGA2B):c.2113T>C (p.Cys705Arg)	Pathogenic	77961246	RCV001225296|RCV002254204	Glanzmann thrombasthenia|Glanzmann thrombasthenia 1	GRCh38	T>C	RESCUE	AGCAATGTCGAGGGCTTTGAGAGACTCATCtGTAATCAGAAGAAGGAGAATGAGACCAGGG	FALSE
959457	single nucleotide variant	NM_000419.5(ITGA2B):c.1214T>C (p.Ile405Thr)	Pathogenic	75622274	RCV001225235|RCV002280899	Glanzmann thrombasthenia|Glanzmann thrombasthenia 1	GRCh38	T>C	RESCUE	GCGACCTCGACCGGGATGGCTACAATGACAtTGCAGTGGCTGCCCCCTACGGGGGTCCCAG	FALSE
959459	single nucleotide variant	NM_000419.5(ITGA2B):c.1028T>C (p.Leu343Pro)	Pathogenic	1476448476	RCV001225278	Glanzmann thrombasthenia	GRCh38	T>C	RESCUE	GGAGGCATGATCTGCTGGTGGGCGCTCCACtGTATATGGAGAGCCGGGCAGACCGAAAACT	TRUE
959474	single nucleotide variant	NM_000419.5(ITGA2B):c.257T>C (p.Leu86Pro)	Pathogenic	1052533574	RCV001225273	Glanzmann thrombasthenia	GRCh38	T>C	RESCUE	CCAGCCAGGAGGAGACGGGCGGCGTGTTCCtGTGCCCCTGGAGGGCCGAGGGCGGCCAGTG	FALSE
983884	single nucleotide variant	NM_000419.5(ITGA2B):c.1652G>A (p.Arg551Gln)	Pathogenic	769405222	RCV001290504	Glanzmann thrombasthenia	GRCh38	G>A	REPAIR	TGGACCGGCAGAAGCCCCGCCAGGGCCGGCgGGTGCTGCTGCTGGGCTCTCAACAGGCAGG	FALSE
983901	single nucleotide variant	NM_000419.5(ITGA2B):c.266G>A (p.Trp89Ter)	Pathogenic	2048646082	RCV001290479|RCV002254212	Glanzmann thrombasthenia|Glanzmann thrombasthenia 1	GRCh38	G>A	REPAIR	AGGAGACGGGCGGCGTGTTCCTGTGCCCCTgGAGGGCCGAGGGCGGCCAGTGCCCCTCGCT	FALSE
1321010	single nucleotide variant	NM_000419.5(ITGA2B):c.432G>A (p.Trp144Ter)	Pathogenic	2143489377	RCV001803423	Glanzmann thrombasthenia	GRCh38	G>A	REPAIR	CATTGTGGCCTGCGCCCCCTGGCAGCACTGgAACGTCCTAGAAAAGACTGAGGAGGCTGAG	TRUE
1321027	single nucleotide variant	NM_000419.5(ITGA2B):c.2421G>A (p.Trp807Ter)	Pathogenic	2143439415	RCV001803440	Glanzmann thrombasthenia	GRCh38	G>A	REPAIR	TGAGAGGGAGCAGAACAGCTTGGACAGCTGgGGACCCAAAGTGGAGCACACCTATGAGCTC	FALSE
1683950	single nucleotide variant	NM_000419.5(ITGA2B):c.3060G>A (p.Lys1020=)	Pathogenic	757268030	RCV002254806	Glanzmann thrombasthenia	GRCh38	G>A	REPAIR	GCTCACCATCCTGGTCCTGGCCATGTGGAAgGTCGGCTTCTTCAAGCGGAACCGGCCACCC	FALSE
2476342	single nucleotide variant	NM_000419.5(ITGA2B):c.2994G>A (p.Trp998Ter)	Pathogenic	-1	RCV003222574	Glanzmann thrombasthenia	GRCh38	G>A	REPAIR	GGCCTTGGAGGAGAGGGCCATTCCAATCTGgTGGGTGCTGGTGGGTGTGCTGGGTGGCCTG	FALSE
17946	single nucleotide variant	NM_004817.4(TJP2):c.143T>C (p.Val48Ala)	Pathogenic	121918299	RCV000003041	Hypercholanemia, familial 1	GRCh38	T>C	RESCUE	AGGATTCCAAAAGAGGATTTGGAATTGCAGtGTCCGGAGGCAGAGACAACCCCCACTTTGA	TRUE
17953	single nucleotide variant	NM_173477.5(USH1G):c.143T>C (p.Leu48Pro)	Pathogenic	104894651	RCV000003048	Usher syndrome type 1G	GRCh38	T>C	RESCUE	GGGCTGCCTACCATGGCAACCTCGAGTCGCtGCGTCTCATTGTGAGCCGCGGGGGTGACCC	FALSE
17957	single nucleotide variant	NM_173477.5(USH1G):c.113G>A (p.Trp38Ter)	Pathogenic	104894652	RCV000003052|RCV001851599	Usher syndrome type 1G|not provided	GRCh38	G>A	REPAIR	CCGACGAGGATGGCATGACCCCCACTCTCTgGGCTGCCTACCATGGCAACCTCGAGTCGCT	FALSE
2896194	single nucleotide variant	NM_173477.5(USH1G):c.275G>A (p.Trp92Ter)	Pathogenic	-1	RCV003555661	not provided	GRCh38	G>A	REPAIR	CCTTCCTGGTGTCCTTCGGAGCCAACATCTgGTGCCTAGACAACGACTACCACACGCCGCT	FALSE
17958	single nucleotide variant	NM_024077.5(SECISBP2):c.1619G>A (p.Arg540Gln)	Pathogenic	119461976	RCV000003053	Thyroid hormone metabolism, abnormal 1	GRCh38	G>A	REPAIR	CCTCACTGAAGAAGATTATTTTGAAAGAACgGCAAGAGAGAAAGCAGCGTCTCCAAGAAAA	TRUE
17961	single nucleotide variant	NM_016103.4(SAR1B):c.109G>A (p.Gly37Arg)	Pathogenic	121917846	RCV000003056	Chylomicron retention disease	GRCh38	G>A	REPAIR	AAACTGGTATTTCTTGGATTGGATAATGCAgGAAAAACAACATTGCTACACATGCTAAAAG	TRUE
1415431	single nucleotide variant	NM_016103.4(SAR1B):c.257G>A (p.Trp86Ter)	Pathogenic	373135041	RCV001921504	not provided	GRCh38	G>A	REPAIR	TGGGTGGACATGTTCAAGCTCGAAGAGTGTgGAAAAACTACCTTCCTGCTATCAATGGCAT	TRUE
18001	single nucleotide variant	NM_000271.5(NPC1):c.2665G>A (p.Val889Met)	Pathogenic	120074130	RCV000003096	Niemann-Pick disease, type C1, adult form	GRCh38	G>A	REPAIR	ATCAGTCAGTACCTGCATGCGGGTCCGCCTgTGTACTTTGTCCTGGAGGAAGGGCACGACT	FALSE
18006	single nucleotide variant	NM_000271.5(NPC1):c.3182T>C (p.Ile1061Thr)	Pathogenic	80358259	RCV000003101|RCV000254672|RCV000587869|RCV000624446|RCV003335012|RCV003964790	Niemann-Pick disease, type C1|not provided|Niemann-Pick disease, type C|Inborn genetic diseases|Sphingomyelin/cholesterol lipidosis|NPC1-related condition	GRCh38	T>C	RESCUE	TTATTGACGCTCTGAAGAAAGCCCGACTTAtAGCCAGTAATGTCACCGAAACCATGGGCAT	FALSE
33990	single nucleotide variant	NM_000271.5(NPC1):c.3160G>A (p.Ala1054Thr)	Pathogenic	80358258	RCV000020231	Niemann-Pick disease, type C1	GRCh38	G>A	REPAIR	GTGCTGCAGACCTCTGCTGACTTTATTGACgCTCTGAAGAAAGCCCGACTTATAGCCAGTA	FALSE
136642	single nucleotide variant	NM_000271.5(NPC1):c.2054T>C (p.Ile685Thr)	Pathogenic	483352888	RCV000119330	Niemann-Pick disease, type C1	GRCh38	T>C	RESCUE	TCAGCTACATTGGGTTGCCCTTGACCCTCAtTGTGATTGAAGTCATCCCGTTCCTGGTGCT	FALSE
187031	single nucleotide variant	NM_000271.5(NPC1):c.1211G>A (p.Arg404Gln)	Pathogenic	139751448	RCV000169124|RCV000255152|RCV000588149	Niemann-Pick disease, type C1|not provided|Niemann-Pick disease, type C	GRCh38	G>A	REPAIR	ACTTTGACCAGCACTTTGGGCCTTTCTTCCgGACGGAGCAGCTCATCATCCGGGCCCCTCT	FALSE
585947	single nucleotide variant	NM_000271.5(NPC1):c.2830G>A (p.Asp944Asn)	Pathogenic	748837410	RCV000730282	not provided	GRCh38	G>A	REPAIR	CGAATAGGCTTCGCCCCCTCGTCCTGGATCgACGATTATTTCGACTGGGTGAAGCCACAGT	FALSE
846699	single nucleotide variant	NM_000271.5(NPC1):c.1918G>A (p.Gly640Arg)	Pathogenic	2058768195	RCV001045153|RCV001528817	Niemann-Pick disease, type C1|not provided	GRCh38	G>A	REPAIR	ATCATGTTTCTATATATTTCCCTAGCCTTGgGGCACATGAAAAGCTGTCGCAGGCTTCTGG	TRUE
846709	single nucleotide variant	NM_000271.5(NPC1):c.81G>A (p.Trp27Ter)	Pathogenic	2059233403	RCV001040642	Niemann-Pick disease, type C1	GRCh38	G>A	REPAIR	AGCGCAGGTGTTTTCACAGTCCTGTGTTTGgTATGGAGAGTGTGGAATTGCATATGGGGAC	FALSE
1324044	single nucleotide variant	NM_000271.5(NPC1):c.2847G>A (p.Trp949Ter)	Pathogenic	2145370569	RCV001807957|RCV002541460	Niemann-Pick disease, type C1|Inborn genetic diseases	GRCh38	G>A	REPAIR	CTCGTCCTGGATCGACGATTATTTCGACTGgGTGAAGCCACAGTCGTCTTGCTGTCGAGTG	FALSE
1344376	single nucleotide variant	NM_000271.5(NPC1):c.1028G>A (p.Gly343Glu)	Pathogenic	1444308532	RCV001923227	Niemann-Pick disease, type C1	GRCh38	G>A	REPAIR	GCTGCTTGAGGCGGCTGTTCACACGCTGGGgGTCTTTCTGCGTCCGAAACCCTGGCTGTGT	FALSE
2057538	single nucleotide variant	NM_000271.5(NPC1):c.80G>A (p.Trp27Ter)	Pathogenic	-1	RCV002797169	Niemann-Pick disease, type C1	GRCh38	G>A	REPAIR	CAGCGCAGGTGTTTTCACAGTCCTGTGTTTgGTATGGAGAGTGTGGAATTGCATATGGGGA	FALSE
2192170	single nucleotide variant	NM_000271.5(NPC1):c.1026G>A (p.Trp342Ter)	Pathogenic	-1	RCV003045028	Niemann-Pick disease, type C1	GRCh38	G>A	REPAIR	GGGCTGCTTGAGGCGGCTGTTCACACGCTGgGGGTCTTTCTGCGTCCGAAACCCTGGCTGT	FALSE
2905272	single nucleotide variant	NM_000271.5(NPC1):c.3426G>A (p.Met1142Ile)	Pathogenic	-1	RCV003501731	Niemann-Pick disease, type C1	GRCh38	G>A	REPAIR	CATGGTCTTGGTCAACATGTTTGGAGTTATgTGGCTCTGGGGCATCAGTCTGAACGCTGTA	FALSE
2905282	single nucleotide variant	NM_000271.5(NPC1):c.2171T>C (p.Leu724Pro)	Pathogenic	-1	RCV003501740	Niemann-Pick disease, type C1	GRCh38	T>C	RESCUE	GTCTTCAAGGGGAAACCCTGGATCAGCAGCtGGGCAGGGTCCTAGGAGAAGTGGCTCCCAG	FALSE
3014973	single nucleotide variant	NM_000271.5(NPC1):c.3670T>C (p.Phe1224Leu)	Pathogenic	-1	RCV003605217	Niemann-Pick disease, type C1	GRCh38	T>C	RESCUE	GCTTTTGCCAAATCTCAAATTTTCCAGATAtTCTACTTCAGGATGTATTTGGCCATGGTCT	FALSE
3074068	single nucleotide variant	NM_000271.5(NPC1):c.1631G>A (p.Trp544Ter)	Pathogenic	-1	RCV003606966	Niemann-Pick disease, type C1	GRCh38	G>A	REPAIR	TGGGTACGTTTGGTGGACCAGTGTTCCCGTgGCTTGTGTTGGGAGGCTATGATGATCAAAA	TRUE
18025	single nucleotide variant	NM_000543.5(SMPD1):c.1152G>A (p.Met384Ile)	Pathogenic	120074121	RCV000003120|RCV000596113	Niemann-Pick disease, type A|not provided	GRCh38	G>A	REPAIR	CCCCGGTCTCCGCCTCATCTCTCTCAATATgAATTTTTGTTCCCGTGAGAACTTCTGGCTC	FALSE
18028	single nucleotide variant	NM_000543.5(SMPD1):c.911T>C (p.Leu304Pro)	Pathogenic	120074124	RCV000003123|RCV000192222|RCV000175622|RCV000984009|RCV001380607	Niemann-Pick disease, type A|Sphingomyelin/cholesterol lipidosis|not provided|Niemann-Pick disease, type B|Niemann-Pick disease, type A;Niemann-Pick disease, type B	GRCh38	T>C	RESCUE	AACTGCGGGCCCTGACCACCGTCACAGCACtTGTGAGGAAGTTCCTGGGGCCAGTGCCAGT	FALSE
227457	single nucleotide variant	NM_000543.5(SMPD1):c.952G>A (p.Val318Met)	Pathogenic	875989837	RCV000211451|RCV000767335	Niemann-Pick disease, type A|not provided	GRCh38	G>A	REPAIR	TTCCTGGGGCCAGTGCCAGTGTACCCTGCTgTGGGTAACCATGAAAGCACACCTGTCAATA	FALSE
227460	single nucleotide variant	NM_000543.5(SMPD1):c.1673T>C (p.Leu558Pro)	Pathogenic	875989836	RCV000211547|RCV003765358	Niemann-Pick disease, type A|Niemann-Pick disease, type B;Niemann-Pick disease, type A	GRCh38	T>C	RESCUE	CCAACACACTGCCTACCGCCTGGCACAACCtGGTATATCGCATGCGGGGCGACATGCAACT	FALSE
526300	single nucleotide variant	NM_000543.5(SMPD1):c.509G>A (p.Trp170Ter)	Pathogenic	1554934193	RCV000634568|RCV001004574	Niemann-Pick disease, type A;Niemann-Pick disease, type B|Niemann-Pick disease, type A	GRCh38	G>A	REPAIR	GCCTGCTCCTGGGCTCCACCTGTGGGCACTgGGACATTTTCTCATCTTGGAACATCTCTTT	FALSE
801697	single nucleotide variant	NM_000543.5(SMPD1):c.847G>A (p.Ala283Thr)	Pathogenic	752148586	RCV001004580|RCV001251129|RCV001366811	Niemann-Pick disease, type A|Niemann-Pick disease, type B|Niemann-Pick disease, type B;Niemann-Pick disease, type A	GRCh38	G>A	REPAIR	GATATGGTGTACTGGACAGGAGACATCCCCgCACATGATGTCTGGCACCAGACTCGTCAGG	FALSE
838671	single nucleotide variant	NM_000543.5(SMPD1):c.1311G>A (p.Trp437Ter)	Pathogenic	1848043657	RCV001039240	Niemann-Pick disease, type A;Niemann-Pick disease, type B	GRCh38	G>A	REPAIR	CATTCCCCCAGGGCACTGTCTGAAGAGCTGgAGCTGGAATTATTACCGAATTGTAGCCAGG	FALSE
980622	single nucleotide variant	NM_000543.5(SMPD1):c.632G>A (p.Trp211Ter)	Pathogenic	1847921909	RCV001281401	Niemann-Pick disease, type A;Niemann-Pick disease, type B	GRCh38	G>A	REPAIR	GCCGCATCCTCTTCCTCACTGACCTGCACTgGGATCATGACTACCTGGAGGGCACGGACCC	FALSE
1163063	single nucleotide variant	NM_000543.5(SMPD1):c.257G>A (p.Trp86Ter)	Pathogenic	2134006592	RCV001527413	Niemann-Pick disease, type A	GRCh38	G>A	REPAIR	TAGTGCCCCGGCTCCGAGATGTCTTTGGGTgGGGGAACCTCACCTGCCCAATCTGCAAAGG	FALSE
1499538	single nucleotide variant	NM_000543.5(SMPD1):c.167G>A (p.Trp56Ter)	Pathogenic	2134006149	RCV001863466|RCV003464168	Niemann-Pick disease, type B;Niemann-Pick disease, type A|Niemann-Pick disease, type A	GRCh38	G>A	REPAIR	CGCTGGCTCTGTCTGACTCTCGGGTTCTCTgGGCTCCGGCAGAGGCTCACCCTCTTTCTCC	FALSE
1675962	single nucleotide variant	NM_000543.5(SMPD1):c.668G>A (p.Cys223Tyr)	Pathogenic	2134010914	RCV002275717	Acid sphingomyelinase deficiency	GRCh38	G>A	REPAIR	ATGACTACCTGGAGGGCACGGACCCTGACTgTGCAGACCCACTGTGCTGCCGCCGGGGTTC	FALSE
1877990	single nucleotide variant	NM_000543.5(SMPD1):c.1141T>C (p.Ser381Pro)	Pathogenic	-1	RCV003062328	Niemann-Pick disease, type B;Niemann-Pick disease, type A	GRCh38	T>C	RESCUE	CTTTCCCCATACCCCGGTCTCCGCCTCATCtCTCTCAATATGAATTTTTGTTCCCGTGAGA	FALSE
2836621	single nucleotide variant	NM_000543.5(SMPD1):c.1605G>A (p.Trp535Ter)	Pathogenic	-1	RCV003463565	Niemann-Pick disease, type A	GRCh38	G>A	REPAIR	GGCAAACATACCGGGAGCCATACCGCACTGgCAGCTTCTCTACAGGGCTCGAGAAACCTAT	FALSE
3097525	single nucleotide variant	NM_000543.5(SMPD1):c.1179G>A (p.Trp393Ter)	Pathogenic	-1	RCV003808105	Niemann-Pick disease, type B;Niemann-Pick disease, type A	GRCh38	G>A	REPAIR	TATGAATTTTTGTTCCCGTGAGAACTTCTGgCTCTTGATCAACTCCACGGATCCCGCAGGA	FALSE
3104502	single nucleotide variant	NM_000543.5(SMPD1):c.1221G>A (p.Trp407Ter)	Pathogenic	-1	RCV003800560	Niemann-Pick disease, type B;Niemann-Pick disease, type A	GRCh38	G>A	REPAIR	CTCCACGGATCCCGCAGGACAGCTCCAGTGgCTGGTGGGGGAGCTTCAGGCTGCTGAGGAT	FALSE
3112417	single nucleotide variant	NM_000543.5(SMPD1):c.830G>A (p.Trp277Ter)	Pathogenic	-1	RCV003813260	Niemann-Pick disease, type A;Niemann-Pick disease, type B	GRCh38	G>A	REPAIR	GCCCAGCCGGCCCTTTTGATATGGTGTACTgGACAGGAGACATCCCCGCACATGATGTCTG	FALSE
3112929	single nucleotide variant	NM_000543.5(SMPD1):c.1316G>A (p.Trp439Ter)	Pathogenic	-1	RCV003807596	Niemann-Pick disease, type B;Niemann-Pick disease, type A	GRCh38	G>A	REPAIR	CCCCAGGGCACTGTCTGAAGAGCTGGAGCTgGAATTATTACCGAATTGTAGCCAGGTATGA	FALSE
18043	single nucleotide variant	NM_000226.4(KRT9):c.503T>C (p.Leu168Ser)	Pathogenic	61157095	RCV000003140|RCV000056469	Epidermolytic palmoplantar keratoderma|not provided	GRCh38	T>C	RESCUE	AGGAACTCAATTCTCGGCTGGCCTCTTACTtGGATAAGGTGCAGGCTCTAGAGGAGGCCAA	FALSE
18046	single nucleotide variant	NM_000226.4(KRT9):c.511G>A (p.Val171Met)	Pathogenic	57019720	RCV000003143|RCV000056471	Epidermolytic palmoplantar keratoderma|not provided	GRCh38	G>A	REPAIR	AATTCTCGGCTGGCCTCTTACTTGGATAAGgTGCAGGCTCTAGAGGAGGCCAACAACGACC	FALSE
77043	single nucleotide variant	NM_000226.4(KRT9):c.1360T>C (p.Tyr454His)	Pathogenic	267607420	RCV000056447	not provided	GRCh38	T>C	RESCUE	AAGATGCGGCTGGAGAAGGAAATCGAGACCtACCACAACCTCCTTGAGGGAGGCCAGGAAG	FALSE
18051	single nucleotide variant	NM_133497.4(KCNV2):c.1376G>A (p.Gly459Asp)	Pathogenic	104894115	RCV000003148	Cone dystrophy with supernormal rod response	GRCh38	G>A	REPAIR	GGTGGGCCGCGGTGAGCATCTCCACCGTGGgCTACGGAGACATGTACCCAGAGACCCACCT	FALSE
856640	single nucleotide variant	NM_133497.4(KCNV2):c.529T>C (p.Cys177Arg)	Pathogenic	751600925	RCV001074332	Retinal dystrophy	GRCh38	T>C	RESCUE	TCCGGGGTGCTGCTGGTGCTCGACGGGCTGtGTCCGCGCCGCTTCCTGGAGGAGCTGGGCT	FALSE
975268	single nucleotide variant	NM_133497.4(KCNV2):c.1211T>C (p.Leu404Pro)	Pathogenic	1819808781	RCV001268025	not provided	GRCh38	T>C	RESCUE	CCACCGGACTGCGTGCCTTCGGCTTCACGCtGCGCCAGTGCTACCAGCAGGTGGGCTGCCT	FALSE
1174826	single nucleotide variant	NM_133497.4(KCNV2):c.741G>A (p.Trp247Ter)	Pathogenic	2130861136	RCV001543463	not provided	GRCh38	G>A	REPAIR	CTTCTACGGCCCGCAGCGGCGCCGCCTCTGgAACCTCATGGAGAAGCCATTCTCCTCGGTG	FALSE
2901272	single nucleotide variant	NM_133497.4(KCNV2):c.563G>A (p.Trp188Ter)	Pathogenic	-1	RCV003557436	not provided	GRCh38	G>A	REPAIR	CGCGCCGCTTCCTGGAGGAGCTGGGCTACTgGGGCGTGCGGCTCAAGTACACGCCACGCTG	FALSE
18067	single nucleotide variant	NM_000051.4(ATM):c.7967T>C (p.Leu2656Pro)	Pathogenic	121434218	RCV000003167	Ataxia-telangiectasia without immunodeficiency	GRCh38	T>C	RESCUE	ATATTCCAGCAGACCAGCCAATTACTAAACtTAAGAATTTAGAAGATGTTGTTGTCCCTAC	FALSE
132798	single nucleotide variant	NM_000051.4(ATM):c.170G>A (p.Trp57Ter)	Pathogenic	587779818	RCV000115145|RCV000197540|RCV000211942|RCV001257476|RCV001258115|RCV001509557	Hereditary cancer-predisposing syndrome|Ataxia-telangiectasia syndrome|not provided|Familial cancer of breast|Ataxia-telangiectasia syndrome;Breast cancer, susceptibility to|Ataxia-telangiectasia syndrome;Malignant tumor of breast	GRCh38	G>A	REPAIR	CAGATTCCAAACAAGGAAAATATTTGAATTgGGATGCTGTTTTTAGATTTTTACAGAAATA	TRUE
132833	single nucleotide variant	NM_000051.4(ATM):c.3836G>A (p.Trp1279Ter)	Pathogenic	587779836	RCV000115181|RCV000212003|RCV001274265	Hereditary cancer-predisposing syndrome|not provided|Ataxia-telangiectasia syndrome	GRCh38	G>A	REPAIR	AGTCCATTGCTAATCAGATTCAAGAGGACTgGAAAAGTCTTCTAACAGACTGCTTTCCAAA	TRUE
139487	single nucleotide variant	NM_000051.4(ATM):c.6807G>A (p.Gln2269=)	Pathogenic	587780638	RCV000122879|RCV000213885|RCV001288455|RCV001798398|RCV003985275	Ataxia-telangiectasia syndrome|Hereditary cancer-predisposing syndrome|not provided|Breast and/or ovarian cancer|Familial cancer of breast	GRCh38	G>A	REPAIR	TATACTGGCCAGAACTTTCAAGAACACTCAgCTCCCTGAAAGGGCAATATTTCAAATTAAA	FALSE
151623	single nucleotide variant	NM_000051.4(ATM):c.3077G>A (p.Trp1026Ter)	Pathogenic	587782103	RCV000130616|RCV000798032|RCV003467149	Hereditary cancer-predisposing syndrome|Ataxia-telangiectasia syndrome|Familial cancer of breast	GRCh38	G>A	REPAIR	GACAGTTTCTTACAGTAATTGGAGCATTTTgGCATCTAACAAAGGAGAGGAAATATATATT	FALSE
151635	single nucleotide variant	NM_000051.4(ATM):c.6326G>A (p.Trp2109Ter)	Pathogenic	587782114	RCV000130633|RCV000521744|RCV001857452|RCV002492505|RCV003467150	Hereditary cancer-predisposing syndrome|not provided|Ataxia-telangiectasia syndrome|Ataxia-telangiectasia syndrome;Familial cancer of breast|Familial cancer of breast	GRCh38	G>A	REPAIR	ATTACCAAGCAGCATGGAGGAATATGCAGTgGGACCATTGCACTTCCGTCAGCAAAGAAGT	FALSE
183068	single nucleotide variant	NM_000051.4(ATM):c.2T>C (p.Met1Thr)	Pathogenic	786203606	RCV000166992|RCV000168377|RCV000519260|RCV002221505|RCV003483551	Hereditary cancer-predisposing syndrome|Ataxia-telangiectasia syndrome|not provided|Familial cancer of breast|Familial cancer of breast;Ataxia-telangiectasia syndrome	GRCh38	T>C	RESCUE	CAGTGATGTGTGTTCTGAAATTGTGAACCAtGAGTCTAGTACTTAATGATCTGCTTATCTG	FALSE
183159	single nucleotide variant	NM_000051.4(ATM):c.1737G>A (p.Trp579Ter)	Pathogenic	786201689	RCV000164097|RCV001215174	Hereditary cancer-predisposing syndrome|Ataxia-telangiectasia syndrome	GRCh38	G>A	REPAIR	CTTTTCTTTAAAGGAATCAATAATGAAATGgCTCTTATTCTATCAGTTAGAGGGTGACTTA	FALSE
222073	single nucleotide variant	NM_000051.4(ATM):c.3663G>A (p.Trp1221Ter)	Pathogenic	864622490	RCV000206039|RCV000235543|RCV000563523|RCV003468949|RCV002478731	Ataxia-telangiectasia syndrome|not provided|Hereditary cancer-predisposing syndrome|Familial cancer of breast|Familial cancer of breast;Ataxia-telangiectasia syndrome	GRCh38	G>A	REPAIR	ATCTCATTTAGATTATCTGGTTTTGGAATGgCTAAATCTTCAAGATACTGAATACAACTTA	FALSE
244585	single nucleotide variant	NM_000051.4(ATM):c.1463G>A (p.Trp488Ter)	Pathogenic	879254093	RCV000236088|RCV000476772|RCV001689762	not provided|Ataxia-telangiectasia syndrome|Hereditary cancer-predisposing syndrome	GRCh38	G>A	REPAIR	CAGATTTATTAAAACTCTGGAATAAAATTTgGTGTATTACCTTTCGTGGTATAAGTTCTGA	TRUE
244641	single nucleotide variant	NM_000051.4(ATM):c.7449G>A (p.Trp2483Ter)	Pathogenic	773516672	RCV000236176|RCV000573086|RCV001203956|RCV003469182	not provided|Hereditary cancer-predisposing syndrome|Ataxia-telangiectasia syndrome|Familial cancer of breast	GRCh38	G>A	REPAIR	CTTATTAAGTGGAGAAGAACATGATATGTGgGTATTCCGACTTTGTTCCCTCTGGCTTGAA	FALSE
397804	single nucleotide variant	NM_000051.4(ATM):c.5249G>A (p.Trp1750Ter)	Pathogenic	1060501669	RCV000470546	Ataxia-telangiectasia syndrome	GRCh38	G>A	REPAIR	TTTTAGCCACAAAGACTGGACATAGTTTCTgGGAGATTTATAAGATGACAACAGATCCAAT	FALSE
397848	single nucleotide variant	NM_000051.4(ATM):c.6272G>A (p.Trp2091Ter)	Pathogenic	1060501712	RCV000467316	Ataxia-telangiectasia syndrome	GRCh38	G>A	REPAIR	TAAAAGGATTGGATTATGAAAATAAAGACTgGTGTCCTGAACTAGAAGAACTTCATTACCA	TRUE
398037	single nucleotide variant	NM_000051.4(ATM):c.8880G>A (p.Trp2960Ter)	Pathogenic	1060501650	RCV000472679|RCV000493966|RCV001753883|RCV003463886	Ataxia-telangiectasia syndrome|Hereditary cancer-predisposing syndrome|not provided|Familial cancer of breast	GRCh38	G>A	REPAIR	GGTCCTTCTATATGATCCACTCTTTGACTGgACCATGAATCCTTTGAAAGCTTTGTATTTA	FALSE
398353	single nucleotide variant	NM_000051.4(ATM):c.5236G>A (p.Gly1746Arg)	Pathogenic	1060501571	RCV000465365|RCV000566161|RCV003985355	Ataxia-telangiectasia syndrome|Hereditary cancer-predisposing syndrome|Familial cancer of breast	GRCh38	G>A	REPAIR	TGTTTGAAAAACATTTTAGCCACAAAGACTgGACATAGTTTCTGGGAGATTTATAAGATGA	TRUE
421089	single nucleotide variant	NM_000051.4(ATM):c.8879G>A (p.Trp2960Ter)	Pathogenic	1131691149	RCV000494678|RCV000552032|RCV003470606|RCV003483637	Hereditary cancer-predisposing syndrome|Ataxia-telangiectasia syndrome|Familial cancer of breast|Ataxia-telangiectasia syndrome;Familial cancer of breast	GRCh38	G>A	REPAIR	AGGTCCTTCTATATGATCCACTCTTTGACTgGACCATGAATCCTTTGAAAGCTTTGTATTT	FALSE
444713	single nucleotide variant	NM_000051.4(ATM):c.6327G>A (p.Trp2109Ter)	Pathogenic	867760244	RCV000520110|RCV003605628	not provided|Ataxia-telangiectasia syndrome	GRCh38	G>A	REPAIR	TTACCAAGCAGCATGGAGGAATATGCAGTGgGACCATTGCACTTCCGTCAGCAAAGAAGTA	FALSE
475420	single nucleotide variant	NM_000051.4(ATM):c.1178G>A (p.Trp393Ter)	Pathogenic	1025339570	RCV000574876|RCV002526814	Hereditary cancer-predisposing syndrome|Ataxia-telangiectasia syndrome	GRCh38	G>A	REPAIR	CTTGCAAAAGGAAGAAAATAGAACTAGGCTgGGAAGTAATAAAAGATCACCTTCAGAAGTC	TRUE
484375	single nucleotide variant	NM_000051.4(ATM):c.6615G>A (p.Trp2205Ter)	Pathogenic	1555119041	RCV000583749|RCV000762826|RCV001853900	Hereditary cancer-predisposing syndrome|Familial cancer of breast;Ataxia-telangiectasia syndrome|Ataxia-telangiectasia syndrome	GRCh38	G>A	REPAIR	TAGACAACTCTCTGAAGTATATATTAAGTGgCAGAAACACTCCCAGCTTCTCAAGGACAGT	FALSE
526142	single nucleotide variant	NM_000051.4(ATM):c.3078G>A (p.Trp1026Ter)	Pathogenic	876660869	RCV000628080|RCV003332214	Ataxia-telangiectasia syndrome|Malignant tumor of urinary bladder	GRCh38	G>A	REPAIR	ACAGTTTCTTACAGTAATTGGAGCATTTTGgCATCTAACAAAGGAGAGGAAATATATATTC	FALSE
565373	single nucleotide variant	NM_000051.4(ATM):c.6311G>A (p.Trp2104Ter)	Pathogenic	1064794143	RCV000705717|RCV002352211	Ataxia-telangiectasia syndrome|Hereditary cancer-predisposing syndrome	GRCh38	G>A	REPAIR	AACTAGAAGAACTTCATTACCAAGCAGCATgGAGGAATATGCAGTGGGACCATTGCACTTC	FALSE
622397	single nucleotide variant	NM_000051.4(ATM):c.467G>A (p.Trp156Ter)	Pathogenic	876658159	RCV000784892|RCV001805849	Ataxia-telangiectasia syndrome|Hereditary cancer-predisposing syndrome	GRCh38	G>A	REPAIR	TCAAAGACATTCTTTCTGTGAGAAAATACTgGTGTGAAATATCTCAGCAACAGTGGTTAGA	TRUE
639515	single nucleotide variant	NM_000051.4(ATM):c.4383G>A (p.Trp1461Ter)	Pathogenic	1294578913	RCV000801545|RCV001580154	Ataxia-telangiectasia syndrome|Breast carcinoma	GRCh38	G>A	REPAIR	AGATATAAAAAGTGGCTTAGGAGGAGCTTGgGCCTTTGTTCTTCGAGACGTTATTTATACT	TRUE
810168	single nucleotide variant	NM_000051.4(ATM):c.468G>A (p.Trp156Ter)	Pathogenic	1591475457	RCV001022900|RCV001862238|RCV001543537	Hereditary cancer-predisposing syndrome|Ataxia-telangiectasia syndrome|not provided	GRCh38	G>A	REPAIR	CAAAGACATTCTTTCTGTGAGAAAATACTGgTGTGAAATATCTCAGCAACAGTGGTTAGAA	TRUE
837651	single nucleotide variant	NM_000051.4(ATM):c.1571G>A (p.Trp524Ter)	Pathogenic	2080119161	RCV001047863	Ataxia-telangiectasia syndrome	GRCh38	G>A	REPAIR	GTAGTTTAGTTGAGGTTGACAGAGAATTCTgGAAGTTATTTACTGGGTCAGCCTGCAGACC	FALSE
935289	single nucleotide variant	NM_000051.4(ATM):c.798G>A (p.Trp266Ter)	Pathogenic	2079766417	RCV001210403	Ataxia-telangiectasia syndrome	GRCh38	G>A	REPAIR	TGAAATTCTTCCCACTTTGCTTTATATTTGgACTCAACATAGGCTTAATGATTCTTTAAAA	TRUE
1062089	single nucleotide variant	NM_000051.4(ATM):c.1179G>A (p.Trp393Ter)	Pathogenic	876658567	RCV001524545|RCV001380969	Hereditary cancer-predisposing syndrome|Ataxia-telangiectasia syndrome	GRCh38	G>A	REPAIR	TTGCAAAAGGAAGAAAATAGAACTAGGCTGgGAAGTAATAAAAGATCACCTTCAGAAGTCA	TRUE
1444357	single nucleotide variant	NM_000051.4(ATM):c.6126G>A (p.Trp2042Ter)	Pathogenic	2084615312	RCV001929662	Ataxia-telangiectasia syndrome	GRCh38	G>A	REPAIR	ACTACGAACATATGAACACGAAGCAATGTGgGGCAAAGCCCTAGTAACATATGACCTCGAA	FALSE
1470515	single nucleotide variant	NM_000051.4(ATM):c.492G>A (p.Trp164Ter)	Pathogenic	1555059530	RCV001908978|RCV003395273	Ataxia-telangiectasia syndrome|not provided	GRCh38	G>A	REPAIR	ATACTGGTGTGAAATATCTCAGCAACAGTGgTTAGAATTGTTCTCTGTGTACTTCAGGCTC	FALSE
1484664	single nucleotide variant	NM_000051.4(ATM):c.3174G>A (p.Trp1058Ter)	Pathogenic	1064796080	RCV001963092	Ataxia-telangiectasia syndrome	GRCh38	G>A	REPAIR	TTTGCTTGAGGCTGATCCTTATTCAAAATGgGCCATTCTTAATGTAATGGGAAAAGACTTT	TRUE
1490607	single nucleotide variant	NM_000051.4(ATM):c.7448G>A (p.Trp2483Ter)	Pathogenic	2136460393	RCV001985212	Ataxia-telangiectasia syndrome	GRCh38	G>A	REPAIR	GCTTATTAAGTGGAGAAGAACATGATATGTgGGTATTCCGACTTTGTTCCCTCTGGCTTGA	FALSE
1492915	single nucleotide variant	NM_000051.4(ATM):c.6125G>A (p.Trp2042Ter)	Pathogenic	1565499657	RCV001914621	Ataxia-telangiectasia syndrome	GRCh38	G>A	REPAIR	GACTACGAACATATGAACACGAAGCAATGTgGGGCAAAGCCCTAGTAACATATGACCTCGA	FALSE
1493835	single nucleotide variant	NM_000051.4(ATM):c.5799G>A (p.Trp1933Ter)	Pathogenic	2084026241	RCV001944341	Ataxia-telangiectasia syndrome	GRCh38	G>A	REPAIR	TTCAGGAACAATTTTTAATGATGCTTTCTGgCTGGATTTAAATTATCTAGAAGTTGCCAAG	FALSE
1504489	single nucleotide variant	NM_000051.4(ATM):c.6273G>A (p.Trp2091Ter)	Pathogenic	2136166539	RCV001983073|RCV003170181	Ataxia-telangiectasia syndrome|Hereditary cancer-predisposing syndrome	GRCh38	G>A	REPAIR	AAAAGGATTGGATTATGAAAATAAAGACTGgTGTCCTGAACTAGAAGAACTTCATTACCAA	TRUE
1506233	single nucleotide variant	NM_000051.4(ATM):c.5574G>A (p.Trp1858Ter)	Pathogenic	2135944112	RCV001892183	Ataxia-telangiectasia syndrome	GRCh38	G>A	REPAIR	TATTTTACTCCAAGATACAAATGAATCATGgAGAAATCTGCTTTCTACACATGTTCAGGGA	FALSE
1831309	single nucleotide variant	NM_000051.4(ATM):c.171G>A (p.Trp57Ter)	Pathogenic	-1	RCV002399042	Hereditary cancer-predisposing syndrome	GRCh38	G>A	REPAIR	AGATTCCAAACAAGGAAAATATTTGAATTGgGATGCTGTTTTTAGATTTTTACAGAAATAT	TRUE
1831669	single nucleotide variant	NM_000051.4(ATM):c.1736G>A (p.Trp579Ter)	Pathogenic	-1	RCV002407456|RCV003138252	Hereditary cancer-predisposing syndrome|Familial cancer of breast	GRCh38	G>A	REPAIR	GCTTTTCTTTAAAGGAATCAATAATGAAATgGCTCTTATTCTATCAGTTAGAGGGTGACTT	FALSE
1941545	single nucleotide variant	NM_000051.4(ATM):c.1572G>A (p.Trp524Ter)	Pathogenic	-1	RCV003112225|RCV003294624	Ataxia-telangiectasia syndrome|Hereditary cancer-predisposing syndrome	GRCh38	G>A	REPAIR	TAGTTTAGTTGAGGTTGACAGAGAATTCTGgAAGTTATTTACTGGGTCAGCCTGCAGACCT	FALSE
2091400	single nucleotide variant	NM_000051.4(ATM):c.3173G>A (p.Trp1058Ter)	Pathogenic	-1	RCV002886138|RCV003332389	Ataxia-telangiectasia syndrome|Malignant tumor of urinary bladder	GRCh38	G>A	REPAIR	CTTTGCTTGAGGCTGATCCTTATTCAAAATgGGCCATTCTTAATGTAATGGGAAAAGACTT	TRUE
2092738	single nucleotide variant	NM_000051.4(ATM):c.491G>A (p.Trp164Ter)	Pathogenic	-1	RCV002917982	Ataxia-telangiectasia syndrome	GRCh38	G>A	REPAIR	AATACTGGTGTGAAATATCTCAGCAACAGTgGTTAGAATTGTTCTCTGTGTACTTCAGGCT	FALSE
2749816	single nucleotide variant	NM_000051.4(ATM):c.5129G>A (p.Trp1710Ter)	Pathogenic	-1	RCV003332944	Malignant tumor of urinary bladder	GRCh38	G>A	REPAIR	TTAAGTTATTTGAAGATAAAGAACTTCAGTgGACCTTCATAATGCTGACCTACCTGAATAA	FALSE
2749818	single nucleotide variant	NM_000051.4(ATM):c.8306G>A (p.Trp2769Ter)	Pathogenic	-1	RCV003332946	Malignant tumor of urinary bladder	GRCh38	G>A	REPAIR	CCCTCTCTCAGCGAAGTGGTGTTCTTGAATgGTGCACAGGAACTGTCCCCATTGGTGAATT	FALSE
2749859	single nucleotide variant	NM_000051.4(ATM):c.5130G>A (p.Trp1710Ter)	Pathogenic	-1	RCV003332987	Malignant tumor of urinary bladder	GRCh38	G>A	REPAIR	TAAGTTATTTGAAGATAAAGAACTTCAGTGgACCTTCATAATGCTGACCTACCTGAATAAC	FALSE
2835629	single nucleotide variant	NM_000051.4(ATM):c.7031G>A (p.Trp2344Ter)	Pathogenic	-1	RCV003464920	Familial cancer of breast	GRCh38	G>A	REPAIR	ACACAGAATGTCTGAGGGTTTGTGGCAACTgGTTAGCAGAAACGTGCTTAGAAAATCCTGC	TRUE
2892827	single nucleotide variant	NM_000051.4(ATM):c.72G>A (p.Lys24=)	Pathogenic	-1	RCV003501566	Ataxia-telangiectasia syndrome	GRCh38	G>A	REPAIR	ACTAGAACATGATAGAGCTACAGAACGAAAgAAAGAAGTTGAGAAATTTAAGCGCCTGATT	FALSE
2917039	single nucleotide variant	NM_000051.4(ATM):c.5385G>A (p.Trp1795Ter)	Pathogenic	-1	RCV003500127	Ataxia-telangiectasia syndrome	GRCh38	G>A	REPAIR	TTTTGAAGGCCTGGATGATATAAATCTGTGgATTCCTCTAAGTGAAAATCATGACATTTGG	TRUE
18100	single nucleotide variant	NM_000487.6(ARSA):c.263G>A (p.Gly88Asp)	Pathogenic	74315460	RCV000003207|RCV001353057	Metachromatic leukodystrophy, severe|Metachromatic leukodystrophy	GRCh38	G>A	REPAIR	TCCTGACCGGCCGGCTCCCGGTTCGGATGGgCATGTACCCTGGCGTCCTGGTGCCCAGCTC	FALSE
18128	single nucleotide variant	NM_000487.6(ARSA):c.410T>C (p.Leu137Pro)	Pathogenic	121434215	RCV000003235	Metachromatic leukodystrophy, adult type	GRCh38	T>C	RESCUE	ACCTTGGGGTGGGGCCTGAGGGGGCCTTCCtGCCCCCCCATCAGGGCTTCCATCGATTTCT	FALSE
34038	single nucleotide variant	NM_000487.6(ARSA):c.257G>A (p.Arg86Gln)	Pathogenic	74315458	RCV000003205|RCV000020316|RCV000723563	Metachromatic leukodystrophy, late-onset|Metachromatic leukodystrophy|not provided	GRCh38	G>A	REPAIR	CCGCCCTCCTGACCGGCCGGCTCCCGGTTCgGATGGGCATGTACCCTGGCGTCCTGGTGCC	FALSE
79015	single nucleotide variant	NM_000487.6(ARSA):c.209T>C (p.Leu70Pro)	Pathogenic	199476351	RCV000058954|RCV003500500	not provided|Metachromatic leukodystrophy	GRCh38	T>C	RESCUE	GGTTCACAGACTTCTACGTGCCTGTGTCTCtGTGCACACCCTCTAGGGCCGCCCTCCTGAC	FALSE
79040	single nucleotide variant	NM_000487.6(ARSA):c.746T>C (p.Phe249Ser)	Pathogenic	199476384	RCV000058980|RCV000524971	not provided|Metachromatic leukodystrophy	GRCh38	T>C	RESCUE	GCTTTGCAGAGCGTTCAGGCCGCGGGCCATtTGGGGACTCCCTGATGGAGCTGGATGCAGC	FALSE
79053	single nucleotide variant	NM_000487.6(ARSA):c.925G>A (p.Glu309Lys)	Pathogenic	199476360	RCV000058994|RCV001039188	not provided|Metachromatic leukodystrophy	GRCh38	G>A	REPAIR	CTCTTGCGGTGTGGAAAGGGAACGACCTACgAGGGCGGTGTCCGAGAGCCTGCCTTGGCCT	FALSE
79054	single nucleotide variant	NM_000487.6(ARSA):c.929G>A (p.Gly310Asp)	Pathogenic	199476356	RCV000058995|RCV000695949	not provided|Metachromatic leukodystrophy	GRCh38	G>A	REPAIR	TGCGGTGTGGAAAGGGAACGACCTACGAGGgCGGTGTCCGAGAGCCTGCCTTGGCCTTCTG	FALSE
424613	single nucleotide variant	NM_000487.6(ARSA):c.98T>C (p.Leu33Pro)	Pathogenic	1135401754	RCV000496199	Metachromatic leukodystrophy	GRCh38	T>C	RESCUE	CCAACATCGTGCTGATCTTTGCCGACGACCtCGGCTATGGGGACCTGGGCTGCTATGGGCA	FALSE
488065	single nucleotide variant	NM_000487.6(ARSA):c.960G>A (p.Trp320Ter)	Pathogenic	1375757476	RCV000588032	Metachromatic leukodystrophy	GRCh38	G>A	REPAIR	CGGTGTCCGAGAGCCTGCCTTGGCCTTCTGgCCAGGTCATATCGCTCCCGGCGTGACCCAC	FALSE
951535	single nucleotide variant	NM_000487.6(ARSA):c.905G>A (p.Cys302Tyr)	Pathogenic	74315484	RCV001237276	Metachromatic leukodystrophy	GRCh38	G>A	REPAIR	CCCGAGGCGGCTGCTCCGGTCTCTTGCGGTgTGGAAAGGGAACGACCTACGAGGGCGGTGT	FALSE
962078	single nucleotide variant	NM_000487.6(ARSA):c.1079T>C (p.Leu360Pro)	Pathogenic	2082658031	RCV001250460|RCV001573988	Metachromatic leukodystrophy|not provided	GRCh38	T>C	RESCUE	TGCCCAATGTCACCTTGGATGGCTTTGACCtCAGCCCCCTGCTGCTGGGCACAGGCAAGAG	FALSE
962079	single nucleotide variant	NM_000487.6(ARSA):c.1007T>C (p.Leu336Pro)	Pathogenic	2082660121	RCV001250459	Metachromatic leukodystrophy	GRCh38	T>C	RESCUE	CCGGCGTGACCCACGAGCTGGCCAGCTCCCtGGACCTGCTGCCTACCCTGGCAGCCCTGGC	FALSE
975583	single nucleotide variant	NM_000487.6(ARSA):c.378G>A (p.Trp126Ter)	Pathogenic	2082689270	RCV001268355	not provided	GRCh38	G>A	REPAIR	AGGCTACCTCACAGGAATGGCCGGCAAGTGgCACCTTGGGGTGGGGCCTGAGGGGGCCTTC	FALSE
1868619	single nucleotide variant	NM_000487.6(ARSA):c.907G>A (p.Gly303Arg)	Pathogenic	-1	RCV003064666	Metachromatic leukodystrophy	GRCh38	G>A	REPAIR	CGAGGCGGCTGCTCCGGTCTCTTGCGGTGTgGAAAGGGAACGACCTACGAGGGCGGTGTCC	FALSE
1892403	single nucleotide variant	NM_000487.6(ARSA):c.427T>C (p.Phe143Leu)	Pathogenic	-1	RCV003061639	Metachromatic leukodystrophy	GRCh38	T>C	RESCUE	GAGGGGGCCTTCCTGCCCCCCCATCAGGGCtTCCATCGATTTCTAGGCATCCCGTACTCCC	FALSE
2084324	single nucleotide variant	NM_000487.6(ARSA):c.584G>A (p.Trp195Ter)	Pathogenic	-1	RCV002848202	Metachromatic leukodystrophy	GRCh38	G>A	REPAIR	CCAACCTGTCCGTGGAGGCGCAGCCCCCCTgGCTGCCCGGACTAGAGGCCCGCTACATGGC	FALSE
2901764	single nucleotide variant	NM_000487.6(ARSA):c.629T>C (p.Leu210Pro)	Pathogenic	-1	RCV003501755	Metachromatic leukodystrophy	GRCh38	T>C	RESCUE	AGGCCCGCTACATGGCTTTCGCCCATGACCtCATGGCCGACGCCCAGCGCCAGGATCGCCC	FALSE
18138	single nucleotide variant	NM_005670.4(EPM2A):c.835G>A (p.Gly279Ser)	Pathogenic	137852917	RCV000003245|RCV000675700|RCV003746498	Lafora disease|not provided|Progressive myoclonic epilepsy	GRCh38	G>A	REPAIR	GGGGTGGGCCGCTCCACCGCGGCTGTCTGCgGCTGGCTCCAGTATGTGATGGGCTGGAATC	FALSE
2077287	single nucleotide variant	NM_005670.4(EPM2A):c.96G>A (p.Trp32Ter)	Pathogenic	-1	RCV002847744	Progressive myoclonic epilepsy	GRCh38	G>A	REPAIR	GGTGGGGTCGCGGCCCGAGCTGGGGCGTTGgGAGCCGCGCGGTGCCGTCCGCCTGAGGCCG	FALSE
2904874	single nucleotide variant	NM_005670.4(EPM2A):c.861G>A (p.Trp287Ter)	Pathogenic	-1	RCV003583622	Progressive myoclonic epilepsy	GRCh38	G>A	REPAIR	CTGCGGCTGGCTCCAGTATGTGATGGGCTGgAATCTGAGGAAGGTGCAGTATTTCCTCATG	FALSE
18154	single nucleotide variant	NM_000218.3(KCNQ1):c.916G>A (p.Gly306Arg)	Pathogenic	120074181	RCV000003262|RCV000057797|RCV000182132	Long QT syndrome 1|Congenital long QT syndrome|not provided	GRCh38	G>A	REPAIR	TTCGGCAGCTACGCAGATGCGCTGTGGTGGgGGGTGGTCACAGTCACCACCATCGGCTATG	FALSE
18156	single nucleotide variant	NM_000218.3(KCNQ1):c.569G>A (p.Arg190Gln)	Pathogenic	120074178	RCV000003264|RCV000046088|RCV000057706|RCV000182086|RCV000588393|RCV001841223	Long QT syndrome 1|Long QT syndrome|Congenital long QT syndrome|not provided|Cardiovascular phenotype|Cardiac arrhythmia	GRCh38	G>A	REPAIR	GCCGCAGCAAGTACGTGGGCCTCTGGGGGCgGCTGCGCTTTGCCCGGAAGCCCATTTCCAT	FALSE
18157	single nucleotide variant	NM_000218.3(KCNQ1):c.760G>A (p.Val254Met)	Pathogenic	120074179	RCV000003265|RCV000057749|RCV000182109|RCV000190212|RCV000619506	Long QT syndrome 1|Congenital long QT syndrome|not provided|Long QT syndrome|Cardiovascular phenotype	GRCh38	G>A	REPAIR	CAGGGAGGCACCTGGAGGCTCCTGGGCTCCgTGGTCTTCATCCACCGCCAGGAGCTGATAA	FALSE
18161	single nucleotide variant	NM_000218.3(KCNQ1):c.1034G>A (p.Gly345Glu)	Pathogenic	120074183	RCV000003270|RCV000057536|RCV002512696	Long QT syndrome 1|Congenital long QT syndrome|Long QT syndrome	GRCh38	G>A	REPAIR	TTGCCATCTCCTTCTTTGCGCTCCCAGCGGgGATTCTTGGCTCGGGGTTTGCCCTGAAGGT	FALSE
18162	single nucleotide variant	NM_000218.3(KCNQ1):c.940G>A (p.Gly314Ser)	Pathogenic	120074184	RCV000003271|RCV000057810|RCV000182137|RCV000852434|RCV002371756	Long QT syndrome 1|Congenital long QT syndrome|not provided|Long QT syndrome|Cardiovascular phenotype	GRCh38	G>A	REPAIR	TGGTGGGGGGTGGTCACAGTCACCACCATCgGCTATGGGGACAAGGTGCCCCAGACGTGGG	FALSE
18174	single nucleotide variant	NM_000218.3(KCNQ1):c.1032G>A (p.Ala344=)	Pathogenic	1800171	RCV000003283|RCV000045941|RCV000182159|RCV000498423|RCV000621184|RCV002247243	Long QT syndrome 1|Long QT syndrome|not provided|Long QT syndrome 2|Cardiovascular phenotype|Beckwith-Wiedemann syndrome	GRCh38	G>A	REPAIR	CTTTGCCATCTCCTTCTTTGCGCTCCCAGCgGGGATTCTTGGCTCGGGGTTTGCCCTGAAG	FALSE
18179	single nucleotide variant	NM_000218.3(KCNQ1):c.1766G>A (p.Gly589Asp)	Pathogenic	120074190	RCV000003288|RCV000003289|RCV000057633|RCV000182223|RCV000622145|RCV000699476|RCV001258106|RCV001841227	Long QT syndrome 1|Jervell and Lange-Nielsen syndrome 1|Congenital long QT syndrome|not provided|Cardiovascular phenotype|Long QT syndrome|Jervell and Lange-Nielsen syndrome 1;Long QT syndrome 1|Cardiac arrhythmia	GRCh38	G>A	REPAIR	AGAGCAAGGATCGCGGCAGCAACACGATCGgCGCCCGCCTGAACCGAGTAGAAGACAAGGT	FALSE
18183	single nucleotide variant	NM_000218.3(KCNQ1):c.805G>A (p.Gly269Ser)	Pathogenic	120074193	RCV000003294|RCV000057765|RCV000182118|RCV000477568|RCV001002562|RCV000762834|RCV002408447	Long QT syndrome 1|Congenital long QT syndrome|not provided|Long QT syndrome|not specified|Beckwith-Wiedemann syndrome;Atrial fibrillation, familial, 3;Short QT syndrome type 2;Jervell and Lange-Nielsen syndrome 1;Long QT syndrome 1|Cardiovascular phenotype	GRCh38	G>A	REPAIR	CGCCAGGAGCTGATAACCACCCTGTACATCgGCTTCCTGGGCCTCATCTTCTCCTCGTACT	FALSE
45847	single nucleotide variant	NM_000218.3(KCNQ1):c.613G>A (p.Val205Met)	Pathogenic	151344631	RCV000030815|RCV000057723|RCV000119056|RCV000148547|RCV000252730	Long QT syndrome 1|not provided|Congenital long QT syndrome|Long QT syndrome|Cardiovascular phenotype	GRCh38	G>A	REPAIR	CGGAAGCCCATTTCCATCATCGACCTCATCgTGGTCGTGGCCTCCATGGTGGTCCTCTGCG	FALSE
67685	single nucleotide variant	NM_000218.3(KCNQ1):c.1772G>A (p.Arg591His)	Pathogenic	199472814	RCV000057636|RCV000505785|RCV000678914|RCV001388792|RCV002399408	Congenital long QT syndrome|not provided|Long QT syndrome 1|Long QT syndrome|Cardiovascular phenotype	GRCh38	G>A	REPAIR	AGGATCGCGGCAGCAACACGATCGGCGCCCgCCTGAACCGAGTAGAAGACAAGGTGACGCA	FALSE
67720	single nucleotide variant	NM_000218.3(KCNQ1):c.502G>A (p.Gly168Arg)	Pathogenic	179489	RCV000046066|RCV000057684|RCV000223900|RCV000234807|RCV000588586|RCV001841646	Long QT syndrome|Congenital long QT syndrome|not provided|Long QT syndrome 1|Cardiovascular phenotype|Cardiac arrhythmia	GRCh38	G>A	REPAIR	TGGATGGAGATCGTGCTGGTGGTGTTCTTCgGGACGGAGTACGTGGTCCGCCTCTGGTCCG	FALSE
67731	single nucleotide variant	NM_000218.3(KCNQ1):c.535G>A (p.Gly179Ser)	Pathogenic	199473394	RCV000057694|RCV000148544|RCV000234794|RCV000505781|RCV000620835|RCV001841648|RCV003982867	Congenital long QT syndrome|Long QT syndrome|Long QT syndrome 1|not provided|Cardiovascular phenotype|Cardiac arrhythmia|KCNQ1-related condition	GRCh38	G>A	REPAIR	ACGGAGTACGTGGTCCGCCTCTGGTCCGCCgGCTGCCGCAGCAAGTACGTGGGCCTCTGGG	FALSE
67755	single nucleotide variant	NM_000218.3(KCNQ1):c.692G>A (p.Arg231His)	Pathogenic	199472709	RCV000046107|RCV000057734|RCV000115007|RCV000115008|RCV000182101|RCV000762833|RCV002371883	Long QT syndrome|Congenital long QT syndrome|Atrial fibrillation, familial, 3|Long QT syndrome 1|not provided|Atrial fibrillation, familial, 3;Long QT syndrome 1;Jervell and Lange-Nielsen syndrome 1;Short QT syndrome type 2;Beckwith-Wiedemann syndrome|Cardiovascular phenotype	GRCh38	G>A	REPAIR	TGTTTGCCACGTCGGCCATCAGGGGCATCCgCTTCCTGCAGATCCTGAGGATGCTACACGT	FALSE
67758	single nucleotide variant	NM_000218.3(KCNQ1):c.724G>A (p.Asp242Asn)	Pathogenic	199472712	RCV000046110|RCV000057738|RCV000182103|RCV000656159|RCV002371885|RCV003319312	Long QT syndrome|Congenital long QT syndrome|not provided|Wolff-Parkinson-White pattern|Cardiovascular phenotype|Long QT syndrome 1	GRCh38	G>A	REPAIR	TTCCTGCAGATCCTGAGGATGCTACACGTCgACCGCCAGGGAGGCACCTGGAGGCTCCTGG	FALSE
67763	single nucleotide variant	NM_000218.3(KCNQ1):c.752T>C (p.Leu251Pro)	Pathogenic	199472716	RCV000057748|RCV000182106|RCV001258361|RCV001852977	Congenital long QT syndrome|not provided|Long QT syndrome 1|Long QT syndrome	GRCh38	T>C	RESCUE	TCGACCGCCAGGGAGGCACCTGGAGGCTCCtGGGCTCCGTGGTCTTCATCCACCGCCAGGA	FALSE
67790	single nucleotide variant	NM_000218.3(KCNQ1):c.910T>C (p.Trp304Arg)	Pathogenic	199473466	RCV000057794|RCV003531945	Congenital long QT syndrome|Long QT syndrome	GRCh38	T>C	RESCUE	GTGGAGTTCGGCAGCTACGCAGATGCGCTGtGGTGGGGGGTGGTCACAGTCACCACCATCG	FALSE
67792	single nucleotide variant	NM_000218.3(KCNQ1):c.914G>A (p.Trp305Ter)	Pathogenic	120074186	RCV000046150|RCV000254708|RCV000619717|RCV000826193|RCV001841658|RCV002496704	Long QT syndrome|not provided|Cardiovascular phenotype|Congenital long QT syndrome|Cardiac arrhythmia|Atrial fibrillation, familial, 3;Long QT syndrome 1;Jervell and Lange-Nielsen syndrome 1;Short QT syndrome type 2;Beckwith-Wiedemann syndrome	GRCh38	G>A	REPAIR	AGTTCGGCAGCTACGCAGATGCGCTGTGGTgGGGGGTGGTCACAGTCACCACCATCGGCTA	FALSE
67813	single nucleotide variant	NM_000218.3(KCNQ1):c.949G>A (p.Asp317Asn)	Pathogenic	199472751	RCV000057822|RCV000182310|RCV000586037|RCV001389796	Congenital long QT syndrome|not provided|Cardiovascular phenotype|Long QT syndrome	GRCh38	G>A	REPAIR	GTGGTCACAGTCACCACCATCGGCTATGGGgACAAGGTGCCCCAGACGTGGGTCGGGAAGA	FALSE
67820	single nucleotide variant	NM_000218.3(KCNQ1):c.973G>A (p.Gly325Arg)	Pathogenic	199472756	RCV000046184|RCV000057832|RCV000182150|RCV001248782|RCV002371889	Long QT syndrome|Congenital long QT syndrome|not provided|Long QT syndrome 1|Cardiovascular phenotype	GRCh38	G>A	REPAIR	TATGGGGACAAGGTGCCCCAGACGTGGGTCgGGAAGACCATCGCCTCCTGCTTCTCTGTCT	FALSE
77968	single nucleotide variant	NM_000218.3(KCNQ1):c.421G>A (p.Val141Met)	Pathogenic	199472687	RCV000057674|RCV000417071|RCV000468931|RCV000494365|RCV000621525	Atrial fibrillation|Short QT syndrome type 2|Long QT syndrome|not provided|Cardiovascular phenotype	GRCh38	G>A	REPAIR	CTCATCGTCCTGGTCTGCCTCATCTTCAGCgTGCTGTCCACCATCGAGCAGTATGCCGCCC	FALSE
77989	single nucleotide variant	NM_000218.3(KCNQ1):c.608T>C (p.Leu203Pro)	Pathogenic	199472823	RCV000057720|RCV003330079	Congenital long QT syndrome|Long QT syndrome 1	GRCh38	T>C	RESCUE	TTGCCCGGAAGCCCATTTCCATCATCGACCtCATCGTGGTCGTGGCCTCCATGGTGGTCCT	FALSE
77990	single nucleotide variant	NM_000218.3(KCNQ1):c.625T>C (p.Ser209Pro)	Pathogenic	199472705	RCV000057725|RCV000115006|RCV000232681	Atrial fibrillation|Atrial fibrillation, familial, 3|Long QT syndrome	GRCh38	T>C	RESCUE	TCCATCATCGACCTCATCGTGGTCGTGGCCtCCATGGTGGTCCTCTGCGTGGGCTCCAAGG	FALSE
197456	single nucleotide variant	NM_000218.3(KCNQ1):c.969G>A (p.Trp323Ter)	Pathogenic	794728567	RCV000182296	not provided	GRCh38	G>A	REPAIR	CGGCTATGGGGACAAGGTGCCCCAGACGTGgGTCGGGAAGACCATCGCCTCCTGCTTCTCT	FALSE
197468	single nucleotide variant	NM_000218.3(KCNQ1):c.1033G>A (p.Gly345Arg)	Pathogenic	199473471	RCV000182164|RCV001382717	not provided|Long QT syndrome	GRCh38	G>A	REPAIR	TTTGCCATCTCCTTCTTTGCGCTCCCAGCGgGGATTCTTGGCTCGGGGTTTGCCCTGAAGG	FALSE
197477	single nucleotide variant	NM_000218.3(KCNQ1):c.1176G>A (p.Trp392Ter)	Pathogenic	794728572	RCV000182315	not provided	GRCh38	G>A	REPAIR	TGCTGCCGAGAACCCCGACTCCTCCACCTGgAAGATCTACATCCGGAAGGCCCCCCGGAGC	FALSE
236780	single nucleotide variant	NM_000218.3(KCNQ1):c.528G>A (p.Trp176Ter)	Pathogenic	876661350	RCV000223822	not provided	GRCh38	G>A	REPAIR	CTTCGGGACGGAGTACGTGGTCCGCCTCTGgTCCGCCGGCTGCCGCAGCAAGTACGTGGGC	FALSE
398597	single nucleotide variant	NM_000218.3(KCNQ1):c.1175G>A (p.Trp392Ter)	Pathogenic	1060500629	RCV000464076|RCV000786153	Long QT syndrome|not provided	GRCh38	G>A	REPAIR	ATGCTGCCGAGAACCCCGACTCCTCCACCTgGAAGATCTACATCCGGAAGGCCCCCCGGAG	FALSE
639899	single nucleotide variant	NM_000218.3(KCNQ1):c.51G>A (p.Trp17Ter)	Pathogenic	1589884185	RCV000821537	Long QT syndrome	GRCh38	G>A	REPAIR	GCCCAGGGCCGAGAGGAAGCGCTGGGGTTGgGGCCGCCTGCCAGGCGCCCGGCGGGGCAGC	FALSE
838235	single nucleotide variant	NM_000218.3(KCNQ1):c.743G>A (p.Trp248Ter)	Pathogenic	1848344878	RCV001061339	Long QT syndrome	GRCh38	G>A	REPAIR	TGCTACACGTCGACCGCCAGGGAGGCACCTgGAGGCTCCTGGGCTCCGTGGTCTTCATCCA	FALSE
1009624	single nucleotide variant	NM_000218.3(KCNQ1):c.1559T>C (p.Met520Thr)	Pathogenic	199473479	RCV001317809	Long QT syndrome	GRCh38	T>C	RESCUE	ATCGGGCCACCATTAAGGTCATTCGACGCAtGCAGTACTTTGTGGCCAAGAAGAAATTCCA	FALSE
1062303	single nucleotide variant	NM_000218.3(KCNQ1):c.359G>A (p.Trp120Ter)	Pathogenic	2133560305	RCV001387614	Long QT syndrome	GRCh38	G>A	REPAIR	TCTACAACTTCCTCGAGCGTCCCACCGGCTgGAAATGCTTCGTTTACCACTTCGCCGTCTT	FALSE
1780939	single nucleotide variant	NM_000218.3(KCNQ1):c.968G>A (p.Trp323Ter)	Pathogenic	-1	RCV002308729	Long QT syndrome 1	GRCh38	G>A	REPAIR	TCGGCTATGGGGACAAGGTGCCCCAGACGTgGGTCGGGAAGACCATCGCCTCCTGCTTCTC	FALSE
2754079	single nucleotide variant	NM_000218.3(KCNQ1):c.911G>A (p.Trp304Ter)	Pathogenic	-1	RCV003350693	Cardiovascular phenotype	GRCh38	G>A	REPAIR	TGGAGTTCGGCAGCTACGCAGATGCGCTGTgGTGGGGGGTGGTCACAGTCACCACCATCGG	FALSE
18207	single nucleotide variant	NM_000187.4(HGD):c.481G>A (p.Gly161Arg)	Pathogenic	28941783	RCV000003318|RCV001725928	Alkaptonuria|not provided	GRCh38	G>A	REPAIR	GATGGGGACTTCTTGATTGTTCCGCAGAAAgGGAACCTTCTCATTTACACCGAGTTTGGCA	FALSE
827321	single nucleotide variant	NM_000187.4(HGD):c.680T>C (p.Phe227Ser)	Pathogenic	1941093400	RCV001037383	Alkaptonuria	GRCh38	T>C	RESCUE	GGGCCAATGGCTTGGCCAATCCTCGTGATTtCTTGATACCCATTGCCTGGTATGAGGATCG	FALSE
922990	single nucleotide variant	NM_000187.4(HGD):c.502G>A (p.Glu168Lys)	Pathogenic	375283568	RCV001215109	Alkaptonuria	GRCh38	G>A	REPAIR	CCGCAGAAAGGGAACCTTCTCATTTACACCgAGTTTGGCAAGATGCTTGTACAGCCCAATG	FALSE
1458170	single nucleotide variant	NM_000187.4(HGD):c.11T>C (p.Leu4Ser)	Pathogenic	786204422	RCV001946825	Alkaptonuria	GRCh38	T>C	RESCUE	ACACATAGAGGAGAGAGAAAATGGCTGAGTtAAAGTACATTTCTGGATTTGGGAATGAGTG	TRUE
2036697	single nucleotide variant	NM_000187.4(HGD):c.699G>A (p.Trp233Ter)	Pathogenic	-1	RCV002770588	Alkaptonuria	GRCh38	G>A	REPAIR	TCCTCGTGATTTCTTGATACCCATTGCCTGgTATGAGGATCGCCAAGTACCAGGTGGTTAC	FALSE
2752270	single nucleotide variant	NM_000187.4(HGD):c.180G>A (p.Trp60Ter)	Pathogenic	-1	RCV003336675	Alkaptonuria	GRCh38	G>A	REPAIR	TTGTCCACGGAGCACCAATAAGAGAAGCTGgCTGTATAGGATTCTACCTTCAGTTTCTCAC	FALSE
2752329	single nucleotide variant	NM_000187.4(HGD):c.189G>A (p.Arg63=)	Pathogenic	-1	RCV003337702	Alkaptonuria	GRCh38	G>A	REPAIR	GAGCACCAATAAGAGAAGCTGGCTGTATAGgATTCTACCTTCAGTTTCTCACAAGCCCTTT	FALSE
2752336	single nucleotide variant	NM_000187.4(HGD):c.15G>A (p.Lys5=)	Pathogenic	-1	RCV003337709	Alkaptonuria	GRCh38	G>A	REPAIR	ATAGAGGAGAGAGAAAATGGCTGAGTTAAAgTACATTTCTGGATTTGGGAATGAGTGTTCT	TRUE
2794340	single nucleotide variant	NM_000187.4(HGD):c.37G>A (p.Glu13Lys)	Pathogenic	-1	RCV003387455	Alkaptonuria	GRCh38	G>A	REPAIR	GAGTTAAAGTACATTTCTGGATTTGGGAATgAGTGTTCTTCAGAGGATCCTCGCTGCCCAG	FALSE
2794344	single nucleotide variant	NM_000187.4(HGD):c.182T>C (p.Leu61Pro)	Pathogenic	-1	RCV003387459	Alkaptonuria	GRCh38	T>C	RESCUE	GTCCACGGAGCACCAATAAGAGAAGCTGGCtGTATAGGATTCTACCTTCAGTTTCTCACAA	FALSE
2794347	single nucleotide variant	NM_000187.4(HGD):c.217T>C (p.Phe73Leu)	Pathogenic	-1	RCV003387462	Alkaptonuria	GRCh38	T>C	RESCUE	AGGATTCTACCTTCAGTTTCTCACAAGCCCtTTGAATCCATTGACGAAGGCCAAGTCACTC	FALSE
2794349	single nucleotide variant	NM_000187.4(HGD):c.289T>C (p.Trp97Arg)	Pathogenic	-1	RCV003387464	Alkaptonuria	GRCh38	T>C	RESCUE	GAAGTTGATCCTGATCCTAACCAGCTTAGAtGGAAACCATTTGAGATTCCAAAAGCATCTC	TRUE
2794351	single nucleotide variant	NM_000187.4(HGD):c.52G>A (p.Asp18Asn)	Pathogenic	-1	RCV003387466	Alkaptonuria	GRCh38	G>A	REPAIR	TCTGGATTTGGGAATGAGTGTTCTTCAGAGgATCCTCGCTGCCCAGGTTCCCTGCCAGAAG	FALSE
2794353	single nucleotide variant	NM_000187.4(HGD):c.299T>C (p.Phe100Ser)	Pathogenic	-1	RCV003387468	Alkaptonuria	GRCh38	T>C	RESCUE	CTGATCCTAACCAGCTTAGATGGAAACCATtTGAGATTCCAAAAGCATCTCAGAAGAAAGT	TRUE
2794355	single nucleotide variant	NM_000187.4(HGD):c.335T>C (p.Phe112Ser)	Pathogenic	-1	RCV003387470	Alkaptonuria	GRCh38	T>C	RESCUE	TTCCAAAAGCATCTCAGAAGAAAGTAGACTtTGTGAGTGGCCTGCATACCTTGTGTGGAGC	TRUE
2794356	single nucleotide variant	NM_000187.4(HGD):c.362G>A (p.Gly121Glu)	Pathogenic	-1	RCV003387471	Alkaptonuria	GRCh38	G>A	REPAIR	ACTTTGTGAGTGGCCTGCATACCTTGTGTGgAGCTGGAGACATAAAGTCTAACAATGGGCT	FALSE
2794361	single nucleotide variant	NM_000187.4(HGD):c.440T>C (p.Phe147Ser)	Pathogenic	-1	RCV003387476	Alkaptonuria	GRCh38	T>C	RESCUE	TCTGCAATACCTCCATGGAGAACAGATGCTtTTACAATTCAGATGGGGACTTCTTGATTGT	FALSE
2794363	single nucleotide variant	NM_000187.4(HGD):c.457G>A (p.Asp153Asn)	Pathogenic	-1	RCV003387478	Alkaptonuria	GRCh38	G>A	REPAIR	GAGAACAGATGCTTTTACAATTCAGATGGGgACTTCTTGATTGTTCCGCAGAAAGGGAACC	FALSE
2794368	single nucleotide variant	NM_000187.4(HGD):c.507T>C (p.Phe169=)	Pathogenic	-1	RCV003387483	Alkaptonuria	GRCh38	T>C	RESCUE	GAAAGGGAACCTTCTCATTTACACCGAGTTtGGCAAGATGCTTGTACAGCCCAATGAGATC	FALSE
2794371	single nucleotide variant	NM_000187.4(HGD):c.74T>C (p.Leu25Pro)	Pathogenic	-1	RCV003387486	Alkaptonuria	GRCh38	T>C	RESCUE	CTTCAGAGGATCCTCGCTGCCCAGGTTCCCtGCCAGAAGGACAGAATAATCCTCAGGTCTG	FALSE
2794373	single nucleotide variant	NM_000187.4(HGD):c.454G>A (p.Gly152Arg)	Pathogenic	-1	RCV003387488	Alkaptonuria	GRCh38	G>A	REPAIR	ATGGAGAACAGATGCTTTTACAATTCAGATgGGGACTTCTTGATTGTTCCGCAGAAAGGGA	FALSE
2795192	single nucleotide variant	NM_000187.4(HGD):c.508G>A (p.Gly170Ser)	Pathogenic	-1	RCV003388974	Alkaptonuria	GRCh38	G>A	REPAIR	AAAGGGAACCTTCTCATTTACACCGAGTTTgGCAAGATGCTTGTACAGCCCAATGAGATCT	FALSE
2795201	single nucleotide variant	NM_000187.4(HGD):c.614G>A (p.Gly205Asp)	Pathogenic	-1	RCV003388983	Alkaptonuria	GRCh38	G>A	REPAIR	AGACCAGGGGCTACATCTTGGAGGTCTATGgTGTCCACTTTGAGTTACCTGACCTTGGACC	FALSE
2795203	single nucleotide variant	NM_000187.4(HGD):c.515T>C (p.Met172Thr)	Pathogenic	-1	RCV003388985	Alkaptonuria	GRCh38	T>C	RESCUE	ACCTTCTCATTTACACCGAGTTTGGCAAGAtGCTTGTACAGCCCAATGAGATCTGCGTCAT	FALSE
2795210	single nucleotide variant	NM_000187.4(HGD):c.553G>A (p.Gly185Arg)	Pathogenic	-1	RCV003388992	Alkaptonuria	GRCh38	G>A	REPAIR	CAGCCCAATGAGATCTGCGTCATTCAGAGAgGAATGCGGTTCAGCATAGATGTCTTTGAGG	FALSE
2795212	single nucleotide variant	NM_000187.4(HGD):c.1085G>A (p.Gly362Glu)	Pathogenic	-1	RCV003388994	Alkaptonuria	GRCh38	G>A	REPAIR	CAAAGCAAGGTGGGTTCCTGCCAGGGGGAGgGAGTCTACACAGCACAATGACCCCCCATGG	FALSE
2795217	single nucleotide variant	NM_000187.4(HGD):c.962G>A (p.Arg321Gln)	Pathogenic	-1	RCV003388999	Alkaptonuria	GRCh38	G>A	REPAIR	CCATTGCTGATTTTGTCATCTTCCCACCTCgATGGGGGGTTGCTGATAAGACCTTCAGGCC	FALSE
2795223	single nucleotide variant	NM_000187.4(HGD):c.964T>C (p.Trp322Arg)	Pathogenic	-1	RCV003389005	Alkaptonuria	GRCh38	T>C	RESCUE	ATTGCTGATTTTGTCATCTTCCCACCTCGAtGGGGGGTTGCTGATAAGACCTTCAGGCCTC	FALSE
2795224	single nucleotide variant	NM_000187.4(HGD):c.593G>A (p.Gly198Asp)	Pathogenic	-1	RCV003389006	Alkaptonuria	GRCh38	G>A	REPAIR	TCAGCATAGATGTCTTTGAGGAGACCAGGGgCTACATCTTGGAGGTCTATGGTGTCCACTT	FALSE
2795226	single nucleotide variant	NM_000187.4(HGD):c.647T>C (p.Ile216Thr)	Pathogenic	-1	RCV003389008	Alkaptonuria	GRCh38	T>C	RESCUE	TCCACTTTGAGTTACCTGACCTTGGACCAAtTGGGGCCAATGGCTTGGCCAATCCTCGTGA	FALSE
2795231	single nucleotide variant	NM_000187.4(HGD):c.787T>C (p.Phe263Leu)	Pathogenic	-1	RCV003389013	Alkaptonuria	GRCh38	T>C	RESCUE	CTGTTTGCTGCCAAACAGGATGTCTCCCCGtTCAATGTTGTGGCCTGGCACGGGAATTATA	FALSE
2795235	single nucleotide variant	NM_000187.4(HGD):c.679T>C (p.Phe227Leu)	Pathogenic	-1	RCV003389017	Alkaptonuria	GRCh38	T>C	RESCUE	GGGGCCAATGGCTTGGCCAATCCTCGTGATtTCTTGATACCCATTGCCTGGTATGAGGATC	FALSE
2795237	single nucleotide variant	NM_000187.4(HGD):c.946G>A (p.Val316Ile)	Pathogenic	-1	RCV003389019	Alkaptonuria	GRCh38	G>A	REPAIR	GTCCGCCCTGGAGTGGCCATTGCTGATTTTgTCATCTTCCCACCTCGATGGGGGGTTGCTG	FALSE
2795238	single nucleotide variant	NM_000187.4(HGD):c.1007G>A (p.Arg336Lys)	Pathogenic	-1	RCV003389020	Alkaptonuria	GRCh38	G>A	REPAIR	ATAAGACCTTCAGGCCTCCTTATTACCATAgGAACTGCATGAGTGAGTTCATGGGACTCAT	FALSE
2795242	single nucleotide variant	NM_000187.4(HGD):c.1037T>C (p.Ile346Thr)	Pathogenic	-1	RCV003389024	Alkaptonuria	GRCh38	T>C	RESCUE	GGAACTGCATGAGTGAGTTCATGGGACTCAtCCGAGGTCACTATGAGGCAAAGCAAGGTGG	FALSE
2795243	single nucleotide variant	NM_000187.4(HGD):c.410T>C (p.Leu137Pro)	Pathogenic	-1	RCV003389025	Alkaptonuria	GRCh38	T>C	RESCUE	CTAACAATGGGCTTGCTATCCACATTTTCCtCTGCAATACCTCCATGGAGAACAGATGCTT	FALSE
3164470	single nucleotide variant	NM_000187.4(HGD):c.255G>A (p.Trp85Ter)	Pathogenic	-1	RCV003860527	Alkaptonuria	GRCh38	G>A	REPAIR	CATTGACGAAGGCCAAGTCACTCACAACTGgGATGAAGTTGATCCTGATCCTAACCAGCTT	FALSE
18232	single nucleotide variant	NM_001353214.3(DYM):c.1789T>C (p.Cys597Arg)	Pathogenic	120074165	RCV000003344	Smith-McCort dysplasia 1	GRCh38	T>C	RESCUE	ATTCGAATGATGTTAGAGATCATCAACTCCtGCCTGACAAATTCCCTTCACCACAACCCAA	FALSE
18243	single nucleotide variant	NM_001079802.2(FKTN):c.527T>C (p.Phe176Ser)	Pathogenic	119463996	RCV000003358|RCV000626166	Autosomal recessive limb-girdle muscular dystrophy type 2M|Muscular dystrophy-dystroglycanopathy (congenital with brain and eye anomalies), type A1	GRCh38	T>C	RESCUE	TGGCCACTCATGCGATCCACTTGGTAGTCTtTCATGAGAGGAGTGGCAACTACCTCTGGCA	FALSE
18247	single nucleotide variant	NM_001079802.2(FKTN):c.920G>A (p.Arg307Gln)	Pathogenic	119463992	RCV000003362|RCV000724028|RCV001254647|RCV001036532|RCV001192872|RCV003466793	Autosomal recessive limb-girdle muscular dystrophy type 2M|not provided|Muscular dystrophy-dystroglycanopathy (congenital without intellectual disability), type B4|Walker-Warburg congenital muscular dystrophy|Muscular dystrophy-dystroglycanopathy (congenital with brain and eye anomalies), type A, 4|Dilated cardiomyopathy 1X	GRCh38	G>A	REPAIR	TGAGCAGTGGAACTTGTCTAGGATGGTATCgACAATGCAACATTATTCCTTATAGCAAAGA	FALSE
1061497	single nucleotide variant	NM_001079802.2(FKTN):c.914G>A (p.Trp305Ter)	Pathogenic	2133160637	RCV001382875	Walker-Warburg congenital muscular dystrophy	GRCh38	G>A	REPAIR	TCTGGCTGAGCAGTGGAACTTGTCTAGGATgGTATCGACAATGCAACATTATTCCTTATAG	FALSE
2025429	single nucleotide variant	NM_001079802.2(FKTN):c.164G>A (p.Trp55Ter)	Pathogenic	-1	RCV002735392	Walker-Warburg congenital muscular dystrophy	GRCh38	G>A	REPAIR	GAAGCCGAATTGGATTTGATAGCACACAGTgGCGTGCAGTTAAAAAATTTATTATGTTAAC	TRUE
3009655	single nucleotide variant	NM_001079802.2(FKTN):c.165G>A (p.Trp55Ter)	Pathogenic	-1	RCV003755809	Walker-Warburg congenital muscular dystrophy	GRCh38	G>A	REPAIR	AAGCCGAATTGGATTTGATAGCACACAGTGgCGTGCAGTTAAAAAATTTATTATGTTAACA	TRUE
18261	single nucleotide variant	NM_013382.7(POMT2):c.2177G>A (p.Gly726Glu)	Pathogenic	267606969	RCV000003378|RCV000030874	Muscular dystrophy-dystroglycanopathy (congenital with intellectual disability), type B2|Muscular dystrophy-dystroglycanopathy (congenital with brain and eye anomalies), type A2	GRCh38	G>A	REPAIR	GCTTCTACCTCTTCCACCCTCTGGCTTACGgGATGGTTGGTCCCCTGGCCCAGGACCCCCA	FALSE
18262	single nucleotide variant	NM_013382.7(POMT2):c.1941G>A (p.Trp647Ter)	Pathogenic	267606963	RCV000003379	Muscular dystrophy-dystroglycanopathy (congenital with intellectual disability), type B2	GRCh38	G>A	REPAIR	TCGAGGAGGCGGCCAGGTCCTGCTCGGCTGgACACTCCATTACTTCCCGTTTTTCCTGATG	FALSE
18267	single nucleotide variant	NM_013382.7(POMT2):c.737G>A (p.Gly246Asp)	Pathogenic	267606966	RCV000003384	Muscular dystrophy-dystroglycanopathy (congenital with intellectual disability), type B2	GRCh38	G>A	REPAIR	TTGCTGGTGCTTTAGGGGTCAAGTTTGTTGgCCTCTTTATCATCCTTCAAGTGGGGCTGAA	FALSE
415405	single nucleotide variant	NM_013382.7(POMT2):c.462G>A (p.Trp154Ter)	Pathogenic	1085307985	RCV000490212	not provided	GRCh38	G>A	REPAIR	GAGAGGATTCTGTGCATTCCTTGGCTCCTGgCTGGTCCCCTTTGCCTACCTCACTGTACTG	FALSE
1313775	single nucleotide variant	NM_013382.7(POMT2):c.1940G>A (p.Trp647Ter)	Pathogenic	2140162237	RCV001784873	not provided	GRCh38	G>A	REPAIR	TTCGAGGAGGCGGCCAGGTCCTGCTCGGCTgGACACTCCATTACTTCCCGTTTTTCCTGAT	FALSE
1467474	single nucleotide variant	NM_013382.7(POMT2):c.678G>A (p.Trp226Ter)	Pathogenic	778947923	RCV001971921	Muscular dystrophy-dystroglycanopathy (congenital with brain and eye anomalies), type A2;Muscular dystrophy-dystroglycanopathy (congenital with intellectual disability), type B2;Autosomal recessive limb-girdle muscular dystrophy type 2N	GRCh38	G>A	REPAIR	CGCCGACAGGCCCTTCTCTGCCCCCTGGTGgTTCTGGCTCAGCCTGACTGGCGTTAGTCTT	FALSE
18277	single nucleotide variant	NM_001077365.2(POMT1):c.226G>A (p.Gly76Arg)	Pathogenic	28941782	RCV000003394|RCV001171882	Muscular dystrophy-dystroglycanopathy (congenital with brain and eye anomalies), type A1|not provided	GRCh38	G>A	REPAIR	CCGCCATTTGGCCACATGGTGCTGGCCTTGgGAGGTTATTTAGGAGGATTCGATGGCAATT	FALSE
18283	single nucleotide variant	NM_001077365.2(POMT1):c.193G>A (p.Gly65Arg)	Pathogenic	119462983	RCV002286389|RCV002512705|RCV003460408	Muscular dystrophy-dystroglycanopathy (congenital with intellectual disability), type B1|Walker-Warburg congenital muscular dystrophy;Autosomal recessive limb-girdle muscular dystrophy type 2K;Muscular dystrophy-dystroglycanopathy (congenital with intellectual disability), type B1|Muscular dystrophy-dystroglycanopathy (congenital with brain and eye anomalies), type A1	GRCh38	G>A	REPAIR	ATGAAACAAATCTTCTTCTTGGATGACAGTgGGCCGCCATTTGGCCACATGGTGCTGGCCT	FALSE
209351	single nucleotide variant	NM_001077365.2(POMT1):c.558G>A (p.Trp186Ter)	Pathogenic	772370177	RCV000192686|RCV002517157	Muscular dystrophy-dystroglycanopathy (congenital with brain and eye anomalies), type A1|Autosomal recessive limb-girdle muscular dystrophy type 2K;Muscular dystrophy-dystroglycanopathy (congenital with intellectual disability), type B1;Walker-Warburg congenital muscular dystrophy	GRCh38	G>A	REPAIR	CCAAAAGCACAGCCCTTTTTCTCTGAGCTGgTGGTTCTGGCTAACACTGACAGGGGTCGCT	TRUE
934583	single nucleotide variant	NM_001077365.2(POMT1):c.1457G>A (p.Trp486Ter)	Pathogenic	1191391104	RCV001205242	Autosomal recessive limb-girdle muscular dystrophy type 2K;Walker-Warburg congenital muscular dystrophy;Muscular dystrophy-dystroglycanopathy (congenital with intellectual disability), type B1	GRCh38	G>A	REPAIR	TGTCCCGGGGCTACCACGGGAGCACGGTGTgGAACGTGGAGGAGCACCGATACGGCGCGAG	FALSE
946402	single nucleotide variant	NM_001077365.2(POMT1):c.264G>A (p.Trp88Ter)	Pathogenic	1945827957	RCV001228965	Autosomal recessive limb-girdle muscular dystrophy type 2K;Walker-Warburg congenital muscular dystrophy;Muscular dystrophy-dystroglycanopathy (congenital with intellectual disability), type B1	GRCh38	G>A	REPAIR	TTTAGGAGGATTCGATGGCAATTTTTTGTGgAACAGAATTGGAGCAGAATACAGTAGCAAC	FALSE
2060345	single nucleotide variant	NM_001077365.2(POMT1):c.1061G>A (p.Trp354Ter)	Pathogenic	-1	RCV002791664	Walker-Warburg congenital muscular dystrophy;Muscular dystrophy-dystroglycanopathy (congenital with intellectual disability), type B1;Autosomal recessive limb-girdle muscular dystrophy type 2K	GRCh38	G>A	REPAIR	GTTACCCCTTCAAAGATGTCAATAACTGGTgGATTGTAAAGGATCCCAGGAGGCACCAGCT	FALSE
2060700	single nucleotide variant	NM_001077365.2(POMT1):c.2141G>A (p.Trp714Ter)	Pathogenic	-1	RCV002815007	Walker-Warburg congenital muscular dystrophy;Muscular dystrophy-dystroglycanopathy (congenital with intellectual disability), type B1;Autosomal recessive limb-girdle muscular dystrophy type 2K	GRCh38	G>A	REPAIR	TCTCGCCACATGAACTCAAGGCCCTTCGCTgGAAAGACAGCTGGGACATCTTGATCCGAAA	FALSE
3085668	single nucleotide variant	NM_001077365.2(POMT1):c.427G>A (p.Glu143Lys)	Pathogenic	-1	RCV003780596	Muscular dystrophy-dystroglycanopathy (congenital with intellectual disability), type B1;Walker-Warburg congenital muscular dystrophy;Autosomal recessive limb-girdle muscular dystrophy type 2K	GRCh38	G>A	REPAIR	GCCATGGGAGCTGCTCTGTTGATGCTTATCgAGAATGCTCTCATCACTCAGTCAAGGCTAA	FALSE
3104876	single nucleotide variant	NM_001077365.2(POMT1):c.1458G>A (p.Trp486Ter)	Pathogenic	-1	RCV003803374	Muscular dystrophy-dystroglycanopathy (congenital with intellectual disability), type B1;Walker-Warburg congenital muscular dystrophy;Autosomal recessive limb-girdle muscular dystrophy type 2K	GRCh38	G>A	REPAIR	GTCCCGGGGCTACCACGGGAGCACGGTGTGgAACGTGGAGGAGCACCGATACGGCGCGAGC	FALSE
18301	single nucleotide variant	NM_000529.2(MC2R):c.319G>A (p.Asp107Asn)	Pathogenic	104894661	RCV000003418	Glucocorticoid deficiency 1	GRCh38	G>A	REPAIR	AGTTTTGAAACCACAGCCGATGACATCATCgACTCCCTGTTTGTCCTCTCCCTGCTTGGCT	FALSE
18306	single nucleotide variant	NM_024529.5(CDC73):c.3G>A (p.Met1Ile)	Pathogenic	28942098	RCV000003424	Hyperparathyroidism 2 with jaw tumors	GRCh38	G>A	REPAIR	CGAGCCGGCGGAGGCGAGGGGGGGGAAGATgGCGGACGTGCTTAGCGTCCTGCGACAGTAC	FALSE
18310	single nucleotide variant	NM_024529.5(CDC73):c.128G>A (p.Trp43Ter)	Pathogenic	121434263	RCV000003430	Parathyroid carcinoma	GRCh38	G>A	REPAIR	CCAAGAATGTGAAGACCAACTATGTTGTTTgGGGGACTGGAAAGGAAGGCCAACCCAGAGA	FALSE
511204	single nucleotide variant	NM_024529.5(CDC73):c.2T>C (p.Met1Thr)	Pathogenic	1553277483	RCV000623617	Inborn genetic diseases	GRCh38	T>C	RESCUE	CCGAGCCGGCGGAGGCGAGGGGGGGGAAGAtGGCGGACGTGCTTAGCGTCCTGCGACAGTA	FALSE
1836173	single nucleotide variant	NM_024529.5(CDC73):c.1370G>A (p.Trp457Ter)	Pathogenic	-1	RCV002383692	Hereditary cancer-predisposing syndrome	GRCh38	G>A	REPAIR	TGCAGGGTCCTGCATGGCAGTTCAAAGGTTgGCCATGGCTTTTGCCTGATGGATCACCAGT	FALSE
2164471	single nucleotide variant	NM_024529.5(CDC73):c.1377G>A (p.Trp459Ter)	Pathogenic	-1	RCV003027188	Parathyroid carcinoma	GRCh38	G>A	REPAIR	TCCTGCATGGCAGTTCAAAGGTTGGCCATGgCTTTTGCCTGATGGATCACCAGTTGATATA	FALSE
18321	single nucleotide variant	NM_000268.4(NF2):c.1079T>C (p.Leu360Pro)	Pathogenic	74315492	RCV000003443	Neurofibromatosis, type 2	GRCh38	T>C	RESCUE	AACGCACGAGGGATGAGTTGGAGAGGAGGCtGCTGCAGATGAAAGAAGAAGCAACAATGGC	FALSE
18325	single nucleotide variant	NM_000268.4(NF2):c.1604T>C (p.Leu535Pro)	Pathogenic	74315493	RCV000003447	Neurofibromatosis, type 2	GRCh38	T>C	RESCUE	AAGTGGAATACATGGAAAAGAGCAAGCATCtGCAGGAGCAGCTCAATGAACTCAAGACAGA	TRUE
446394	single nucleotide variant	NM_000268.4(NF2):c.122G>A (p.Trp41Ter)	Pathogenic	1555986860	RCV000523383|RCV000811191	not provided|Neurofibromatosis, type 2	GRCh38	G>A	REPAIR	CCGAGATGGAGTTCAATTGCGAGATGAAGTgGAAAGGGAAGGACCTCTTTGATTTGGTGTG	FALSE
485797	single nucleotide variant	NM_000268.4(NF2):c.180G>A (p.Trp60Ter)	Pathogenic	780872661	RCV000581833	Neurofibromatosis, type 2	GRCh38	G>A	REPAIR	GTGCCGGACTCTGGGGCTCCGAGAAACCTGgTTCTTTGGACTGCAGTACACAATCAAGGAC	FALSE
1471312	single nucleotide variant	NM_000268.4(NF2):c.774G>A (p.Trp258Ter)	Pathogenic	2147010427	RCV001972706	Neurofibromatosis, type 2	GRCh38	G>A	REPAIR	CAGACTGACCCCCAAGATCTCCTTCCCGTGgAATGAAATCCGAAACATCTCGTACAGTGAC	FALSE
2901723	single nucleotide variant	NM_000268.4(NF2):c.179G>A (p.Trp60Ter)	Pathogenic	-1	RCV003501748	Neurofibromatosis, type 2	GRCh38	G>A	REPAIR	TGTGCCGGACTCTGGGGCTCCGAGAAACCTgGTTCTTTGGACTGCAGTACACAATCAAGGA	FALSE
18344	single nucleotide variant	NM_139248.3(LIPH):c.322T>C (p.Trp108Arg)	Pathogenic	267607219	RCV000003468	Woolly hair, autosomal recessive 2, with or without hypotrichosis	GRCh38	T>C	RESCUE	GTTGAAGACATGAACGTAGTTGTTGTTGATtGGAATCGAGGAGCTACAACTTTAATATATA	FALSE
18380	single nucleotide variant	NM_000348.4(SRD5A2):c.547G>A (p.Gly183Ser)	Pathogenic	121434247	RCV000003505	3-Oxo-5 alpha-steroid delta 4-dehydrogenase deficiency	GRCh38	G>A	REPAIR	CCTGGAGAAATCAGCTACAGGATTCCACAAgGTGGCTTGTTTACGTATGTTTCTGGAGCCA	FALSE
18383	single nucleotide variant	NM_000348.4(SRD5A2):c.682G>A (p.Ala228Thr)	Pathogenic	121434249	RCV000003508|RCV001270015	3-Oxo-5 alpha-steroid delta 4-dehydrogenase deficiency|not provided	GRCh38	G>A	REPAIR	TTTTTCTCACTTTGTTTCCTTGGGCTGCGAgCTTTTCACCACCATAGGTTCTACCTCAAGA	FALSE
259735	single nucleotide variant	NM_000348.4(SRD5A2):c.2T>C (p.Met1Thr)	Pathogenic	886039748	RCV000254818	not provided	GRCh38	T>C	RESCUE	CAGCGGCCACCGGCGAGGAACACGGCGCGAtGCAGGTTCAGTGCCAGCAGAGCCCAGTGCT	FALSE
359355	single nucleotide variant	NM_000348.4(SRD5A2):c.100G>A (p.Gly34Arg)	Pathogenic	782032018	RCV000414643|RCV002523914	not provided|3-Oxo-5 alpha-steroid delta 4-dehydrogenase deficiency	GRCh38	G>A	REPAIR	GCCTTGTACGTCGCGAAGCCCTCCGGCTACgGGAAGCACACGGAGAGCCTGAAGCCGGCGG	FALSE
450863	single nucleotide variant	NM_000348.4(SRD5A2):c.607G>A (p.Gly203Ser)	Pathogenic	9332961	RCV000535535	3-Oxo-5 alpha-steroid delta 4-dehydrogenase deficiency	GRCh38	G>A	REPAIR	AATTTCCTCGGTGAGATCATTGAATGGATCgGCTATGCCCTGGCCACTTGGTCCCTCCCAG	FALSE
485707	single nucleotide variant	NM_000348.4(SRD5A2):c.59T>C (p.Leu20Pro)	Pathogenic	761824859	RCV000583658|RCV001591351	3-Oxo-5 alpha-steroid delta 4-dehydrogenase deficiency|not provided	GRCh38	T>C	RESCUE	TGCTGGCAGGCAGCGCCACTTTGGTCGCCCtTGGGGCACTGGCCTTGTACGTCGCGAAGCC	FALSE
1288227	single nucleotide variant	NM_000348.4(SRD5A2):c.589G>A (p.Glu197Lys)	Pathogenic	534671822	RCV001726695	3-Oxo-5 alpha-steroid delta 4-dehydrogenase deficiency	GRCh38	G>A	REPAIR	ACGTATGTTTCTGGAGCCAATTTCCTCGGTgAGATCATTGAATGGATCGGCTATGCCCTGG	FALSE
2898477	single nucleotide variant	NM_000348.4(SRD5A2):c.158G>A (p.Trp53Ter)	Pathogenic	-1	RCV003501687	3-Oxo-5 alpha-steroid delta 4-dehydrogenase deficiency	GRCh38	G>A	REPAIR	CGGCTACCCGCCTGCCAGCCCGCGCCGCCTgGTTCCTGCAGGAGCTGCCTTCCTTCGCGGT	FALSE
2931513	single nucleotide variant	NM_000348.4(SRD5A2):c.602G>A (p.Trp201Ter)	Pathogenic	-1	RCV003500323	3-Oxo-5 alpha-steroid delta 4-dehydrogenase deficiency	GRCh38	G>A	REPAIR	GAGCCAATTTCCTCGGTGAGATCATTGAATgGATCGGCTATGCCCTGGCCACTTGGTCCCT	FALSE
18396	single nucleotide variant	NM_006445.4(PRPF8):c.6929G>A (p.Arg2310Lys)	Pathogenic	121434238	RCV000003521|RCV001074988|RCV001851617	Retinitis pigmentosa 13|Retinal dystrophy|not provided	GRCh38	G>A	REPAIR	ACCCCAAAGAGTTCTACCACGAGGTGCACAgGCCCTCTCACTTCCTCAACTTTGCTCTCCT	FALSE
18433	single nucleotide variant	NM_147196.3(TMIE):c.170G>A (p.Trp57Ter)	Pathogenic	267607120	RCV000003561	Autosomal recessive nonsyndromic hearing loss 6	GRCh38	G>A	REPAIR	AGACAGTGGTGTTCTGGGACATGCGCCTGTgGCACGTGGTGGGCATCTTTTCGCTCTTCGT	FALSE
18441	single nucleotide variant	NM_015102.5(NPHP4):c.2972T>C (p.Phe991Ser)	Pathogenic	28940891	RCV000003571	Nephronophthisis 4	GRCh38	T>C	RESCUE	TCCACGCCACGCTGGGGGTCGCCGAGTTCTtTGAGTTTGTGCTTAAGAACCCCCACAACAC	FALSE
1394546	single nucleotide variant	NM_015102.5(NPHP4):c.3282G>A (p.Trp1094Ter)	Pathogenic	763668545	RCV001888238	Nephronophthisis	GRCh38	G>A	REPAIR	CGAGAAGGGCATGGACGCCGTGTCACCTTGgAAGTCCAGCGCAGTGCCCACTAAACACGCC	FALSE
18454	single nucleotide variant	NM_006147.4(IRF6):c.251G>A (p.Arg84His)	Pathogenic	121434227	RCV000003584|RCV000489578|RCV001040643|RCV001775063|RCV001261361	Popliteal pterygium syndrome|not provided|Orofacial cleft 6, susceptibility to;Van der Woude syndrome;Popliteal pterygium syndrome|Autosomal dominant popliteal pterygium syndrome|Van der Woude syndrome 1	GRCh38	G>A	REPAIR	CTGACCCAGCTAAATGGAAGGCCCAGCTGCgCTGTGCTCTCAATAAGAGCAGAGAATTCAA	FALSE
18457	single nucleotide variant	NM_006147.4(IRF6):c.1137G>A (p.Trp379Ter)	Pathogenic	121434228	RCV000003587	Van der Woude syndrome 1	GRCh38	G>A	REPAIR	TGAGATCTACTTATGCTTTGGGGAAGAATGgCCAGATGGGAAACCATTGGAAAGGAAACTC	FALSE
39609	single nucleotide variant	NM_006147.4(IRF6):c.65T>C (p.Leu22Pro)	Pathogenic	387906967	RCV000023628|RCV000023629	Van der Woude syndrome 1|Popliteal pterygium syndrome	GRCh38	T>C	RESCUE	CCTGGCTGGTGGCCCAGGTGGATAGTGGCCtCTACCCTGGGCTCATCTGGCTACACAGGGA	FALSE
107258	single nucleotide variant	NM_006147.4(IRF6):c.1199G>A (p.Arg400Gln)	Pathogenic	200166664	RCV000087748	Van der Woude syndrome 1	GRCh38	G>A	REPAIR	TCTTGGTTCAGGTCATTCCAGTAGTGGCTCgGATGATCTACGAGATGTTTTCTGGTGATTT	FALSE
249225	single nucleotide variant	NM_006147.4(IRF6):c.1316T>C (p.Leu439Pro)	Pathogenic	886038202	RCV000241540	Popliteal pterygium syndrome	GRCh38	T>C	RESCUE	AGGATAACATCGTTGCTCAGCTGAAGCAGCtGTACCGCATCCTTCAAACCCAGGAGAGCTG	FALSE
259648	single nucleotide variant	NM_006147.4(IRF6):c.576G>A (p.Trp192Ter)	Pathogenic	886039389	RCV000254805	not provided	GRCh38	G>A	REPAIR	TGTGGGCAACTGCAGCCCGGAGGCAGTGTGgCCCAAAACTGAACCCCTGGAGATGGAAGTA	TRUE
384611	single nucleotide variant	NM_006147.4(IRF6):c.113T>C (p.Ile38Thr)	Pathogenic	1060499555	RCV000449637	Van der Woude syndrome 1	GRCh38	T>C	RESCUE	GGCTACACAGGGACTCTAAACGCTTCCAGAtTCCCTGGAAACATGCCACCCGGCATAGCCC	FALSE
447730	single nucleotide variant	NM_006147.4(IRF6):c.749G>A (p.Arg250Gln)	Pathogenic	1553247774	RCV002231279	Popliteal pterygium syndrome;Van der Woude syndrome;Orofacial cleft 6, susceptibility to	GRCh38	G>A	REPAIR	CCATGACCGTGAGCAACCCTCAGGGCTGCCgACTCTTCTATGGGGACCTGGGTCCCATGCC	FALSE
823306	single nucleotide variant	NM_006147.4(IRF6):c.180G>A (p.Trp60Ter)	Pathogenic	2077902411	RCV001045750	Popliteal pterygium syndrome;Orofacial cleft 6, susceptibility to;Van der Woude syndrome	GRCh38	G>A	REPAIR	AGAAGAGGAAAATACCATTTTTAAGGCCTGgGCTGTAGAGACAGGGAAGTACCAGGAAGGG	TRUE
823307	single nucleotide variant	NM_006147.4(IRF6):c.179G>A (p.Trp60Ter)	Pathogenic	2077902428	RCV001056286	Popliteal pterygium syndrome;Van der Woude syndrome;Orofacial cleft 6, susceptibility to	GRCh38	G>A	REPAIR	AAGAAGAGGAAAATACCATTTTTAAGGCCTgGGCTGTAGAGACAGGGAAGTACCAGGAAGG	TRUE
1458036	single nucleotide variant	NM_006147.4(IRF6):c.575G>A (p.Trp192Ter)	Pathogenic	1399955256	RCV001946793	Orofacial cleft 6, susceptibility to;Van der Woude syndrome;Popliteal pterygium syndrome	GRCh38	G>A	REPAIR	GTGTGGGCAACTGCAGCCCGGAGGCAGTGTgGCCCAAAACTGAACCCCTGGAGATGGAAGT	TRUE
1464375	single nucleotide variant	NM_006147.4(IRF6):c.1052T>C (p.Phe351Ser)	Pathogenic	1224922793	RCV001942280	Orofacial cleft 6, susceptibility to;Van der Woude syndrome;Popliteal pterygium syndrome	GRCh38	T>C	RESCUE	AGAAGGTCAAGCTATTTTGTCTGGAAACATtCCTTAGCGATCTCATTGCCCACCAGAAAGG	FALSE
1925161	single nucleotide variant	NM_006147.4(IRF6):c.274G>A (p.Glu92Lys)	Pathogenic	-1	RCV002664204	Popliteal pterygium syndrome;Van der Woude syndrome;Orofacial cleft 6, susceptibility to	GRCh38	G>A	REPAIR	CAGCTGCGCTGTGCTCTCAATAAGAGCAGAgAATTCAACCTGATGTATGATGGCACCAAGG	FALSE
1925162	single nucleotide variant	NM_006147.4(IRF6):c.235T>C (p.Trp79Arg)	Pathogenic	-1	RCV002651400	Popliteal pterygium syndrome;Van der Woude syndrome;Orofacial cleft 6, susceptibility to	GRCh38	T>C	RESCUE	GAAGGGGTGGATGACCCTGACCCAGCTAAAtGGAAGGCCCAGCTGCGCTGTGCTCTCAATA	FALSE
18476	single nucleotide variant	NM_024105.4(ALG12):c.473T>C (p.Leu158Pro)	Pathogenic	121907934	RCV000003606	ALG12-congenital disorder of glycosylation	GRCh38	T>C	RESCUE	TGCCCAATGTGCTGGCCCTGCCTGTAGTCCtGCTGGCCCTCGCGGCCTGGCTGCGGCACGA	FALSE
1509796	single nucleotide variant	NM_024105.4(ALG12):c.522G>A (p.Trp174Ter)	Pathogenic	2146607840	RCV001892424	ALG12-congenital disorder of glycosylation	GRCh38	G>A	REPAIR	GCTGCGGCACGAGTGGGCCCGCTTCATCTGgCTGTCAGCCTTCGCCATCATCGTGTTCAGG	FALSE
2120547	single nucleotide variant	NM_024105.4(ALG12):c.336G>A (p.Trp112Ter)	Pathogenic	-1	RCV002944180	ALG12-congenital disorder of glycosylation	GRCh38	G>A	REPAIR	GCTTGGACTCGGCGTGATTTTTGGACTCTGgACGTTACAAAAGGAAGTGAGACGGCACTTC	TRUE
2904717	single nucleotide variant	NM_024105.4(ALG12):c.731G>A (p.Trp244Ter)	Pathogenic	-1	RCV003501697	ALG12-congenital disorder of glycosylation	GRCh38	G>A	REPAIR	AGCTCACTTGGCCGGAAGGAAAGGTGCTTTgGTACAACACTGTCCTGAACAAAAGCTCCAA	TRUE
18486	single nucleotide variant	NM_000135.4(FANCA):c.513G>A (p.Trp171Ter)	Pathogenic	121907930	RCV000003616	Fanconi anemia complementation group A	GRCh38	G>A	REPAIR	CTCCCGTCTTTCCTTCTGTCAAGAATTATGgAAAATACAGAGTTCTTTGTTGCTTGAAGCG	TRUE
530419	single nucleotide variant	NM_000135.4(FANCA):c.3188G>A (p.Trp1063Ter)	Pathogenic	1166286386	RCV000630824|RCV001256513	Fanconi anemia|Fanconi anemia complementation group A	GRCh38	G>A	REPAIR	GCAGACGGCTCCAGGCTCTGACAAGCGGGTgGAGCGTGGCTGCCAGCCTTCAGAGACAGAG	FALSE
547925	single nucleotide variant	NM_000135.4(FANCA):c.2870G>A (p.Trp957Ter)	Pathogenic	927630499	RCV000667724|RCV002530721	Fanconi anemia complementation group A|Fanconi anemia	GRCh38	G>A	REPAIR	CAGATACTGAACGGCAGGACTTCCACCAGTgGGCGATCCATGAGCACTTTCTCCCTGAGTC	FALSE
547960	single nucleotide variant	NM_000135.4(FANCA):c.549G>A (p.Trp183Ter)	Pathogenic	758528624	RCV000669575|RCV001584542	Fanconi anemia complementation group A|Fanconi anemia	GRCh38	G>A	REPAIR	ACAGAGTTCTTTGTTGCTTGAAGCGGTGTGgCATCTTCACGTACAAGGCATTGTGAGCCTG	FALSE
548008	single nucleotide variant	NM_000135.4(FANCA):c.2T>C (p.Met1Thr)	Pathogenic	769479800	RCV000669920|RCV000699054|RCV001509540	Fanconi anemia complementation group A|Fanconi anemia|not provided	GRCh38	T>C	RESCUE	CCGCCGCCGGGGCTGTAGGCGCCAAGGCCAtGTCCGACTCGTGGGTCCCGAACTCCGCCTC	FALSE
612197	single nucleotide variant	NM_000135.4(FANCA):c.1979T>C (p.Leu660Pro)	Pathogenic	1567621042	RCV000761289	Fanconi anemia complementation group A	GRCh38	T>C	RESCUE	TGGGACAGCTCACAGCTGCACTGGGAGAGCtGAGAGCCTCCATGACAGACCCCAGCCAGCG	FALSE
645165	single nucleotide variant	NM_000135.4(FANCA):c.3521G>A (p.Trp1174Ter)	Pathogenic	1598067532	RCV000823169|RCV003325309	Fanconi anemia|not provided	GRCh38	G>A	REPAIR	CCTTAATTTTGACCTCTGCTCTGGTGTGGTgGCCGAGCCTGGAGCCTGTGCTGCTCTGCCG	FALSE
645207	single nucleotide variant	NM_000135.4(FANCA):c.548G>A (p.Trp183Ter)	Pathogenic	1598184500	RCV000803115	Fanconi anemia	GRCh38	G>A	REPAIR	TACAGAGTTCTTTGTTGCTTGAAGCGGTGTgGCATCTTCACGTACAAGGCATTGTGAGCCT	FALSE
928012	single nucleotide variant	NM_000135.4(FANCA):c.3554G>A (p.Trp1185Ter)	Pathogenic	770393751	RCV001224011	Fanconi anemia	GRCh38	G>A	REPAIR	CGAGCCTGGAGCCTGTGCTGCTCTGCCGGTgGAGGAGACACTGCCAGAGCCCGCTGCCCCG	FALSE
962327	single nucleotide variant	NM_000135.4(FANCA):c.3746T>C (p.Leu1249Pro)	Pathogenic	753316789	RCV001256413	Fanconi anemia complementation group A	GRCh38	T>C	RESCUE	AAGAAAACATCAGGAAGCAGCTAAAGAAGCtGGACTGCGAGAGAGAGGAGCTATTGGTTTT	TRUE
962334	single nucleotide variant	NM_000135.4(FANCA):c.3555G>A (p.Trp1185Ter)	Pathogenic	1185165443	RCV001256297|RCV002568708	Fanconi anemia complementation group A|Fanconi anemia	GRCh38	G>A	REPAIR	GAGCCTGGAGCCTGTGCTGCTCTGCCGGTGgAGGAGACACTGCCAGAGCCCGCTGCCCCGG	FALSE
962335	single nucleotide variant	NM_000135.4(FANCA):c.3513G>A (p.Leu1171=)	Pathogenic	2038398296	RCV001256295	Fanconi anemia complementation group A	GRCh38	G>A	REPAIR	GAAATGCCCCTTAATTTTGACCTCTGCTCTgGTGTGGTGGCCGAGCCTGGAGCCTGTGCTG	FALSE
962365	single nucleotide variant	NM_000135.4(FANCA):c.2806G>A (p.Glu936Lys)	Pathogenic	2038968872	RCV001256276	Fanconi anemia complementation group A	GRCh38	G>A	REPAIR	CACTTAACTTACCAAGACTGGTTACACCTGgAGCTGGAAATTCAACCTGAAGCTGATGCTC	FALSE
962366	single nucleotide variant	NM_000135.4(FANCA):c.2794T>C (p.Trp932Arg)	Pathogenic	2038969261	RCV001256275	Fanconi anemia complementation group A	GRCh38	T>C	RESCUE	GAGGAAGATGTTCACTTAACTTACCAAGACtGGTTACACCTGGAGCTGGAAATTCAACCTG	FALSE
962370	single nucleotide variant	NM_000135.4(FANCA):c.2723T>C (p.Leu908Pro)	Pathogenic	2039075542	RCV001256598	Fanconi anemia complementation group A	GRCh38	T>C	RESCUE	TTCCTTCTGCAGACTGGCAGAGAGCTGCCCtCTCTCTCTGGACACACAGAACCTTCCGAGA	FALSE
962371	single nucleotide variant	NM_000135.4(FANCA):c.2708G>A (p.Trp903Ter)	Pathogenic	1354272260	RCV001256597|RCV001879801	Fanconi anemia complementation group A|Fanconi anemia	GRCh38	G>A	REPAIR	GGAGACCCTTGCACCTTCCTTCTGCAGACTgGCAGAGAGCTGCCCTCTCTCTCTGGACACA	FALSE
962372	single nucleotide variant	NM_000135.4(FANCA):c.2678G>A (p.Trp893Ter)	Pathogenic	2039077331	RCV001256596|RCV002570438	Fanconi anemia complementation group A|Fanconi anemia	GRCh38	G>A	REPAIR	TTTCTGAGGAGGACGTAGCCAGCCTTTCCTgGAGACCCTTGCACCTTCCTTCTGCAGACTG	FALSE
962385	single nucleotide variant	NM_000135.4(FANCA):c.2450T>C (p.Leu817Pro)	Pathogenic	1307805145	RCV001256272	Fanconi anemia complementation group A	GRCh38	T>C	RESCUE	CACCTGGTGCTGGCCTTCCTGTCCCTGCGCtCTTTGACAGCCTCCTGACCTGTAGGACGAG	FALSE
962397	single nucleotide variant	NM_000135.4(FANCA):c.2189T>C (p.Leu730Pro)	Pathogenic	2039289431	RCV001256589	Fanconi anemia complementation group A	GRCh38	T>C	RESCUE	ACCTCCTGCTGACGTCTTTCTGTCAGAACCtGATGGCTGCCTCCAGTGTCGCTCCCCCGGA	FALSE
962405	single nucleotide variant	NM_000135.4(FANCA):c.1792G>A (p.Asp598Asn)	Pathogenic	2039605345	RCV001256368	Fanconi anemia complementation group A	GRCh38	G>A	REPAIR	CTCACACCTCGAGTGCTCCCCAAAGTCCCTgACTCCCGTGTGGCGTTTATAGAGTCTCTGA	FALSE
962418	single nucleotide variant	NM_000135.4(FANCA):c.1470G>A (p.Gln490=)	Pathogenic	2039844218	RCV001256467	Fanconi anemia complementation group A	GRCh38	G>A	REPAIR	CGTGCCTTTTGAGTCTCCCCGGTACCTGCAgGTGCACATTCTCCACCCACCCCTGGTTCCC	FALSE
962424	single nucleotide variant	NM_000135.4(FANCA):c.1085T>C (p.Leu362Pro)	Pathogenic	2040094645	RCV001256238	Fanconi anemia complementation group A	GRCh38	T>C	RESCUE	ACCCTCTGCTCACCTCACTGTACCGCAGGCtCTTTGTGATGCTGAGTGCAGAGGAGTTGGT	FALSE
962437	single nucleotide variant	NM_000135.4(FANCA):c.792G>A (p.Gln264=)	Pathogenic	2040520107	RCV001256230	Fanconi anemia complementation group A	GRCh38	G>A	REPAIR	AAGAACTGTGGAGCCTGAAAAAATGCCGCAgGTCACGGTTGATGTACTGCAGAGAATGCTG	TRUE
962463	single nucleotide variant	NM_000135.4(FANCA):c.66G>A (p.Trp22Ter)	Pathogenic	2041138210	RCV001256534	Fanconi anemia complementation group A	GRCh38	G>A	REPAIR	CCAGGACCCAGGGGGCCGCCGGAGGGCCTGgGCCGAGCTGCTGGCGGGAAGGGTCAAGAGG	FALSE
962464	single nucleotide variant	NM_000135.4(FANCA):c.14G>A (p.Trp5Ter)	Pathogenic	2041143697	RCV001256437	Fanconi anemia complementation group A	GRCh38	G>A	REPAIR	CTGTAGGCGCCAAGGCCATGTCCGACTCGTgGGTCCCGAACTCCGCCTCGGGCCAGGACCC	FALSE
1366688	single nucleotide variant	NM_000135.4(FANCA):c.3672G>A (p.Trp1224Ter)	Pathogenic	2143062233	RCV001939405	Fanconi anemia	GRCh38	G>A	REPAIR	GGCTGCCTCCCCAGCACCCAACCCGGACTGgCTCTCAGCTGCTGCACTGCACTTTGCGATT	FALSE
1393616	single nucleotide variant	NM_000135.4(FANCA):c.626G>A (p.Trp209Ter)	Pathogenic	2143632171	RCV001953882	Fanconi anemia	GRCh38	G>A	REPAIR	GCCATCCCGACATGCATGCTGTGGGATCGTgGCTCTTCAGGAATCTGTGCTGCCTTTGTGA	FALSE
1444990	single nucleotide variant	NM_000135.4(FANCA):c.1353G>A (p.Trp451Ter)	Pathogenic	2143525603	RCV001939553	Fanconi anemia	GRCh38	G>A	REPAIR	CCCCTCTGCGTTCCTGTCATATGCAGACTGgTTCAAGGCCTCCTTTGGGAGCACACGAGGC	FALSE
1683563	single nucleotide variant	NM_000135.4(FANCA):c.2679G>A (p.Trp893Ter)	Pathogenic	2143288874	RCV002254009	Fanconi anemia complementation group A	GRCh38	G>A	REPAIR	TTCTGAGGAGGACGTAGCCAGCCTTTCCTGgAGACCCTTGCACCTTCCTTCTGCAGACTGG	FALSE
2023826	single nucleotide variant	NM_000135.4(FANCA):c.3906G>A (p.Trp1302Ter)	Pathogenic	-1	RCV002736642	Fanconi anemia	GRCh38	G>A	REPAIR	CGAGTGTTTAGAGAAGAGGAAGATATCCTGgCTGGCACTCTTTCAGTTGACAGAGAGTGAC	FALSE
2026122	single nucleotide variant	NM_000135.4(FANCA):c.2709G>A (p.Trp903Ter)	Pathogenic	-1	RCV002730606	Fanconi anemia	GRCh38	G>A	REPAIR	GAGACCCTTGCACCTTCCTTCTGCAGACTGgCAGAGAGCTGCCCTCTCTCTCTGGACACAC	FALSE
2126395	single nucleotide variant	NM_000135.4(FANCA):c.3519G>A (p.Trp1173Ter)	Pathogenic	-1	RCV002966933	Fanconi anemia	GRCh38	G>A	REPAIR	CCCCTTAATTTTGACCTCTGCTCTGGTGTGgTGGCCGAGCCTGGAGCCTGTGCTGCTCTGC	FALSE
2837676	single nucleotide variant	NM_000135.4(FANCA):c.15G>A (p.Trp5Ter)	Pathogenic	-1	RCV003460148	Fanconi anemia complementation group A	GRCh38	G>A	REPAIR	TGTAGGCGCCAAGGCCATGTCCGACTCGTGgGTCCCGAACTCCGCCTCGGGCCAGGACCCA	FALSE
2837687	single nucleotide variant	NM_000135.4(FANCA):c.3518G>A (p.Trp1173Ter)	Pathogenic	-1	RCV003460155	Fanconi anemia complementation group A	GRCh38	G>A	REPAIR	GCCCCTTAATTTTGACCTCTGCTCTGGTGTgGTGGCCGAGCCTGGAGCCTGTGCTGCTCTG	FALSE
2837718	single nucleotide variant	NM_000135.4(FANCA):c.627G>A (p.Trp209Ter)	Pathogenic	-1	RCV003460172|RCV003523183	Fanconi anemia complementation group A|Fanconi anemia	GRCh38	G>A	REPAIR	CCATCCCGACATGCATGCTGTGGGATCGTGgCTCTTCAGGAATCTGTGCTGCCTTTGTGAA	FALSE
3116776	single nucleotide variant	NM_000135.4(FANCA):c.1038G>A (p.Trp346Ter)	Pathogenic	-1	RCV003822260	Fanconi anemia	GRCh38	G>A	REPAIR	ATCTGATGCTGTTCAGATGCAGAGAGAGTGgAGCTTTGCGCGGACACACCCTCTGCTCACC	FALSE
18492	single nucleotide variant	NM_144773.4(PROKR2):c.969G>A (p.Met323Ile)	Pathogenic	74315419	RCV000022410	Hypogonadotropic hypogonadism 3 with or without anosmia	GRCh38	G>A	REPAIR	TGCCTTCTACGTGGTCGAGTGCATCGCCATgAGCAACAGCATGATCAACACCGTGTGCTTC	FALSE
1174383	single nucleotide variant	NM_144773.4(PROKR2):c.491G>A (p.Arg164Gln)	Pathogenic	751875578	RCV001542622	Hypogonadotropic hypogonadism 3 with or without anosmia	GRCh38	G>A	REPAIR	ATCTCGCCATCGTTCACCCCTTGAAACCACgGATGAATTATCAAACGGCCTCCTTCCTGAT	FALSE
18516	single nucleotide variant	NM_001368894.2(PAX6):c.815T>C (p.Phe272Ser)	Pathogenic	121907925	RCV003883461	Coloboma, ocular, autosomal dominant	GRCh38	T>C	RESCUE	ATCTACCTGAAGCAAGAATACAGGTATGGTtTTCTAATCGAAGGGCCAAATGGAGAAGAGA	FALSE
18522	single nucleotide variant	NM_001368894.2(PAX6):c.813G>A (p.Trp271Ter)	Pathogenic	121907929	RCV000003652	Aniridia 1	GRCh38	G>A	REPAIR	AGATCTACCTGAAGCAAGAATACAGGTATGgTTTTCTAATCGAAGGGCCAAATGGAGAAGA	FALSE
424515	single nucleotide variant	NM_001368894.2(PAX6):c.836G>A (p.Trp279Ter)	Pathogenic	1131692314	RCV000495982|RCV000627252|RCV003766788	Aniridia 1|not provided|Aniridia 1;Irido-corneo-trabecular dysgenesis	GRCh38	G>A	REPAIR	AGGTATGGTTTTCTAATCGAAGGGCCAAATgGAGAAGAGAAGAAAAACTGAGGAATCAGAG	TRUE
424523	single nucleotide variant	NM_001368894.2(PAX6):c.509G>A (p.Trp170Ter)	Pathogenic	1131692306	RCV000495997	Aniridia 1	GRCh38	G>A	REPAIR	TAAGGATGTTGAACGGGCAGACCGGAAGCTgGGGCACCCGCCCTGGTTGGTATCCGGGGAC	FALSE
424530	single nucleotide variant	NM_001368894.2(PAX6):c.342G>A (p.Trp114Ter)	Pathogenic	1131692300	RCV000495994|RCV001269618	Aniridia 1|not provided	GRCh38	G>A	REPAIR	TAAGCGGGAGTGCCCGTCCATCTTTGCTTGgGAAATCCGAGACAGATTACTGTCCGAGGGG	FALSE
424537	single nucleotide variant	NM_001368894.2(PAX6):c.193G>A (p.Gly65Arg)	Pathogenic	1131692293	RCV000496035|RCV000657914	Aniridia 1|not provided	GRCh38	G>A	REPAIR	CAAGTGCTGGACAATCAAAACGTGTCCAACgGATGTGTGAGTAAAATTCTGGGCAGGTATT	TRUE
461848	single nucleotide variant	NM_001368894.2(PAX6):c.3G>A (p.Met1Ile)	Pathogenic	1554986754	RCV000544207	Aniridia 1;Irido-corneo-trabecular dysgenesis	GRCh38	G>A	REPAIR	AATCCCGCGGCCCCCAGCCAGAGCCAGCATgCAGAACAGTCACAGCGGAGTGAATCAGCTC	FALSE
511911	single nucleotide variant	NM_001368894.2(PAX6):c.510G>A (p.Trp170Ter)	Pathogenic	1554985028	RCV000622960|RCV000984413|RCV001860432	Inborn genetic diseases|Aniridia 1|Aniridia 1;Irido-corneo-trabecular dysgenesis	GRCh38	G>A	REPAIR	AAGGATGTTGAACGGGCAGACCGGAAGCTGgGGCACCCGCCCTGGTTGGTATCCGGGGACT	FALSE
550137	single nucleotide variant	NM_001368894.2(PAX6):c.341G>A (p.Trp114Ter)	Pathogenic	1554985320	RCV000677120	Aniridia 1	GRCh38	G>A	REPAIR	ATAAGCGGGAGTGCCCGTCCATCTTTGCTTgGGAAATCCGAGACAGATTACTGTCCGAGGG	FALSE
788998	single nucleotide variant	NM_001368894.2(PAX6):c.812G>A (p.Trp271Ter)	Pathogenic	1592416453	RCV000984434|RCV003769284	Aniridia 1|Irido-corneo-trabecular dysgenesis;Aniridia 1	GRCh38	G>A	REPAIR	TAGATCTACCTGAAGCAAGAATACAGGTATgGTTTTCTAATCGAAGGGCCAAATGGAGAAG	FALSE
935492	single nucleotide variant	NM_001368894.2(PAX6):c.527G>A (p.Trp176Ter)	Pathogenic	1953478890	RCV001212207|RCV001546575	Aniridia 1;Irido-corneo-trabecular dysgenesis|not provided	GRCh38	G>A	REPAIR	AGACCGGAAGCTGGGGCACCCGCCCTGGTTgGTATCCGGGGACTTCGGTGCCAGGGCAACC	FALSE
1062320	single nucleotide variant	NM_001368894.2(PAX6):c.52G>A (p.Gly18Arg)	Pathogenic	886044289	RCV001388985	Aniridia 1;Irido-corneo-trabecular dysgenesis	GRCh38	G>A	REPAIR	GTGAATCAGCTCGGTGGTGTCTTTGTCAACgGGCGGCCACTGCCGGACTCCACCCGGCAGA	FALSE
1484640	single nucleotide variant	NM_001368894.2(PAX6):c.1225G>A (p.Gly409Arg)	Pathogenic	1131692318	RCV001975226	Aniridia 1;Irido-corneo-trabecular dysgenesis	GRCh38	G>A	REPAIR	CCAATGGGCACCTCGGGCACCACTTCAACAgGACTCATTTCCCCTGGTGTGTCAGTTCCAG	FALSE
1878043	single nucleotide variant	NM_001368894.2(PAX6):c.256G>A (p.Gly86Ser)	Pathogenic	-1	RCV003037378	Aniridia 1;Irido-corneo-trabecular dysgenesis	GRCh38	G>A	REPAIR	GAGACTGGCTCCATCAGACCCAGGGCAATCgGTGGTAGTAAACCGAGAGTAGCGACTCCAG	FALSE
2076980	single nucleotide variant	NM_001368894.2(PAX6):c.359T>C (p.Leu120Ser)	Pathogenic	-1	RCV002863142	Aniridia 1;Irido-corneo-trabecular dysgenesis	GRCh38	T>C	RESCUE	CCATCTTTGCTTGGGAAATCCGAGACAGATtACTGTCCGAGGGGGTCTGTACCAACGATAA	FALSE
3184740	single nucleotide variant	NM_001368894.2(PAX6):c.809T>C (p.Val270Ala)	Pathogenic	-1	RCV003883473	Coloboma, ocular, autosomal dominant	GRCh38	T>C	RESCUE	AAATAGATCTACCTGAAGCAAGAATACAGGtATGGTTTTCTAATCGAAGGGCCAAATGGAG	FALSE
3184746	single nucleotide variant	NM_001368894.2(PAX6):c.77G>A (p.Arg26Gln)	Pathogenic	-1	RCV003883478	Coloboma, ocular, autosomal dominant	GRCh38	G>A	REPAIR	TCAACGGGCGGCCACTGCCGGACTCCACCCgGCAGAAGATTGTAGAGCTAGCTCACAGCGG	FALSE
18527	single nucleotide variant	NM_024426.6(WT1):c.1316G>A (p.Arg439His)	Pathogenic	121907901	RCV000003659|RCV000484493|RCV001250546|RCV001851622|RCV002243617|RCV003147274|RCV002496247	Drash syndrome|not provided|Nephrotic syndrome, type 4;Frasier syndrome;Drash syndrome;Wilms tumor 1|Frasier syndrome;Drash syndrome;Wilms tumor 1;11p partial monosomy syndrome|Nephrotic syndrome, type 4|Wilms tumor 1|8 conditions	GRCh38	G>A	REPAIR	ACTTCAAGGACTGTGAACGAAGGTTTTCTCgTTCAGACCAGCTCAAAAGACACCAAAGGAG	TRUE
18529	single nucleotide variant	NM_024426.6(WT1):c.1405G>A (p.Asp469Asn)	Pathogenic	28941778	RCV000003661|RCV000003662|RCV003322746	Drash syndrome|Nephrotic syndrome, type 4|not provided	GRCh38	G>A	REPAIR	AAAACTTGTCAGCGAAAGTTCTCCCGGTCCgACCACCTGAAGACCCACACCAGGACTCATA	TRUE
18531	single nucleotide variant	NM_024426.6(WT1):c.1208G>A (p.Cys403Tyr)	Pathogenic	121907904	RCV000003664	Drash syndrome	GRCh38	G>A	REPAIR	AACGCCCCTTCATGTGTGCTTACCCAGGCTgCAATAAGAGATATTTTAAGCTGTCCCACTT	FALSE
18541	single nucleotide variant	NM_024426.6(WT1):c.1366T>C (p.Phe456Leu)	Pathogenic	28941777	RCV000003677	Nephrotic syndrome, type 4	GRCh38	T>C	RESCUE	CACCAAAGGAGACATACAGGTGTGAAACCAtTCCAGTGTAAAACTTGTCAGCGAAAGTTCT	TRUE
18543	single nucleotide variant	NM_024426.6(WT1):c.1393T>C (p.Phe465Leu)	Pathogenic	28941779	RCV000003679	Frasier syndrome	GRCh38	T>C	RESCUE	CCATTCCAGTGTAAAACTTGTCAGCGAAAGtTCTCCCGGTCCGACCACCTGAAGACCCACA	TRUE
639959	single nucleotide variant	NM_024426.6(WT1):c.1499G>A (p.Arg500Gln)	Pathogenic	1590326226	RCV000822133|RCV003446461	Wilms tumor 1;11p partial monosomy syndrome;Frasier syndrome;Drash syndrome|Drash syndrome	GRCh38	G>A	REPAIR	GGTGGCCAAGTTGTCAGAAAAAGTTTGCCCgGTCAGATGAATTAGTCCGCCATCACAACAT	TRUE
1878051	single nucleotide variant	NM_024426.6(WT1):c.1372T>C (p.Cys458Arg)	Pathogenic	-1	RCV003062358	Drash syndrome;Frasier syndrome;Wilms tumor 1;11p partial monosomy syndrome	GRCh38	T>C	RESCUE	AGGAGACATACAGGTGTGAAACCATTCCAGtGTAAAACTTGTCAGCGAAAGTTCTCCCGGT	TRUE
2101161	single nucleotide variant	NM_024426.6(WT1):c.453G>A (p.Trp151Ter)	Pathogenic	-1	RCV002899411	Wilms tumor 1;11p partial monosomy syndrome;Drash syndrome;Frasier syndrome	GRCh38	G>A	REPAIR	TCACTCCTTCATCAAACAGGAGCCGAGCTGgGGCGGCGCGGAGCCGCACGAGGAGCAGTGC	FALSE
3086355	single nucleotide variant	NM_024426.6(WT1):c.1373G>A (p.Cys458Tyr)	Pathogenic	-1	RCV003783568	Wilms tumor 1;11p partial monosomy syndrome;Frasier syndrome;Drash syndrome	GRCh38	G>A	REPAIR	GGAGACATACAGGTGTGAAACCATTCCAGTgTAAAACTTGTCAGCGAAAGTTCTCCCGGTC	TRUE
18549	single nucleotide variant	NM_001128178.3(NPHP1):c.859G>A (p.Gly287Arg)	Pathogenic	121907899	RCV000003685|RCV000778560|RCV000520742|RCV000537800|RCV003466797	Nephronophthisis 1|NPHP1-Related Disorders|not provided|Nephronophthisis|Joubert syndrome with renal defect	GRCh38	G>A	REPAIR	CCTTCCACGCTCTCACAGCTTCTGGAGGAAgGGAATCAATTTCGAGCAAATTACTTCTTAC	FALSE
942196	single nucleotide variant	NM_001128178.3(NPHP1):c.1725G>A (p.Trp575Ter)	Pathogenic	1679301117	RCV001234710	Nephronophthisis	GRCh38	G>A	REPAIR	TGATGTGATGGATGCTCTCAGGAGTTCGTGgGCTGGAAAAGAAAGCACATTAAAAAGATCA	TRUE
2987330	single nucleotide variant	NM_001128178.3(NPHP1):c.998G>A (p.Trp333Ter)	Pathogenic	-1	RCV003749552	Nephronophthisis	GRCh38	G>A	REPAIR	CAAGTCGTATTTCATTGATTCTGACATTATgGAGCTGTAAAATGATTCCTCTTCCAGGAAT	TRUE
18555	single nucleotide variant	NM_144585.4(SLC22A12):c.269G>A (p.Arg90His)	Pathogenic	121907896	RCV000003693|RCV000826151|RCV002512717	Dalmatian hypouricemia|Familial renal hypouricemia|not provided	GRCh38	G>A	REPAIR	GCCCCAACCAGAGGCCCCACCAGTGCCGCCgCTTCCGCCAGCCACAGTGGCAGCTCTTGGA	FALSE
1166612	single nucleotide variant	NM_144585.4(SLC22A12):c.502G>A (p.Asp168Asn)	Pathogenic	2135442758	RCV001533016	Dalmatian hypouricemia	GRCh38	G>A	REPAIR	GTGGGAGCTGCTGCGTGCGGCCCTGCCTCAgACAGGTTTGGGCGCAGGCTGGTGCTAACCT	FALSE
1965705	single nucleotide variant	NM_144585.4(SLC22A12):c.1070G>A (p.Trp357Ter)	Pathogenic	-1	RCV002596837	not provided	GRCh38	G>A	REPAIR	GCTTCCGGACCTGTATCTCCACGTTGTGCTgGTTCGCCTTTGGCTTCACCTTCTTCGGCCT	FALSE
2523901	single nucleotide variant	NM_144585.4(SLC22A12):c.1523G>A (p.Ser508Asn)	Pathogenic	-1	RCV003226603	Dalmatian hypouricemia	GRCh38	G>A	REPAIR	TGCTGGTGTATGGGACGGTGCCAGTGCTGAgTGGCCTGGCCGCACTGCTTCTGCCCGAGAC	FALSE
18577	single nucleotide variant	NM_130849.4(SLC39A4):c.1576G>A (p.Gly526Arg)	Pathogenic	121434288	RCV000003716	Hereditary acrodermatitis enteropathica	GRCh38	G>A	REPAIR	GGCGCCGCCTTCGCGTCCTCCTGGAAGACCgGGCTGGCCACCTCGCTGGCCGTGTTCTGCC	FALSE
18581	single nucleotide variant	NM_130849.4(SLC39A4):c.989G>A (p.Gly330Asp)	Pathogenic	121434291	RCV000003720	Hereditary acrodermatitis enteropathica	GRCh38	G>A	REPAIR	AGCTCAGCCAGTCAGAGAGGTATCTGTACGgCTCCCTGGCCACGCTGCTCATCTGCCTCTG	FALSE
1061246	single nucleotide variant	NM_130849.4(SLC39A4):c.1203G>A (p.Trp401Ter)	Pathogenic	200482978	RCV001381864|RCV001831381	not provided|Hereditary acrodermatitis enteropathica	GRCh38	G>A	REPAIR	CGAAGAGGGCCTCAGCCCACAGCCCACCTGgCGCCTCCTGGCTATGCTGGCCGGGCTCTAC	FALSE
1357717	single nucleotide variant	NM_130849.4(SLC39A4):c.1202G>A (p.Trp401Ter)	Pathogenic	2130796764	RCV001881535	not provided	GRCh38	G>A	REPAIR	GCGAAGAGGGCCTCAGCCCACAGCCCACCTgGCGCCTCCTGGCTATGCTGGCCGGGCTCTA	FALSE
1393441	single nucleotide variant	NM_130849.4(SLC39A4):c.1763G>A (p.Trp588Ter)	Pathogenic	782044928	RCV001972649	not provided	GRCh38	G>A	REPAIR	CGGTTGGAGTCAGCGAGGAGAGCGAGGCCTgGATCCTGGCAGTGGCCACCGGCCTGTTCCT	FALSE
1440227	single nucleotide variant	NM_130849.4(SLC39A4):c.1568G>A (p.Trp523Ter)	Pathogenic	868910488	RCV001874876	not provided	GRCh38	G>A	REPAIR	TGGCCGTGGGCGCCGCCTTCGCGTCCTCCTgGAAGACCGGGCTGGCCACCTCGCTGGCCGT	FALSE
3176027	single nucleotide variant	NM_130849.4(SLC39A4):c.878G>A (p.Trp293Ter)	Pathogenic	-1	RCV003880127	not provided	GRCh38	G>A	REPAIR	CGGAACAGGCTGGGGTGACCCCGGAGGCCTgGGCCCAACTGAGCCCTGCCCTGCTCCAACA	FALSE
18589	single nucleotide variant	NM_016247.4(IMPG2):c.370T>C (p.Phe124Leu)	Pathogenic	201893545	RCV000003728|RCV001003057|RCV001053107	Vitelliform macular dystrophy 5|Retinitis pigmentosa|not provided	GRCh38	T>C	RESCUE	CAGGAAGCTGTCTGGGAAGCCTTCAGGACTtTTTGGGATCGACTTCCTGGGCGTGAGGAAT	FALSE
801355	single nucleotide variant	NM_016247.4(IMPG2):c.455G>A (p.Gly152Asp)	Pathogenic	867271343	RCV001199820	Vitelliform macular dystrophy 2	GRCh38	G>A	REPAIR	AGGATGGAGTCACAAGTATATTTGAAATGGgCACAAATTTTAGTGAATCTGTGGAACATAG	FALSE
1059557	single nucleotide variant	NM_016247.4(IMPG2):c.1350G>A (p.Trp450Ter)	Pathogenic	760477475	RCV001390853	not provided	GRCh38	G>A	REPAIR	TCCTCCCTCAGCCACTGGCAGGGAACTCTGgTCAGAAAGTCCTTTGGGTGATTTAGTGTCT	FALSE
1059558	single nucleotide variant	NM_016247.4(IMPG2):c.224G>A (p.Trp75Ter)	Pathogenic	1263954282	RCV001381735	not provided	GRCh38	G>A	REPAIR	CTCTGGACCGCAGAGAAACTGAAAGACAGTgGTTAATCAGAAGGCGGAGATCTATTCTGTT	FALSE
18595	single nucleotide variant	NM_001042432.2(CLN3):c.883G>A (p.Glu295Lys)	Pathogenic	121434286	RCV000003735|RCV000055839|RCV001270479|RCV001074385|RCV000811923|RCV002512720	Ceroid lipofuscinosis, neuronal, 3, protracted|Neuronal ceroid lipofuscinosis 3|early onset and severe retinal dystrophy|Retinal dystrophy|Neuronal ceroid lipofuscinosis|Inborn genetic diseases	GRCh38	G>A	REPAIR	ATTGTTCCCTTGGTCGTAGTTTACTTTGCCgAGTATTTCATTAACCAGGGACTTTTTGAAC	FALSE
70888	single nucleotide variant	NM_001042432.2(CLN3):c.105G>A (p.Trp35Ter)	Pathogenic	386833700	RCV000049661|RCV000760369|RCV001217036	Neuronal ceroid lipofuscinosis 3|not provided|Neuronal ceroid lipofuscinosis	GRCh38	G>A	REPAIR	CCCTCTGTTGGACCATCAGGGCGCGCATTGgAAGAACGCGGTGGGCTTCTGGCTGCTGGGC	FALSE
181569	single nucleotide variant	NM_001042432.2(CLN3):c.494G>A (p.Gly165Glu)	Pathogenic	786201028	RCV000162326	Ceroid lipofuscinosis, neuronal, 3, protracted	GRCh38	G>A	REPAIR	TGGTCTTCGCTAGCATCTCATCAGGCCTTGgGGAGGTCACCTTCCTCTCCCTCACTGCCTT	FALSE
644539	single nucleotide variant	NM_001042432.2(CLN3):c.565G>A (p.Gly189Arg)	Pathogenic	386833731	RCV000805513	Neuronal ceroid lipofuscinosis	GRCh38	G>A	REPAIR	GCCGTGATCTCCTGGTGGTCCTCAGGGACTgGGGGAGCTGGGCTGCTGGGGGCCCTGTCCT	FALSE
1438887	single nucleotide variant	NM_001042432.2(CLN3):c.825G>A (p.Trp275Ter)	Pathogenic	2141704162	RCV002007566	Neuronal ceroid lipofuscinosis	GRCh38	G>A	REPAIR	CAGCTCCAGCCTCTCCCTTCGGGAAAGGTGgACAGTGTTCAAGGGTCTGCTGTGGTACATT	FALSE
2937947	single nucleotide variant	NM_001042432.2(CLN3):c.3G>A (p.Met1Ile)	Pathogenic	-1	RCV003648137	Neuronal ceroid lipofuscinosis	GRCh38	G>A	REPAIR	GACCCTCGGGGGACCTGAACTTGATGCGATgGGAGGCTGTGCAGGCTCGCGGCGGCGCTTT	FALSE
18601	single nucleotide variant	NM_002225.5(IVD):c.125T>C (p.Leu42Pro)	Pathogenic	121434284	RCV000003743	Isovaleric acidemia, type I	GRCh38	T>C	RESCUE	TTTTGCCCGTGGACGATGCAATCAATGGGCtAAGCGAGGAGCAGAGGCAGCTTCGTCAGAC	FALSE
650373	single nucleotide variant	NM_002225.5(IVD):c.243G>A (p.Trp81Ter)	Pathogenic	540375168	RCV000808800	Isovaleryl-CoA dehydrogenase deficiency	GRCh38	G>A	REPAIR	CAATGAGTTCAAGAACCTGCGAGAATTTTGgAAGCAGCTGGGGAACCTGGGCGTATTGGGC	FALSE
1480863	single nucleotide variant	NM_002225.5(IVD):c.242G>A (p.Trp81Ter)	Pathogenic	767782379	RCV001943987	Isovaleryl-CoA dehydrogenase deficiency	GRCh38	G>A	REPAIR	GCAATGAGTTCAAGAACCTGCGAGAATTTTgGAAGCAGCTGGGGAACCTGGGCGTATTGGG	FALSE
2860346	single nucleotide variant	NM_002225.5(IVD):c.585G>A (p.Trp195Ter)	Pathogenic	-1	RCV003501187	Isovaleryl-CoA dehydrogenase deficiency	GRCh38	G>A	REPAIR	TCACTACATCCTGAATGGCAACAAGTTCTGgATCACTAATGGCCCTGATGCTGACGTCCTG	FALSE
18629	single nucleotide variant	NM_000016.6(ACADM):c.730T>C (p.Cys244Arg)	Pathogenic	121434276	RCV000003773	Medium-chain acyl-coenzyme A dehydrogenase deficiency	GRCh38	T>C	RESCUE	GGGAGAAAGGAATTAAACATGGGCCAGCGAtGTTCAGATACTAGAGGAATTGTCTTCGAAG	FALSE
98172	single nucleotide variant	NM_000016.6(ACADM):c.233T>C (p.Ile78Thr)	Pathogenic	398123074	RCV000077885|RCV000178019	not provided|Medium-chain acyl-coenzyme A dehydrogenase deficiency	GRCh38	T>C	RESCUE	ATAAAACTGGTGAATATCCAGTCCCCCTAAtTAGAAGAGCCTGGGAACTTGGTTTAATGAA	TRUE
824418	single nucleotide variant	NM_000016.6(ACADM):c.1085G>A (p.Gly362Glu)	Pathogenic	150310121	RCV001046173	Medium-chain acyl-coenzyme A dehydrogenase deficiency	GRCh38	G>A	REPAIR	ATTATGCTTCTATTGCAAAGGCATTTGCTGgAGATATTGCAAATCAGTTAGCTACTGATGC	FALSE
1348353	single nucleotide variant	NM_000016.6(ACADM):c.1067T>C (p.Ile356Thr)	Pathogenic	2100453278	RCV001880551	Medium-chain acyl-coenzyme A dehydrogenase deficiency	GRCh38	T>C	RESCUE	CTGGTCGTCGAAATACCTATTATGCTTCTAtTGCAAAGGCATTTGCTGGAGATATTGCAAA	FALSE
1419061	single nucleotide variant	NM_000016.6(ACADM):c.1046G>A (p.Arg349Gln)	Pathogenic	760335676	RCV001982238	Medium-chain acyl-coenzyme A dehydrogenase deficiency	GRCh38	G>A	REPAIR	GAGCAGCTTGGGAGGTTGATTCTGGTCGTCgAAATACCTATTATGCTTCTATTGCAAAGGC	FALSE
1490805	single nucleotide variant	NM_000016.6(ACADM):c.1175G>A (p.Arg392Lys)	Pathogenic	2100453846	RCV001967547	Medium-chain acyl-coenzyme A dehydrogenase deficiency	GRCh38	G>A	REPAIR	ATACAGAATATCCTGTAGAAAAACTAATGAgGGATGCCAAAATCTATCAGATTTATGAAGG	TRUE
2988927	single nucleotide variant	NM_000016.6(ACADM):c.1117G>A (p.Val373Met)	Pathogenic	-1	RCV003610329	Medium-chain acyl-coenzyme A dehydrogenase deficiency	GRCh38	G>A	REPAIR	GATATTGCAAATCAGTTAGCTACTGATGCTgTGCAGATACTTGGAGGCAATGGATTTAATA	FALSE
3004667	single nucleotide variant	NM_000016.6(ACADM):c.573G>A (p.Trp191Ter)	Pathogenic	-1	RCV003608835	Medium-chain acyl-coenzyme A dehydrogenase deficiency	GRCh38	G>A	REPAIR	TGAGTATATTATTAATGGTCAGAAGATGTGgATAACCAACGGAGGAAAAGCTAATTGGTAT	TRUE
3032856	single nucleotide variant	NM_000016.6(ACADM):c.331G>A (p.Glu111Lys)	Pathogenic	-1	RCV003610615	Medium-chain acyl-coenzyme A dehydrogenase deficiency	GRCh38	G>A	REPAIR	GGAACTTTTGATGCTTGTTTAATTAGTGAAgAATTGGCTTATGGATGTACAGGGGTTCAGA	FALSE
18646	single nucleotide variant	NM_024757.5(EHMT1):c.3218G>A (p.Cys1073Tyr)	Pathogenic	137852726	RCV000003791	Kleefstra syndrome 1	GRCh38	G>A	REPAIR	TGTGCATCGACGACTGCTCCTCCAGCAACTgCATGTGCGGCCAGCTCAGCATGCGCTGCTG	FALSE
223668	single nucleotide variant	NM_024757.5(EHMT1):c.3413G>A (p.Trp1138Ter)	Pathogenic	886037776	RCV000241547	Autism spectrum disorder;Kleefstra syndrome 1	GRCh38	G>A	REPAIR	TGCAGCTCTACCGGACGCGGGACATGGGCTgGGGCGTGCGGTCCCTGCAGGACATCCCACC	FALSE
371167	single nucleotide variant	NM_024757.5(EHMT1):c.2622G>A (p.Trp874Ter)	Pathogenic	1057524142	RCV000418911	not provided	GRCh38	G>A	REPAIR	GGACGTCAACTGTCAGGATGACGGAGGCTGgACACCCATGATCTGGGCCACAGAGTACAAG	FALSE
514592	single nucleotide variant	NM_024757.5(EHMT1):c.2958G>A (p.Trp986Ter)	Pathogenic	1554896104	RCV000627313	not provided	GRCh38	G>A	REPAIR	GCAGTGTGCGAGCCTCAACTCTCAGGTGTGgAGCGCTCTGCAGATGAGCAAGGCTCTGCAG	FALSE
18650	single nucleotide variant	NM_000155.4(GALT):c.130G>A (p.Val44Met)	Pathogenic	111033647	RCV000003795	Deficiency of UDPglucose-hexose-1-phosphate uridylyltransferase	GRCh38	G>A	REPAIR	TACAACCCGCTGCAGGATGAGTGGGTGCTGgTGTCAGCTCACCGCATGAAGCGGCCCTGGC	FALSE
18663	single nucleotide variant	NM_000155.4(GALT):c.580T>C (p.Phe194Leu)	Pathogenic	111033726	RCV000003808	Deficiency of UDPglucose-hexose-1-phosphate uridylyltransferase	GRCh38	T>C	RESCUE	CACCCCCACTGCCAGGTATGGGCCAGCAGTtTCCTGCCAGATATTGCCCAGCGTGAGGAGC	FALSE
36510	single nucleotide variant	NM_000155.4(GALT):c.425T>C (p.Met142Thr)	Pathogenic	111033695	RCV001958767	Deficiency of UDPglucose-hexose-1-phosphate uridylyltransferase	GRCh38	T>C	RESCUE	ACCCCTGGTCGGATGTAACGCTGCCACTCAtGTCGGTCCCTGAGATCCGGGCTGTTGTTGA	FALSE
36516	single nucleotide variant	NM_000155.4(GALT):c.460T>C (p.Trp154Arg)	Pathogenic	111033702	RCV003609717	Deficiency of UDPglucose-hexose-1-phosphate uridylyltransferase	GRCh38	T>C	RESCUE	GTCCCTGAGATCCGGGCTGTTGTTGATGCAtGGGCCTCAGTCACAGAGGAGCTGGGTGCCC	FALSE
36517	single nucleotide variant	NM_000155.4(GALT):c.462G>A (p.Trp154Ter)	Pathogenic	111033704	RCV001953723	Deficiency of UDPglucose-hexose-1-phosphate uridylyltransferase	GRCh38	G>A	REPAIR	CCCTGAGATCCGGGCTGTTGTTGATGCATGgGCCTCAGTCACAGAGGAGCTGGGTGCCCAG	FALSE
36556	single nucleotide variant	NM_000155.4(GALT):c.584T>C (p.Leu195Pro)	Pathogenic	111033728	RCV000022158|RCV000224416|RCV001826496	Deficiency of UDPglucose-hexose-1-phosphate uridylyltransferase|not provided|Galactosemia	GRCh38	T>C	RESCUE	CCCACTGCCAGGTATGGGCCAGCAGTTTCCtGCCAGATATTGCCCAGCGTGAGGAGCGATC	FALSE
36561	single nucleotide variant	NM_000155.4(GALT):c.602G>A (p.Arg201His)	Pathogenic	111033735	RCV000022163|RCV000723397|RCV001831598	Deficiency of UDPglucose-hexose-1-phosphate uridylyltransferase|not provided|Galactosemia	GRCh38	G>A	REPAIR	CCAGCAGTTTCCTGCCAGATATTGCCCAGCgTGAGGAGCGATCTCAGCAGGCCTATAAGAG	FALSE
36586	single nucleotide variant	NM_000155.4(GALT):c.747G>A (p.Trp249Ter)	Pathogenic	111033758	RCV000022190|RCV001271244	Deficiency of UDPglucose-hexose-1-phosphate uridylyltransferase|Galactosemia	GRCh38	G>A	REPAIR	GTTAGTACTGGTCCCCTTCTGGGCAACATGgCCCTACCAGACACTGCTGCTGCCCCGTCGG	FALSE
36626	single nucleotide variant	NM_000155.4(GALT):c.948G>A (p.Trp316Ter)	Pathogenic	111033791	RCV000022236	Deficiency of UDPglucose-hexose-1-phosphate uridylyltransferase	GRCh38	G>A	REPAIR	ATCAGAGGCTGGGGCCAACTGGAACCATTGgCAGCTGCACGCTCATTACTACCCTCCGCTC	FALSE
45907	single nucleotide variant	NM_000155.4(GALT):c.386T>C (p.Met129Thr)	Pathogenic	111033683	RCV000724284	not provided	GRCh38	T>C	RESCUE	CAAAGTCTGCTCGAGGAGTCTGTAAGGTCAtGTGCTTCCACCCCTGGTCGGATGTAACGCT	FALSE
265201	single nucleotide variant	NM_000155.4(GALT):c.118G>A (p.Glu40Lys)	Pathogenic	886042060	RCV000591981	not provided	GRCh38	G>A	REPAIR	CAGCATATCCGCTACAACCCGCTGCAGGATgAGTGGGTGCTGGTGTCAGCTCACCGCATGA	FALSE
407690	single nucleotide variant	NM_000155.4(GALT):c.899G>A (p.Trp300Ter)	Pathogenic	1064794295	RCV000482754|RCV001223654	not provided|Deficiency of UDPglucose-hexose-1-phosphate uridylyltransferase	GRCh38	G>A	REPAIR	TTGAGACGTCCTTTCCCTACTCCATGGGCTgGCATGGGGCTCCCACAGGATCAGAGGCTGG	FALSE
801678	single nucleotide variant	NM_000155.4(GALT):c.900G>A (p.Trp300Ter)	Pathogenic	1034185619	RCV001004335	Deficiency of UDPglucose-hexose-1-phosphate uridylyltransferase	GRCh38	G>A	REPAIR	TGAGACGTCCTTTCCCTACTCCATGGGCTGgCATGGGGCTCCCACAGGATCAGAGGCTGGG	FALSE
1366253	single nucleotide variant	NM_000155.4(GALT):c.530T>C (p.Met177Thr)	Pathogenic	2132343692	RCV001929493	Deficiency of UDPglucose-hexose-1-phosphate uridylyltransferase	GRCh38	T>C	RESCUE	GGGTGCAGATCTTTGAAAACAAAGGTGCCAtGATGGGCTGTTCTAACCCCCACCCCCACTG	TRUE
[truncated: 11,668 more rows]
