# Supplementary material for: Cytosolic CRISPR RNAs for efficient application of RNA-targeting CRISPR-Cas systems
Source: EMBO Rep. 2025 Feb 26;26(7):1891–912. doi: 10.1038/s44319-025-00399-4 (PMC11976971; doi:10.1038/s44319-025-00399-4)
Supplement: Supplementary file 6 — Source data Fig. 1 [file 44319_2025_399_MOESM6_ESM.zip]

Archive with 56 entries (51 files):
- Figure 1/
- Figure 1/.DS_Store
- __MACOSX/Figure 1/._.DS_Store
- Figure 1/1F/
- Figure 1/1E/
- Figure 1/1D/
- __MACOSX/Figure 1/._1D
- Figure 1/1C/
- Figure 1/1F/MFI quantification_Fig 1F.xlsx
- __MACOSX/Figure 1/1F/._MFI quantification_Fig 1F.xlsx
- Figure 1/1E/.DS_Store
- __MACOSX/Figure 1/1E/._.DS_Store
- Figure 1/1E/northern quantification_Fig 1E.xlsx
- __MACOSX/Figure 1/1E/._northern quantification_Fig 1E.xlsx
- Figure 1/1D/EtBr staining_CasRx crRNA.tif
- __MACOSX/Figure 1/1D/._EtBr staining_CasRx crRNA.tif
- Figure 1/1D/.DS_Store
- __MACOSX/Figure 1/1D/._.DS_Store
- Figure 1/1D/northern_CasRx crRNA.tif
- __MACOSX/Figure 1/1D/._northern_CasRx crRNA.tif
- Figure 1/1C/immunocytochemistry + RNA FISH_U6-driven crRNA + CasRx_ATTO-488.tif
- __MACOSX/Figure 1/1C/._immunocytochemistry + RNA FISH_U6-driven crRNA + CasRx_ATTO-488.tif
- Figure 1/1C/immunocytochemistry + RNA FISH_U6-driven crRNA + CasRx-NLS_Merge.tif
- __MACOSX/Figure 1/1C/._immunocytochemistry + RNA FISH_U6-driven crRNA + CasRx-NLS_Merge.tif
- Figure 1/1C/immunocytochemistry + RNA FISH quantification_Fig 1C.xlsx
- __MACOSX/Figure 1/1C/._immunocytochemistry + RNA FISH quantification_Fig 1C.xlsx
- Figure 1/1C/.DS_Store
- __MACOSX/Figure 1/1C/._.DS_Store
- Figure 1/1C/immunocytochemistry + RNA FISH_U1-driven crRNA + CasRx_HA.tif
- __MACOSX/Figure 1/1C/._immunocytochemistry + RNA FISH_U1-driven crRNA + CasRx_HA.tif
- Figure 1/1C/immunocytochemistry + RNA FISH_U6-driven crRNA + CasRx-NLS_HA.tif
- __MACOSX/Figure 1/1C/._immunocytochemistry + RNA FISH_U6-driven crRNA + CasRx-NLS_HA.tif
- Figure 1/1C/immunocytochemistry + RNA FISH_U1-driven crRNA + CasRx-NLS_DAPI.tif
- __MACOSX/Figure 1/1C/._immunocytochemistry + RNA FISH_U1-driven crRNA + CasRx-NLS_DAPI.tif
- Figure 1/1C/immunocytochemistry + RNA FISH_U1-driven crRNA + CasRx_DAPI.tif
- __MACOSX/Figure 1/1C/._immunocytochemistry + RNA FISH_U1-driven crRNA + CasRx_DAPI.tif
- Figure 1/1C/immunocytochemistry + RNA FISH_U1-driven crRNA + CasRx-NLS_ATTO-488.tif
- __MACOSX/Figure 1/1C/._immunocytochemistry + RNA FISH_U1-driven crRNA + CasRx-NLS_ATTO-488.tif
- Figure 1/1C/immunocytochemistry + RNA FISH_U1-driven crRNA + CasRx-NLS_Merge.tif
- __MACOSX/Figure 1/1C/._immunocytochemistry + RNA FISH_U1-driven crRNA + CasRx-NLS_Merge.tif
- Figure 1/1C/immunocytochemistry + RNA FISH_U6-driven crRNA + CasRx-NLS_ATTO-488.tif
- __MACOSX/Figure 1/1C/._immunocytochemistry + RNA FISH_U6-driven crRNA + CasRx-NLS_ATTO-488.tif
- Figure 1/1C/immunocytochemistry + RNA FISH_U6-driven crRNA + CasRx_DAPI.tif
- __MACOSX/Figure 1/1C/._immunocytochemistry + RNA FISH_U6-driven crRNA + CasRx_DAPI.tif
- Figure 1/1C/immunocytochemistry + RNA FISH_U6-driven crRNA + CasRx_HA.tif
- __MACOSX/Figure 1/1C/._immunocytochemistry + RNA FISH_U6-driven crRNA + CasRx_HA.tif
- Figure 1/1C/immunocytochemistry + RNA FISH_U6-driven crRNA + CasRx_Merge.tif
- __MACOSX/Figure 1/1C/._immunocytochemistry + RNA FISH_U6-driven crRNA + CasRx_Merge.tif
- Figure 1/1C/immunocytochemistry + RNA FISH_U1-driven crRNA + CasRx_ATTO-488.tif
- __MACOSX/Figure 1/1C/._immunocytochemistry + RNA FISH_U1-driven crRNA + CasRx_ATTO-488.tif
- Figure 1/1C/immunocytochemistry + RNA FISH_U1-driven crRNA + CasRx-NLS_HA.tif
- __MACOSX/Figure 1/1C/._immunocytochemistry + RNA FISH_U1-driven crRNA + CasRx-NLS_HA.tif
- Figure 1/1C/immunocytochemistry + RNA FISH_U1-driven crRNA + CasRx_Merge.tif
- __MACOSX/Figure 1/1C/._immunocytochemistry + RNA FISH_U1-driven crRNA + CasRx_Merge.tif
- Figure 1/1C/immunocytochemistry + RNA FISH_U6-driven crRNA + CasRx-NLS_DAPI.tif
- __MACOSX/Figure 1/1C/._immunocytochemistry + RNA FISH_U6-driven crRNA + CasRx-NLS_DAPI.tif
