# Supplementary material for: Cytosolic CRISPR RNAs for efficient application of RNA-targeting CRISPR-Cas systems
Source: EMBO Rep. 2025 Feb 26;26(7):1891–912. doi: 10.1038/s44319-025-00399-4 (PMC11976971; doi:10.1038/s44319-025-00399-4)
Supplement: Supplementary file 6 — Source data Fig. 1 [file 44319_2025_399_MOESM6_ESM.zip › Figure 1/1F/MFI quantification_Fig 1F.xlsx]

## Sheet: Fig 1F
Sample	Trial	MFI	Normalized MFI
U6 non-targeting crRNA + CasRx-NLS	#1	23648	1
U6 EGFP crRNA #1+ CasRx-NLS	#1	5831	0.246575
U6 non-targeting crRNA + CasRx-NES	#1	19446	1
U6 EGFP crRNA #1 + CasRx-NES	#1	11388	0.585622
U6 non-targeting crRNA + CasRx	#1	28668	1
U6 EGFP crRNA #1 + CasRx	#1	9671	0.337345
mU1 non-targeting crRNA + CasRx-NLS	#1	22706	1
mU1 EGFP crRNA #1 + CasRx-NLS	#1	4652	0.20488
mU1 non-targeting crRNA + CasRx-NES	#1	16238	1
mU1 EGFP crRNA #1 + CasRx-NES	#1	3356	0.206676
mU1 non-targeting crRNA + CasRx	#1	28142	1
mU1 EGFP crRNA #1 + CasRx	#1	2171	0.0771445
hU1 non-targeting crRNA + CasRx-NLS	#1	22874	1
hU1 EGFP crRNA #1 + CasRx-NLS	#1	6748	0.295007
hU1 non-targeting crRNA + CasRx-NES	#1	20857	1
hU1 EGFP crRNA #1 + CasRx-NES	#1	4292	0.205782
hU1 non-targeting crRNA + CasRx	#1	25558	1
hU1 EGFP crRNA #1 + CasRx	#1	2754	0.107755
U6 non-targeting crRNA + CasRx-NLS	#2	23142	1
U6 EGFP crRNA #1 + CasRx-NLS	#2	6406	0.276813
U6 non-targeting crRNA + CasRx-NES	#2	18735	1
U6 EGFP crRNA #1 + CasRx-NES	#2	12437	0.663838
U6 non-targeting crRNA + CasRx	#2	27454	1
U6 EGFP crRNA #1 + CasRx	#2	10372	0.377796
mU1 non-targeting crRNA + CasRx-NLS	#2	25727	1
mU1 EGFP crRNA #1 + CasRx-NLS	#2	5298	0.205932
mU1 non-targeting crRNA + CasRx-NES	#2	16080	1
mU1 EGFP crRNA #1 + CasRx-NES	#2	3644	0.226617
mU1 non-targeting crRNA + CasRx	#2	26081	1
mU1 EGFP crRNA #1 + CasRx	#2	2386	0.0914842
hU1 non-targeting crRNA + CasRx-NLS	#2	21987	1
hU1 EGFP crRNA #1 + CasRx-NLS	#2	7811	0.355255
hU1 non-targeting crRNA + CasRx-NES	#2	18927	1
hU1 EGFP crRNA #1 + CasRx-NES	#2	4518	0.238707
hU1 non-targeting crRNA + CasRx	#2	24693	1
hU1 EGFP crRNA #1 + CasRx	#2	3081	0.124772
U6 non-targeting crRNA + CasRx-NLS	#3	27018	1
U6 EGFP crRNA #1 + CasRx-NLS	#3	5133	0.189984
U6 non-targeting crRNA + CasRx-NES	#3	21324	1
U6 EGFP crRNA #1 + CasRx-NES	#3	11265	0.528278
U6 non-targeting crRNA + CasRx	#3	30196	1
U6 EGFP crRNA #1 + CasRx	#3	7873	0.26073
mU1 non-targeting crRNA + CasRx-NLS	#3	24905	1
mU1 EGFP crRNA #1 + CasRx-NLS	#3	4734	0.190082
mU1 non-targeting crRNA + CasRx-NES	#3	17999	1
mU1 EGFP crRNA #1 + CasRx-NES	#3	3345	0.185844
mU1 non-targeting crRNA + CasRx	#3	28775	1
mU1 EGFP crRNA #1 + CasRx	#3	2135	0.0741964
hU1 non-targeting crRNA + CasRx-NLS	#3	23912	1
hU1 EGFP crRNA #1 + CasRx-NLS	#3	7120	0.297758
hU1 non-targeting crRNA + CasRx-NES	#3	20028	1
hU1 EGFP crRNA #1 + CasRx-NES	#3	3826	0.191033
hU1 non-targeting crRNA + CasRx	#3	26621	1
hU1 EGFP crRNA #1 + CasRx	#3	2548	0.0957139
