# Supplementary material for: Cytosolic CRISPR RNAs for efficient application of RNA-targeting CRISPR-Cas systems
Source: EMBO Rep. 2025 Feb 26;26(7):1891–912. doi: 10.1038/s44319-025-00399-4 (PMC11976971; doi:10.1038/s44319-025-00399-4)
Supplement: Supplementary file 6 — Source data Fig. 1 [file 44319_2025_399_MOESM6_ESM.zip › Figure 1/1E/northern quantification_Fig 1E.xlsx]

## Sheet: Fig 1E
Sample	Trial	Total intensity	Normalized
U6 crRNA only	#1	834377	1
U6 crRNA + CasRx-NLS	#1	1.56672e+07	18.7771
U6 crRNA + CasRx	#1	1.06468e+07	12.7602
U1 crRNA only	#1	526230	0.630686
U1 crRNA + CasRx-NLS	#1	1.06606e+06	1.27767
U1 crRNA + CasRx	#1	2.70883e+06	3.24653
U6 crRNA only	#2	2.87576e+06	1
U6 crRNA + CasRx-NLS	#2	5.31225e+07	18.4725
U6 crRNA + CasRx	#2	2.76339e+07	9.60924
U1 crRNA only	#2	1.37186e+06	0.477041
U1 crRNA + CasRx-NLS	#2	4.49834e+06	1.56422
U1 crRNA + CasRx	#2	1.29156e+07	4.4912
U6 crRNA only	#3	3.34066e+06	1
U6 crRNA + CasRx-NLS	#3	4.99951e+07	14.9656
U6 crRNA + CasRx	#3	2.88001e+07	8.62109
U1 crRNA only	#3	1.42496e+06	0.426551
U1 crRNA + CasRx-NLS	#3	2.51383e+06	0.752496
U1 crRNA + CasRx	#3	1.27976e+07	3.83085
