# Supplementary material for: Cytosolic CRISPR RNAs for efficient application of RNA-targeting CRISPR-Cas systems
Source: EMBO Rep. 2025 Feb 26;26(7):1891–912. doi: 10.1038/s44319-025-00399-4 (PMC11976971; doi:10.1038/s44319-025-00399-4)
Supplement: Supplementary file 6 — Source data Fig. 1 [file 44319_2025_399_MOESM6_ESM.zip › Figure 1/1C/immunocytochemistry + RNA FISH quantification_Fig 1C.xlsx]

## Sheet: Fig 1C
Sample	Cell	crRNA cytoplasmic total intensity	crRNA nuclear total intensity	crRNA cytoplasmic/nuclear ratio	CasRx cytoplasmic total intensity	CasRx nuclear total intensity	CasRx cytoplasmic/nuclear ratio
U6 mCherry pre-crRNA + CasRx-NLS	#1	945234	4.61934e+06	0.204626	1.90466e+06	1.9759e+06	0.963944
U6 mCherry pre-crRNA + CasRx-NLS	#2	440293	3.98963e+06	0.110359	3.18388e+06	4.2069e+06	0.756823
U6 mCherry pre-crRNA + CasRx-NLS	#3	995465	9.92406e+06	0.100308	3.66228e+06	7.07502e+06	0.517635
U6 mCherry pre-crRNA + CasRx-NLS	#4	745306	2.22205e+06	0.335414	1.51239e+06	6.00964e+06	0.251661
U6 mCherry pre-crRNA + CasRx-NLS	#5	258698	5.34889e+06	0.0483648	1.45915e+06	3.84394e+06	0.379598
U6 mCherry pre-crRNA + CasRx-NLS	#6	699812	2.8812e+06	0.242889	1.45802e+06	5.82294e+06	0.250392
U6 mCherry pre-crRNA + CasRx-NLS	#7	1.10224e+06	4.94243e+06	0.223016	2.01318e+06	6.97137e+06	0.288778
U6 mCherry pre-crRNA + CasRx-NLS	#8	320456	5.52944e+06	0.0579545	2.5346e+06	6.38527e+06	0.396944
U6 mCherry pre-crRNA + CasRx-NLS	#9	650630	2.53449e+06	0.256711	757932	3.09264e+06	0.245076
U6 mCherry pre-crRNA + CasRx-NLS	#10	663257	6.94306e+06	0.095528	740133	2.92311e+06	0.253201
U6 mCherry pre-crRNA + CasRx	#1	1.08358e+06	3.62434e+06	0.298973	1.01463e+07	1.6148e+06	6.28334
U6 mCherry pre-crRNA + CasRx	#2	1.62573e+06	2.43449e+06	0.667789	3.92742e+06	875340	4.48674
U6 mCherry pre-crRNA + CasRx	#3	2.89055e+06	4.15633e+06	0.695457	8.57469e+06	1.60236e+06	5.3513
U6 mCherry pre-crRNA + CasRx	#4	453444	1.00992e+06	0.448993	3.92821e+06	508355	7.7273
U6 mCherry pre-crRNA + CasRx	#5	3.02728e+06	6.94815e+06	0.435696	1.15011e+07	885063	12.9947
U6 mCherry pre-crRNA + CasRx	#6	916763	3.019e+06	0.303665	4.31088e+06	308126	13.9906
U6 mCherry pre-crRNA + CasRx	#7	2.15943e+06	4.13407e+06	0.522349	6.65796e+06	842493	7.90269
U6 mCherry pre-crRNA + CasRx	#8	2.65367e+06	4.64195e+06	0.571672	9.64191e+06	1.58608e+06	6.07908
U6 mCherry pre-crRNA + CasRx	#9	824968	2.75914e+06	0.298994	9.43567e+06	1.21915e+06	7.73954
U6 mCherry pre-crRNA + CasRx	#10	642959	2.63627e+06	0.24389	1.30466e+07	845472	15.4312
U1 mCherry pre-crRNA + CasRx-NLS	#1	763047	2.68941e+06	0.283723	867092	2.8837e+06	0.300687
U1 mCherry pre-crRNA + CasRx-NLS	#2	825726	1.64405e+06	0.50225	1.61994e+06	2.79743e+06	0.579082
U1 mCherry pre-crRNA + CasRx-NLS	#3	1.00639e+06	2.8459e+06	0.353627	1.51718e+06	4.44072e+06	0.341651
U1 mCherry pre-crRNA + CasRx-NLS	#4	1.01349e+06	5.7304e+06	0.176863	1.60662e+06	3.33862e+06	0.481224
U1 mCherry pre-crRNA + CasRx-NLS	#5	1.17578e+06	4.13331e+06	0.284464	2.2149e+06	4.364e+06	0.50754
U1 mCherry pre-crRNA + CasRx-NLS	#6	905678	2.17368e+06	0.416657	2.03632e+06	2.93513e+06	0.693775
U1 mCherry pre-crRNA + CasRx-NLS	#7	670019	3.28827e+06	0.20376	846553	2.89741e+06	0.292175
U1 mCherry pre-crRNA + CasRx-NLS	#8	873953	6.02506e+06	0.145053	982741	3.11101e+06	0.315891
U1 mCherry pre-crRNA + CasRx-NLS	#9	950479	2.70255e+06	0.351698	2.61518e+06	4.50567e+06	0.58042
U1 mCherry pre-crRNA + CasRx-NLS	#10	626795	1.60681e+06	0.390088	1.67486e+06	4.03416e+06	0.415169
U1 mCherry pre-crRNA + CasRx	#1	5.69955e+06	1.39073e+06	4.09823	1.06393e+07	1.31371e+06	8.09868
U1 mCherry pre-crRNA + CasRx	#2	4.46133e+06	1.1765e+06	3.79204	7.63145e+06	1.07e+06	7.13222
U1 mCherry pre-crRNA + CasRx	#3	2.42378e+06	741088	3.27057	5.08115e+06	776353	6.5449
U1 mCherry pre-crRNA + CasRx	#4	4.46989e+06	1.63518e+06	2.73357	1.21066e+07	2.84274e+06	4.25879
U1 mCherry pre-crRNA + CasRx	#5	4.47443e+06	1.11383e+06	4.01714	1.14628e+07	1.29803e+06	8.83091
U1 mCherry pre-crRNA + CasRx	#6	785128	337325	2.32751	6.93074e+06	1.19098e+06	5.81937
U1 mCherry pre-crRNA + CasRx	#7	595348	304660	1.95414	4.92356e+06	785757	6.266
U1 mCherry pre-crRNA + CasRx	#8	1.62207e+06	478505	3.38988	1.45503e+07	1.28996e+06	11.2796
U1 mCherry pre-crRNA + CasRx	#9	1.57421e+06	506127	3.11031	7.30513e+06	638120	11.4479
U1 mCherry pre-crRNA + CasRx	#10	2.09858e+06	763349	2.74918	7.15823e+06	1.03119e+06	6.9417
