# Supplementary material for: Cytosolic CRISPR RNAs for efficient application of RNA-targeting CRISPR-Cas systems
Source: EMBO Rep. 2025 Feb 26;26(7):1891–912. doi: 10.1038/s44319-025-00399-4 (PMC11976971; doi:10.1038/s44319-025-00399-4)
Supplement: Supplementary file 7 — Source data Fig. 3 [file 44319_2025_399_MOESM7_ESM.zip]

Archive with 9 entries (6 files):
- Figure 3/
- Figure 3/3E/
- Figure 3/3D/
- Figure 3/.DS_Store
- __MACOSX/Figure 3/._.DS_Store
- Figure 3/3E/MFI quantification_Fig 3E.xlsx
- __MACOSX/Figure 3/3E/._MFI quantification_Fig 3E.xlsx
- Figure 3/3D/qRT-PCR quantification_Fig 3D.xlsx
- __MACOSX/Figure 3/3D/._qRT-PCR quantification_Fig 3D.xlsx
