# Supplementary material for: Cytosolic CRISPR RNAs for efficient application of RNA-targeting CRISPR-Cas systems
Source: EMBO Rep. 2025 Feb 26;26(7):1891–912. doi: 10.1038/s44319-025-00399-4 (PMC11976971; doi:10.1038/s44319-025-00399-4)
Supplement: Supplementary file 7 — Source data Fig. 3 [file 44319_2025_399_MOESM7_ESM.zip › Figure 3/3E/MFI quantification_Fig 3E.xlsx]

## Sheet: Fig 3E
Sample	Trial	MFI	Normalized MFI
Cas13bt1 + non-targeting crRNA	#1	15168	1
Cas13bt1 + EGFP crRNA #1	#1	10269	0.677017
Cas13bt1 + EGFP crRNA #1 +1 T	#1	14331	0.944818
Cas13bt1 + EGFP crRNA #1 +1 C	#1	12796	0.843618
Cas13bt1 + EGFP crRNA #1 +1 G	#1	15739	1.03765
Cas13bt1 + EGFP #1 crRNA extended	#1	12581	0.829444
PspCas13b + non-targeting crRNA	#1	15385	1
PspCas13b + EGFP #1 crRNA	#1	4109	0.267078
PspCas13b + EGFP #1 crRNA extended	#1	10298	0.669353
Cas13bt1 + non-targeting crRNA	#2	14428	1
Cas13bt1 + EGFP crRNA #1	#2	9104	0.630995
Cas13bt1 + EGFP crRNA #1 +1 T	#2	9997	0.692889
Cas13bt1 + EGFP crRNA #1 +1 C	#2	14774	1.02398
Cas13bt1 + EGFP crRNA #1 +1 G	#2	12025	0.833449
Cas13bt1 + EGFP #1 crRNA extended	#2	10442	0.723732
PspCas13b + non-targeting crRNA	#2	27737	1
PspCas13b + EGFP #1 crRNA	#2	4577	0.165014
PspCas13b + EGFP #1 crRNA extended	#2	7335	0.264448
Cas13bt1 + non-targeting crRNA	#3	13669	1
Cas13bt1 + EGFP crRNA #1	#3	6843	0.500622
Cas13bt1 + EGFP crRNA #1 +1 T	#3	10200	0.746214
Cas13bt1 + EGFP crRNA #1 +1 C	#3	11904	0.870876
Cas13bt1 + EGFP crRNA #1 +1 G	#3	11242	0.822445
Cas13bt1 + EGFP #1 crRNA extended	#3	11471	0.839198
PspCas13b + non-targeting crRNA	#3	14043	1
PspCas13b + EGFP #1 crRNA	#3	1673	0.119134
PspCas13b + EGFP #1 crRNA extended	#3	5655	0.402692
