# Supplementary material for: Cytosolic CRISPR RNAs for efficient application of RNA-targeting CRISPR-Cas systems
Source: EMBO Rep. 2025 Feb 26;26(7):1891–912. doi: 10.1038/s44319-025-00399-4 (PMC11976971; doi:10.1038/s44319-025-00399-4)
Supplement: Supplementary file 7 — Source data Fig. 3 [file 44319_2025_399_MOESM7_ESM.zip › Figure 3/3D/qRT-PCR quantification_Fig 3D.xlsx]

## Sheet: Fig 3D
Sample	qPCR target	Trial	Fraction	Cq	Normalized
U6 Cas13bt1 EGFP crRNA #1	EGFP crRNA #1	#1	Input	20.7351	1
U6 Cas13bt1 EGFP crRNA #1	EGFP crRNA #1	#1	Supernatant	21.8207	0.4712
U6 Cas13bt1 EGFP crRNA #1	EGFP crRNA #1	#1	Bound	24.1613	0.09303
U6 Cas13bt1 EGFP crRNA #1	GAPDH	#1	Input	19.9561	1
U6 Cas13bt1 EGFP crRNA #1	GAPDH	#1	Supernatant	28.1801	0.00334
U6 Cas13bt1 EGFP crRNA #1	GAPDH	#1	Bound	20.099	0.90568
U6 Cas13bt1 EGFP crRNA #1	tRNA Leu-AAG	#1	Input	23.8222	1
U6 Cas13bt1 EGFP crRNA #1	tRNA Leu-AAG	#1	Supernatant	23.8349	0.99124
U6 Cas13bt1 EGFP crRNA #1	tRNA Leu-AAG	#1	Bound	25.3277	0.35221
U6 Cas13bt1 EGFP crRNA #1	U6 snRNA	#1	Input	23.091	1
U6 Cas13bt1 EGFP crRNA #1	U6 snRNA	#1	Supernatant	21.3136	3.42796
U6 Cas13bt1 EGFP crRNA #1	U6 snRNA	#1	Bound	24.7792	0.31031
U1 Cas13bt1 EGFP crRNA #1	EGFP crRNA #1	#1	Input	24.1504	1
U1 Cas13bt1 EGFP crRNA #1	EGFP crRNA #1	#1	Supernatant	28.3902	0.05293
U1 Cas13bt1 EGFP crRNA #1	EGFP crRNA #1	#1	Bound	24.4233	0.82766
U1 Cas13bt1 EGFP crRNA #1	GAPDH	#1	Input	19.7913	1
U1 Cas13bt1 EGFP crRNA #1	GAPDH	#1	Supernatant	29.2633	0.00141
U1 Cas13bt1 EGFP crRNA #1	GAPDH	#1	Bound	20.0317	0.8465
U1 Cas13bt1 EGFP crRNA #1	tRNA Leu-AAG	#1	Input	23.4274	1
U1 Cas13bt1 EGFP crRNA #1	tRNA Leu-AAG	#1	Supernatant	24.0169	0.6646
U1 Cas13bt1 EGFP crRNA #1	tRNA Leu-AAG	#1	Bound	25.2101	0.29066
U1 Cas13bt1 EGFP crRNA #1	U6 snRNA	#1	Input	22.6804	1
U1 Cas13bt1 EGFP crRNA #1	U6 snRNA	#1	Supernatant	21.7988	1.84232
U1 Cas13bt1 EGFP crRNA #1	U6 snRNA	#1	Bound	24.4747	0.28831
U6 Cas13bt1 EGFP crRNA #1	EGFP crRNA #1	#2	Input	19.9583	1
U6 Cas13bt1 EGFP crRNA #1	EGFP crRNA #1	#2	Supernatant	21.2671	0.40368
U6 Cas13bt1 EGFP crRNA #1	EGFP crRNA #1	#2	Bound	23.4918	0.08636
U6 Cas13bt1 EGFP crRNA #1	GAPDH	#2	Input	19.9444	1
U6 Cas13bt1 EGFP crRNA #1	GAPDH	#2	Supernatant	29.492	0.00134
U6 Cas13bt1 EGFP crRNA #1	GAPDH	#2	Bound	20.0215	0.94796
U6 Cas13bt1 EGFP crRNA #1	tRNA Leu-AAG	#2	Input	23.3142	1
U6 Cas13bt1 EGFP crRNA #1	tRNA Leu-AAG	#2	Supernatant	23.424	0.92671
U6 Cas13bt1 EGFP crRNA #1	tRNA Leu-AAG	#2	Bound	25.0776	0.29455
U6 Cas13bt1 EGFP crRNA #1	U6 snRNA	#2	Input	22.4854	1
U6 Cas13bt1 EGFP crRNA #1	U6 snRNA	#2	Supernatant	21.6155	1.82755
U6 Cas13bt1 EGFP crRNA #1	U6 snRNA	#2	Bound	24.3088	0.28255
U1 Cas13bt1 EGFP crRNA #1	EGFP crRNA #1	#2	Input	23.1018	1
U1 Cas13bt1 EGFP crRNA #1	EGFP crRNA #1	#2	Supernatant	27.765	0.03947
U1 Cas13bt1 EGFP crRNA #1	EGFP crRNA #1	#2	Bound	22.9766	0.05292
U1 Cas13bt1 EGFP crRNA #1	GAPDH	#2	Input	19.8599	1
U1 Cas13bt1 EGFP crRNA #1	GAPDH	#2	Supernatant	28.2685	0.00294
U1 Cas13bt1 EGFP crRNA #1	GAPDH	#2	Bound	20.2186	0.77982
U1 Cas13bt1 EGFP crRNA #1	tRNA Leu-AAG	#2	Input	23.5598	1
U1 Cas13bt1 EGFP crRNA #1	tRNA Leu-AAG	#2	Supernatant	23.6071	0.96775
U1 Cas13bt1 EGFP crRNA #1	tRNA Leu-AAG	#2	Bound	25.0779	0.34915
U1 Cas13bt1 EGFP crRNA #1	U6 snRNA	#2	Input	22.5472	1
U1 Cas13bt1 EGFP crRNA #1	U6 snRNA	#2	Supernatant	21.2459	2.46439
U1 Cas13bt1 EGFP crRNA #1	U6 snRNA	#2	Bound	24.3889	0.27899
U6 Cas13bt1 EGFP crRNA #1	EGFP crRNA #1	#3	Input	19.9583	1
U6 Cas13bt1 EGFP crRNA #1	EGFP crRNA #1	#3	Supernatant	21.2671	0.62851
U6 Cas13bt1 EGFP crRNA #1	EGFP crRNA #1	#3	Bound	23.4918	0.09278
U6 Cas13bt1 EGFP crRNA #1	GAPDH	#3	Input	20.088	1
U6 Cas13bt1 EGFP crRNA #1	GAPDH	#3	Supernatant	26.2493	0.01398
U6 Cas13bt1 EGFP crRNA #1	GAPDH	#3	Bound	20.5723	0.71698
U6 Cas13bt1 EGFP crRNA #1	tRNA Leu-AAG	#3	Input	24.5016	1
U6 Cas13bt1 EGFP crRNA #1	tRNA Leu-AAG	#3	Supernatant	25.2304	0.6029
U6 Cas13bt1 EGFP crRNA #1	tRNA Leu-AAG	#3	Bound	27.1281	0.16154
U6 Cas13bt1 EGFP crRNA #1	U6 snRNA	#3	Input	22.9716	1
U6 Cas13bt1 EGFP crRNA #1	U6 snRNA	#3	Supernatant	23.0534	0.94606
U6 Cas13bt1 EGFP crRNA #1	U6 snRNA	#3	Bound	24.0599	0.46976
U1 Cas13bt1 EGFP crRNA #1	EGFP crRNA #1	#3	Input	23.1018	1
U1 Cas13bt1 EGFP crRNA #1	EGFP crRNA #1	#3	Supernatant	27.765	1.09067
U1 Cas13bt1 EGFP crRNA #1	EGFP crRNA #1	#3	Bound	22.9766	0.88884
U1 Cas13bt1 EGFP crRNA #1	GAPDH	#3	Input	20.1104	1
U1 Cas13bt1 EGFP crRNA #1	GAPDH	#3	Supernatant	27.0522	0.00814
U1 Cas13bt1 EGFP crRNA #1	GAPDH	#3	Bound	20.2006	0.93952
U1 Cas13bt1 EGFP crRNA #1	tRNA Leu-AAG	#3	Input	24.6941	1
U1 Cas13bt1 EGFP crRNA #1	tRNA Leu-AAG	#3	Supernatant	24.3709	1.24833
U1 Cas13bt1 EGFP crRNA #1	tRNA Leu-AAG	#3	Bound	26.0929	0.37893
U1 Cas13bt1 EGFP crRNA #1	U6 snRNA	#3	Input	23.1038	1
U1 Cas13bt1 EGFP crRNA #1	U6 snRNA	#3	Supernatant	21.6594	2.71321
U1 Cas13bt1 EGFP crRNA #1	U6 snRNA	#3	Bound	24.014	0.53219
