# Supplementary material for: Cytosolic CRISPR RNAs for efficient application of RNA-targeting CRISPR-Cas systems
Source: EMBO Rep. 2025 Feb 26;26(7):1891–912. doi: 10.1038/s44319-025-00399-4 (PMC11976971; doi:10.1038/s44319-025-00399-4)
Supplement: Supplementary file 8 — Source data Fig. 4 [file 44319_2025_399_MOESM8_ESM.zip]

Archive with 12 entries (8 files):
- Figure 4/
- Figure 4/.DS_Store
- __MACOSX/Figure 4/._.DS_Store
- Figure 4/4B/
- Figure 4/4C/
- Figure 4/4A/
- Figure 4/4B/KRAS knockdown quantification_Fig 4B.xlsx
- __MACOSX/Figure 4/4B/._KRAS knockdown quantification_Fig 4B.xlsx
- Figure 4/4C/luciferase assay quantification_Fig 4C.xlsx
- __MACOSX/Figure 4/4C/._luciferase assay quantification_Fig 4C.xlsx
- Figure 4/4A/luciferase assay quantification_Fig 4A.xlsx
- __MACOSX/Figure 4/4A/._luciferase assay quantification_Fig 4A.xlsx
