# Supplementary material for: Cytosolic CRISPR RNAs for efficient application of RNA-targeting CRISPR-Cas systems
Source: EMBO Rep. 2025 Feb 26;26(7):1891–912. doi: 10.1038/s44319-025-00399-4 (PMC11976971; doi:10.1038/s44319-025-00399-4)
Supplement: Supplementary file 8 — Source data Fig. 4 [file 44319_2025_399_MOESM8_ESM.zip › Figure 4/4B/KRAS knockdown quantification_Fig 4B.xlsx]

## Sheet: Fig 4B
Sample	Trial	Technical duplicate	b-actin Cq	KRAS Cq
Negative control	#1	#1	18.154	23.156
Negative control	#1	#2	18.0479	23.0709
PspCas13b + U6 non-targeting crRNA	#1	#1	18.1565	23.3189
PspCas13b + U6 non-targeting crRNA	#1	#2	18.3015	23.1321
PspCas13b + U6 KRAS crRNA #1	#1	#1	17.9849	24.1065
PspCas13b + U6 KRAS crRNA #1	#1	#2	17.9973	23.921
PspCas13b + U6 KRAS crRNA #2	#1	#1	18.0372	24.0922
PspCas13b + U6 KRAS crRNA #2	#1	#2	18.2321	24.1572
PspCas13b + U1 non-targeting crRNA	#1	#1	18.4072	23.1369
PspCas13b + U1 non-targeting crRNA	#1	#2	18.3364	23.058
PspCas13b + U1 KRAS crRNA #1	#1	#1	18.6631	24.7891
PspCas13b + U1 KRAS crRNA #1	#1	#2	18.6685	24.2795
PspCas13b + U1 KRAS crRNA #2	#1	#1	18.2872	25.3269
PspCas13b + U1 KRAS crRNA #2	#1	#2	18.3289	25.25
Cas13bt1 + U6 non-targeting crRNA	#1	#1	17.872	23.0356
Cas13bt1 + U6 non-targeting crRNA	#1	#2	17.8367	23.0132
Cas13bt1 +U6 KRAS crRNA #1	#1	#1	17.8898	23.4917
Cas13bt1 + U6 KRAS crRNA #1	#1	#2	17.9217	23.4554
Cas13bt1 + U6 KRAS crRNA #2	#1	#1	18.0072	23.3565
Cas13bt1 + U6 KRAS crRNA #2	#1	#2	18.0185	23.3036
Cas13bt1 + U1 non-targeting crRNA	#1	#1	18.2122	23.1756
Cas13bt1 + U1 non-targeting crRNA	#1	#2	18.2355	23.0996
Cas13bt1 +U1 KRAS crRNA #1	#1	#1	18.1176	23.9718
Cas13bt1 + U1 KRAS crRNA #1	#1	#2	18.0975	23.6594
Cas13bt1 + U1 KRAS crRNA #2	#1	#1	18.0072	24.0338
Cas13bt1 + U1 KRAS crRNA #2	#1	#2	18.0551	23.8672
RanCas13b + U6 non-targeting crRNA	#1	#1	17.4573	23.3533
RanCas13b + U6 non-targeting crRNA	#1	#2	17.5321	23.2112
RanCas13b + U6 KRAS crRNA #1	#1	#1	18.0824	23.8209
RanCas13b + U6 KRAS crRNA #1	#1	#2	18.0385	23.6102
RanCas13b + U6 KRAS crRNA #2	#1	#1	17.8572	24.291
RanCas13b + U6 KRAS crRNA #2	#1	#2	17.8609	24.1856
RanCas13b + U1 non-targeting crRNA	#1	#1	18.3715	23.6684
RanCas13b + U1 non-targeting crRNA	#1	#2	18.2776	23.744
RanCas13b + U1 KRAS crRNA #1	#1	#1	18.2485	24.391
RanCas13b + U1 KRAS crRNA #1	#1	#2	18.2037	24.2105
RanCas13b + U1 KRAS crRNA #2	#1	#1	17.9063	24.7223
RanCas13b + U1 KRAS crRNA #2	#1	#2	17.9239	24.9305
Negative control	#2	#1	15.8878	21.3883
Negative control	#2	#2	15.8882	21.3353
PspCas13b + U6 non-targeting crRNA	#2	#1	15.8779	21.3293
PspCas13b + U6 non-targeting crRNA	#2	#2	14.4428	21.294
PspCas13b + U6 KRAS crRNA #1	#2	#1	15.6597	22.1224
PspCas13b + U6 KRAS crRNA #1	#2	#2	14.4302	22.1416
PspCas13b + U6 KRAS crRNA #2	#2	#1	15.3961	22.1079
PspCas13b + U6 KRAS crRNA #2	#2	#2	15.463	22.0689
PspCas13b + U1 non-targeting crRNA	#2	#1	15.9411	21.5615
PspCas13b + U1 non-targeting crRNA	#2	#2	15.7919	21.6207
PspCas13b + U1 KRAS crRNA #1	#2	#1	14.4319	22.719
PspCas13b + U1 KRAS crRNA #1	#2	#2	15.6201	22.6299
PspCas13b + U1 KRAS crRNA #2	#2	#1	15.6607	23.2955
PspCas13b + U1 KRAS crRNA #2	#2	#2	15.6377	23.2711
Cas13bt1 + U6 non-targeting crRNA	#2	#1	16.7725	22.3299
Cas13bt1 + U6 non-targeting crRNA	#2	#2	16.8376	22.2673
Cas13bt1 +U6 KRAS crRNA #1	#2	#1	16.8141	22.2248
Cas13bt1 + U6 KRAS crRNA #1	#2	#2	16.7036	22.2457
Cas13bt1 + U6 KRAS crRNA #2	#2	#1	16.6296	22.0542
Cas13bt1 + U6 KRAS crRNA #2	#2	#2	16.6374	21.994
Cas13bt1 + U1 non-targeting crRNA	#2	#1	16.8405	22.3628
Cas13bt1 + U1 non-targeting crRNA	#2	#2	16.7161	22.32
Cas13bt1 +U1 KRAS crRNA #1	#2	#1	16.2284	22.3205
Cas13bt1 + U1 KRAS crRNA #1	#2	#2	16.3453	22.4136
Cas13bt1 + U1 KRAS crRNA #2	#2	#1	16.9544	22.6702
Cas13bt1 + U1 KRAS crRNA #2	#2	#2	17.1211	22.7451
RanCas13b + U6 non-targeting crRNA	#2	#1	15.8586	21.8715
RanCas13b + U6 non-targeting crRNA	#2	#2	15.8221	21.787
RanCas13b + U6 KRAS crRNA #1	#2	#1	15.756	21.833
RanCas13b + U6 KRAS crRNA #1	#2	#2	15.7661	21.8151
RanCas13b + U6 KRAS crRNA #2	#2	#1	16.0032	21.5918
RanCas13b + U6 KRAS crRNA #2	#2	#2	16.018	21.6855
RanCas13b + U1 non-targeting crRNA	#2	#1	14.675	21.5393
RanCas13b + U1 non-targeting crRNA	#2	#2	15.5948	21.4017
RanCas13b + U1 KRAS crRNA #1	#2	#1	16.0478	22.5117
RanCas13b + U1 KRAS crRNA #1	#2	#2	16.0362	22.4904
RanCas13b + U1 KRAS crRNA #2	#2	#1	15.896	23.1671
RanCas13b + U1 KRAS crRNA #2	#2	#2	15.6818	23.162
Negative control	#3	#1	16.8437	22.1234
Negative control	#3	#2	16.7903	22.2201
PspCas13b + U6 non-targeting crRNA	#3	#1	16.7327	22.1996
PspCas13b + U6 non-targeting crRNA	#3	#2	16.8436	22.222
PspCas13b + U6 KRAS crRNA #1	#3	#1	16.9468	22.8428
PspCas13b + U6 KRAS crRNA #1	#3	#2	17.0517	22.5657
PspCas13b + U6 KRAS crRNA #2	#3	#1	16.7282	22.662
PspCas13b + U6 KRAS crRNA #2	#3	#2	16.7553	22.6305
PspCas13b + U1 non-targeting crRNA	#3	#1	17.024	22.4379
PspCas13b + U1 non-targeting crRNA	#3	#2	17.0339	22.2599
PspCas13b + U1 KRAS crRNA #1	#3	#1	17.0626	23.2972
PspCas13b + U1 KRAS crRNA #1	#3	#2	16.9262	23.2607
PspCas13b + U1 KRAS crRNA #2	#3	#1	16.9071	23.5475
PspCas13b + U1 KRAS crRNA #2	#3	#2	17.0293	23.4633
Cas13bt1 + U6 non-targeting crRNA	#3	#1	16.7661	23.0366
Cas13bt1 + U6 non-targeting crRNA	#3	#2	16.7094	23.0673
Cas13bt1 +U6 KRAS crRNA #1	#3	#1	16.8174	22.9874
Cas13bt1 + U6 KRAS crRNA #1	#3	#2	16.9894	22.9692
Cas13bt1 + U6 KRAS crRNA #2	#3	#1	16.7085	22.7104
Cas13bt1 + U6 KRAS crRNA #2	#3	#2	16.6036	22.7066
Cas13bt1 + U1 non-targeting crRNA	#3	#1	16.6986	22.5942
Cas13bt1 + U1 non-targeting crRNA	#3	#2	16.7322	22.6934
Cas13bt1 +U1 KRAS crRNA #1	#3	#1	18.0577	23.8502
Cas13bt1 + U1 KRAS crRNA #1	#3	#2	17.7567	24.004
Cas13bt1 + U1 KRAS crRNA #2	#3	#1	16.3556	23.2132
Cas13bt1 + U1 KRAS crRNA #2	#3	#2	16.8862	23.2478
RanCas13b + U6 non-targeting crRNA	#3	#1	17.033	22.3894
RanCas13b + U6 non-targeting crRNA	#3	#2	17.0122	22.1246
RanCas13b + U6 KRAS crRNA #1	#3	#1	16.8565	22.3874
RanCas13b + U6 KRAS crRNA #1	#3	#2	16.7449	22.3776
RanCas13b + U6 KRAS crRNA #2	#3	#1	16.9197	22.613
RanCas13b + U6 KRAS crRNA #2	#3	#2	16.862	22.5309
RanCas13b + U1 non-targeting crRNA	#3	#1	16.9324	22.5473
RanCas13b + U1 non-targeting crRNA	#3	#2	16.7405	22.2313
RanCas13b + U1 KRAS crRNA #1	#3	#1	17.046	22.7801
RanCas13b + U1 KRAS crRNA #1	#3	#2	17.079	22.9405
RanCas13b + U1 KRAS crRNA #2	#3	#1	16.8383	23.2742
RanCas13b + U1 KRAS crRNA #2	#3	#2	16.806	23.2957
