# Supplementary material for: Cytosolic CRISPR RNAs for efficient application of RNA-targeting CRISPR-Cas systems
Source: EMBO Rep. 2025 Feb 26;26(7):1891–912. doi: 10.1038/s44319-025-00399-4 (PMC11976971; doi:10.1038/s44319-025-00399-4)
Supplement: Supplementary file 8 — Source data Fig. 4 [file 44319_2025_399_MOESM8_ESM.zip › Figure 4/4C/luciferase assay quantification_Fig 4C.xlsx]

## Sheet: Fig 4C
Sample	Trial	Cluc	Gluc	Cluc/Gluc ratio	Normalized Cluc/Gluc ratio
dPspCas13b + U6 non-targeting crRNA	#1	528.6	321121	0.00164611	1
dPspCas13b + U6 Cluc-X85W crRNA	#1	7270.2	283215	0.0256703	15.5945
dPspCas13b + U1 non-targeting crRNA	#1	512.8	204320	0.00250979	1
dPspCas13b + U1 Cluc-X85W crRNA	#1	45419	200291	0.226765	90.3522
dCas13bt1 + U6 non-targeting crRNA	#1	3771	379399	0.0099394	1
dCas13bt1 + U6 Cluc-X85W crRNA	#1	41855	264494	0.158246	15.9211
dCas13bt1 + U1 non-targeting crRNA	#1	5291.8	245813	0.0215277	1
dCas13bt1 + U1 Cluc-X85W crRNA	#1	311169	270060	1.15222	53.5228
dPspCas13b + U6 non-targeting crRNA	#2	405	102301	0.00395889	1
dPspCas13b + U6 Cluc-X85W crRNA	#2	2973.6	96920.8	0.0306807	7.74983
dPspCas13b + U1 non-targeting crRNA	#2	382.4	66239	0.00577303	1
dPspCas13b + U1 Cluc-X85W crRNA	#2	22868.2	69791.8	0.327663	56.7575
dCas13bt1 + U6 non-targeting crRNA	#2	6642	705095	0.00942	1
dCas13bt1 + U6 Cluc-X85W crRNA	#2	144283	636896	0.226542	24.049
dCas13bt1 + U1 non-targeting crRNA	#2	10222.8	443932	0.0230279	1
dCas13bt1 + U1 Cluc-X85W crRNA	#2	652358	468426	1.39266	60.4772
dPspCas13b + U6 non-targeting crRNA	#3	446.4	161490	0.00276426	1
dPspCas13b + U6 Cluc-X85W crRNA	#3	6007.4	156522	0.0383805	13.8845
dPspCas13b + U1 non-targeting crRNA	#3	433.4	101825	0.00425632	1
dPspCas13b + U1 Cluc-X85W crRNA	#3	40442.6	121716	0.332271	78.0654
dCas13bt1 + U6 non-targeting crRNA	#3	6677.6	534325	0.0124973	1
dCas13bt1 + U6 Cluc-X85W crRNA	#3	136967	437893	0.312786	25.0283
dCas13bt1 + U1 non-targeting crRNA	#3	10227.4	352794	0.0289897	1
dCas13bt1 + U1 Cluc-X85W crRNA	#3	806535	391421	2.06053	71.0781
Sample	Trial	Cluc	Gluc	Gluc/Cluc ratio	Normalized Gluc/Cluc ratio
dRanCas13b + U6 non-targeting crRNA	#1	2.0054e+06	3263.2	0.00162721	1
dRanCas13b + U6 Cluc-R82C crRNA	#1	1.66336e+06	7780	0.00467728	2.87442
dRanCas13b + U1 non-targeting crRNA	#1	1.78518e+06	2893.6	0.0016209	1
dRanCas13b + U1 Cluc-R82C crRNA	#1	2.03858e+06	29809.2	0.0146225	9.02122
dRanCas13b + U6 non-targeting crRNA	#2	3.30478e+06	3958.2	0.00119772	1
dRanCas13b + U6 Cluc-R82C crRNA	#2	3.12895e+06	15788.6	0.00504597	4.21298
dRanCas13b + U1 non-targeting crRNA	#2	4.01111e+06	4424.2	0.00110299	1
dRanCas13b + U1 Cluc-R82C crRNA	#2	3.68285e+06	56785	0.0154188	13.9791
dRanCas13b + U6 non-targeting crRNA	#3	3.46927e+06	3754.6	0.00108225	1
dRanCas13b + U6 Cluc-R82C crRNA	#3	3.44488e+06	12738.8	0.0036979	3.41687
dRanCas13b + U1 non-targeting crRNA	#3	4.13687e+06	3523.6	0.000851755	1
dRanCas13b + U1 Cluc-R82C crRNA	#3	3.62079e+06	39431.6	0.0108903	12.7858
