# Supplementary material for: Cytosolic CRISPR RNAs for efficient application of RNA-targeting CRISPR-Cas systems
Source: EMBO Rep. 2025 Feb 26;26(7):1891–912. doi: 10.1038/s44319-025-00399-4 (PMC11976971; doi:10.1038/s44319-025-00399-4)
Supplement: Supplementary file 8 — Source data Fig. 4 [file 44319_2025_399_MOESM8_ESM.zip › Figure 4/4A/luciferase assay quantification_Fig 4A.xlsx]

## Sheet: Fig 4A
Sample	Trial	Cluc	Gluc	Gluc/Cluc ratio	Normalized Gluc/Cluc ratio
PspCas13b + U6 non-targeting crRNA	#1	2.44506e+06	527461	0.215725	1
PspCas13b + U6 Gluc crRNA #1	#1	2.22171e+06	21250.8	0.00956507	0.0443392
PspCas13b + U6 Gluc crRNA #2	#1	2.33964e+06	44650.2	0.0190842	0.0884655
PspCas13b + U1 non-targeting crRNA	#1	2.16817e+06	442723	0.204192	1
PspCas13b + U1 Gluc crRNA #1	#1	2.10743e+06	6816.2	0.00323436	0.0158398
PspCas13b + U1 Gluc crRNA #2	#1	2454267	10216.4	0.00416271	0.0203862
Cas13bt1 + U6 non-targeting crRNA	#1	3.10005e+06	518304	0.167192	1
Cas13bt1 + U6 Gluc crRNA #1	#1	2.60628e+06	294381	0.112951	0.675575
Cas13bt1 + U6 Gluc crRNA #2	#1	2.47265e+06	346763	0.14024	0.838793
Cas13bt1 + U1 non-targeting crRNA	#1	2.4704e+06	349603	0.141517	1
Cas13bt1 + U1 Gluc crRNA #1	#1	2.63996e+06	121000	0.0458338	0.323875
Cas13bt1 + U1 Gluc crRNA #2	#1	2.46142e+06	193373	0.0785617	0.55514
RanCas13b + U6 non-targeting crRNA	#1	2269435	653624	0.288012	1
RanCas13b + U6 Gluc crRNA #1	#1	2.33958e+06	74888.2	0.0320092	0.111139
RanCas13b + U6 Gluc crRNA #2	#1	2.15663e+06	212306	0.0984431	0.341803
RanCas13b + U1 non-targeting crRNA	#1	2.12299e+06	524121	0.246879	1
RanCas13b + U1 Gluc crRNA #1	#1	2134506	11289.6	0.00528909	0.0214239
RanCas13b + U1 Gluc crRNA #2	#1	2094796	40250.6	0.0192146	0.07783
PspCas13b + U6 non-targeting crRNA	#2	1.57922e+06	447062	0.283091	1
PspCas13b + U6 Gluc crRNA #1	#2	1.56519e+06	18919.8	0.0120879	0.0426996
PspCas13b + U6 Gluc crRNA #2	#2	1.54423e+06	34422	0.0222907	0.0787403
PspCas13b + U1 non-targeting crRNA	#2	1.49269e+06	373652	0.250321	1
PspCas13b + U1 Gluc crRNA #1	#2	1.50483e+06	6245.4	0.00415024	0.0165797
PspCas13b + U1 Gluc crRNA #2	#2	1.63748e+06	8743.2	0.00533941	0.0213303
Cas13bt1 + U6 non-targeting crRNA	#2	1.95871e+06	426465	0.217728	1
Cas13bt1 + U6 Gluc crRNA #1	#2	1.69684e+06	232410	0.136966	0.62907
Cas13bt1 + U6 Gluc crRNA #2	#2	1.76813e+06	271616	0.153618	0.70555
Cas13bt1 + U1 non-targeting crRNA	#2	1.67318e+06	295560	0.176645	1
Cas13bt1 + U1 Gluc crRNA #1	#2	1.59964e+06	126976	0.0793776	0.449362
Cas13bt1 + U1 Gluc crRNA #2	#2	1.79255e+06	180261	0.100561	0.569281
RanCas13b + U6 non-targeting crRNA	#2	1.55711e+06	490362	0.314918	1
RanCas13b + U6 Gluc crRNA #1	#2	1388622	61928.4	0.044597	0.141615
RanCas13b + U6 Gluc crRNA #2	#2	1.43482e+06	180746	0.125971	0.400012
RanCas13b + U1 non-targeting crRNA	#2	1.39768e+06	391943	0.280423	1
RanCas13b + U1 Gluc crRNA #1	#2	1.22802e+06	10264.8	0.00835882	0.0298079
RanCas13b + U1 Gluc crRNA #2	#2	1.44272e+06	32799.2	0.0227343	0.0810715
PspCas13b + U6 non-targeting crRNA	#3	1133428	279547	0.246639	1
PspCas13b + U6 Gluc crRNA #1	#3	977845	12907	0.0131994	0.0535173
PspCas13b + U6 Gluc crRNA #2	#3	968765	23720.4	0.0244852	0.0992755
PspCas13b + U1 non-targeting crRNA	#3	900077	205131	0.227904	1
PspCas13b + U1 Gluc crRNA #1	#3	883794	4558.2	0.00515754	0.0226303
PspCas13b + U1 Gluc crRNA #2	#3	947798	5896.6	0.00622137	0.0272982
Cas13bt1 + U6 non-targeting crRNA	#3	1.28082e+06	253845	0.198189	1
Cas13bt1 + U6 Gluc crRNA #1	#3	1.18456e+06	151479	0.127879	0.645234
Cas13bt1 + U6 Gluc crRNA #2	#3	1.11455e+06	183623	0.164751	0.831279
Cas13bt1 + U1 non-targeting crRNA	#3	1047466	172813	0.164982	1
Cas13bt1 + U1 Gluc crRNA #1	#3	1.00584e+06	80322.8	0.0798566	0.484032
Cas13bt1 + U1 Gluc crRNA #2	#3	1.24e+06	112208	0.09049	0.548484
RanCas13b + U6 non-targeting crRNA	#3	1.1435e+06	347202	0.303631	1
RanCas13b + U6 Gluc crRNA #1	#3	949054	41222.2	0.043435	0.143052
RanCas13b + U6 Gluc crRNA #2	#3	1.38322e+06	192414	0.139106	0.458142
RanCas13b + U1 non-targeting crRNA	#3	969504	290357	0.299491	1
RanCas13b + U1 Gluc crRNA #1	#3	1.05208e+06	8584.6	0.00815963	0.027245
RanCas13b + U1 Gluc crRNA #2	#3	825462	19074.2	0.0231073	0.0771553
					t
