# Supplementary material for: Cytosolic CRISPR RNAs for efficient application of RNA-targeting CRISPR-Cas systems
Source: EMBO Rep. 2025 Feb 26;26(7):1891–912. doi: 10.1038/s44319-025-00399-4 (PMC11976971; doi:10.1038/s44319-025-00399-4)
Supplement: Supplementary file 9 — Source data Fig. 5 [file 44319_2025_399_MOESM9_ESM.zip]

Archive with 11 entries (8 files):
- Figure 5/
- Figure 5/5A/
- Figure 5/.DS_Store
- __MACOSX/Figure 5/._.DS_Store
- Figure 5/5B/
- Figure 5/5A/MFI quantification_Fig 5A.xlsx
- __MACOSX/Figure 5/5A/._MFI quantification_Fig 5A.xlsx
- Figure 5/5B/.DS_Store
- __MACOSX/Figure 5/5B/._.DS_Store
- Figure 5/5B/luciferase assay quantification_Fig 5B.xlsx
- __MACOSX/Figure 5/5B/._luciferase assay quantification_Fig 5B.xlsx
