# Supplementary material for: Cytosolic CRISPR RNAs for efficient application of RNA-targeting CRISPR-Cas systems
Source: EMBO Rep. 2025 Feb 26;26(7):1891–912. doi: 10.1038/s44319-025-00399-4 (PMC11976971; doi:10.1038/s44319-025-00399-4)
Supplement: Supplementary file 9 — Source data Fig. 5 [file 44319_2025_399_MOESM9_ESM.zip › Figure 5/5A/MFI quantification_Fig 5A.xlsx]

## Sheet: Fig 5A
Sample	Trial	MFI	Normalized MFI
PspCas13b + U6 non-targeting crRNA	#1	35379	1
PspCas13b + U6 EGFP 3′ UTR-target #1	#1	27081	0.765454
PspCas13b + U6 EGFP 3′ UTR-target #2	#1	28999	0.819667
PspCas13b + U6 EGFP CDS-target #1	#1	26260	0.742248
PspCas13b + U6 EGFP ATG-target #1	#1	33952	0.959665
PspCas13b + U6 EGFP ATG-target #2	#1	33146	0.936883
PspCas13b + U1 non-targeting crRNA	#1	30216	1
PspCas13b + U1 EGFP 3′ UTR-target #1	#1	7863	0.260226
PspCas13b + U1 EGFP 3′ UTR-target #2	#1	14186	0.469486
PspCas13b + U1 EGFP CDS-target #1	#1	7003	0.231765
PspCas13b + U1 EGFP ATG-target #1	#1	7359	0.243546
PspCas13b + U1 EGFP ATG-target #2	#1	15650	0.517938
PspCas13b + U6 non-targeting crRNA	#2	34777	1
PspCas13b + U6 EGFP 3′ UTR-target #1	#2	21987	0.632228
PspCas13b + U6 EGFP 3′ UTR-target #2	#2	26988	0.77603
PspCas13b + U6 EGFP CDS-target #1	#2	17385	0.499899
PspCas13b + U6 EGFP ATG-target #1	#2	31377	0.902234
PspCas13b + U6 EGFP ATG-target #2	#2	35501	1.02082
PspCas13b + U1 non-targeting crRNA	#2	44385	1
PspCas13b + U1 EGFP 3′ UTR-target #1	#2	6980	0.15726
PspCas13b + U1 EGFP 3′ UTR-target #2	#2	10583	0.238436
PspCas13b + U1 EGFP CDS-target #1	#2	4333	0.0976231
PspCas13b + U1 EGFP ATG-target #1	#2	5655	0.127408
PspCas13b + U1 EGFP ATG-target #2	#2	11280	0.25414
PspCas13b + U6 non-targeting crRNA	#3	39084	1
PspCas13b + U6 EGFP 3′ UTR-target #1	#3	21468	0.549278
PspCas13b + U6 EGFP 3′ UTR-target #2	#3	28802	0.736926
PspCas13b + U6 EGFP CDS-target #1	#3	15387	0.393691
PspCas13b + U6 EGFP ATG-target #1	#3	32360	0.82796
PspCas13b + U6 EGFP ATG-target #2	#3	41151	1.05289
PspCas13b + U1 non-targeting crRNA	#3	41293	1
PspCas13b + U1 EGFP 3′ UTR-target #1	#3	7286	0.176446
PspCas13b + U1 EGFP 3′ UTR-target #2	#3	12353	0.299155
PspCas13b + U1 EGFP CDS-target #1	#3	4682	0.113385
PspCas13b + U1 EGFP ATG-target #1	#3	5298	0.128303
PspCas13b + U1 EGFP ATG-target #2	#3	8320	0.201487
dPspCas13b + U6 non-targeting crRNA	#1	28802	1
dPspCas13b + U6 EGFP 3′ UTR-target #1	#1	25377	0.881085
dPspCas13b + U6 EGFP 3′ UTR-target #2	#1	24693	0.857336
dPspCas13b + U6 EGFP CDS-target #1	#1	29500	1.02423
dPspCas13b + U6 EGFP ATG-target #1	#1	25727	0.893237
dPspCas13b + U6 EGFP ATG-target #2	#1	25992	0.902437
dPspCas13b + U1 non-targeting crRNA	#1	27454	1
dPspCas13b + U1 EGFP 3′ UTR-target #1	#1	26440	0.963065
dPspCas13b + U1 EGFP 3′ UTR-target #2	#1	26804	0.976324
dPspCas13b + U1 EGFP CDS-target #1	#1	29099	1.05992
dPspCas13b + U1 EGFP ATG-target #1	#1	16025	0.583704
dPspCas13b + U1 EGFP ATG-target #2	#1	21178	0.771399
dPspCas13b + U6 non-targeting crRNA	#2	30738	1
dPspCas13b + U6 EGFP 3′ UTR-target #1	#2	31056	1.01035
dPspCas13b + U6 EGFP 3′ UTR-target #2	#2	32360	1.05277
dPspCas13b + U6 EGFP CDS-target #1	#2	33604	1.09324
dPspCas13b + U6 EGFP ATG-target #1	#2	31485	1.0243
dPspCas13b + U6 EGFP ATG-target #2	#2	30950	1.0069
dPspCas13b + U1 non-targeting crRNA	#2	31593	1
dPspCas13b + U1 EGFP 3′ UTR-target #1	#2	27454	0.86899
dPspCas13b + U1 EGFP 3′ UTR-target #2	#2	31485	0.996582
dPspCas13b + U1 EGFP CDS-target #1	#2	34069	1.07837
dPspCas13b + U1 EGFP ATG-target #1	#2	14043	0.444497
dPspCas13b + U1 EGFP ATG-target #2	#2	21395	0.677207
dPspCas13b + U6 non-targeting crRNA	#3	48040	1
dPspCas13b + U6 EGFP 3′ UTR-target #1	#3	48706	1.01386
dPspCas13b + U6 EGFP 3′ UTR-target #2	#3	46415	0.966174
dPspCas13b + U6 EGFP CDS-target #1	#3	49723	1.03503
dPspCas13b + U6 EGFP ATG-target #1	#3	47058	0.979559
dPspCas13b + U6 EGFP ATG-target #2	#3	48874	1.01736
dPspCas13b + U1 non-targeting crRNA	#3	47383	1
dPspCas13b + U1 EGFP 3′ UTR-target #1	#3	37764	0.796995
dPspCas13b + U1 EGFP 3′ UTR-target #2	#3	34658	0.731444
dPspCas13b + U1 EGFP CDS-target #1	#3	41721	0.880506
dPspCas13b + U1 EGFP ATG-target #1	#3	12907	0.272397
dPspCas13b + U1 EGFP ATG-target #2	#3	20054	0.423232
