# Supplementary material for: Cytosolic CRISPR RNAs for efficient application of RNA-targeting CRISPR-Cas systems
Source: EMBO Rep. 2025 Feb 26;26(7):1891–912. doi: 10.1038/s44319-025-00399-4 (PMC11976971; doi:10.1038/s44319-025-00399-4)
Supplement: Supplementary file 9 — Source data Fig. 5 [file 44319_2025_399_MOESM9_ESM.zip › Figure 5/5B/luciferase assay quantification_Fig 5B.xlsx]

## Sheet: Fig 5B
miR-1
Sample	Trial	Fluc	Rluc	Fluc/Rluc ratio	Normalized Fluc/Rluc ratio
Negative control	#1	1.74476e+06	651840	2.67667	1
pri-miRNA only	#1	517972	1.01776e+06	0.508931	0.190136
U6 non-targeting crRNA + dPspCas13b	#1	1.83207e+06	538472	3.40236	1.27111
U1 non-targeting crRNA + dPspCas13b	#1	1.62181e+06	539485	3.00622	1.12312
pri-miRNA + U6 non-targeting crRNA + dPspCas13b	#1	790443	1132451	0.697993	0.260769
pri-miRNA + U6 miR-1-blocking crRNA #1 + dPspCas13b	#1	1.62449e+06	1.12261e+06	1.44707	0.540623
pri-miRNA + U6 miR-1-blocking crRNA #2 + dPspCas13b	#1	3184378	1.15971e+06	2.74585	1.02585
pri-miRNA + U1 non-targeting crRNA + dPspCas13b	#1	829770	969914	0.855508	0.319617
pri-miRNA + U1 miR-1-blocking crRNA #1 + dPspCas13b	#1	3.67178e+06	1.00838e+06	3.64125	1.36037
pri-miRNA + U1 miR-1-blocking crRNA #2 + dPspCas13b	#1	5104576	1.12357e+06	4.54317	1.69732
Negative control	#2	2.13747e+06	350749	6.094	1
pri-miRNA only	#2	501510	256919	1.95201	0.320317
U6 non-targeting crRNA + dPspCas13b	#2	1.47939e+06	180108	8.21389	1.34786
U1 non-targeting crRNA + dPspCas13b	#2	1497078	176564	8.47895	1.39136
pri-miRNA + U6 non-targeting crRNA + dPspCas13b	#2	557126	291541	1.91097	0.313582
pri-miRNA + U6 miR-1-blocking crRNA #1 + dPspCas13b	#2	774252	278114	2.78394	0.456832
pri-miRNA + U6 miR-1-blocking crRNA #2 + dPspCas13b	#2	1.14957e+06	255254	4.50365	0.73903
pri-miRNA + U1 non-targeting crRNA + dPspCas13b	#2	514100	223449	2.30074	0.377542
pri-miRNA + U1 miR-1-blocking crRNA #1 + dPspCas13b	#2	1441185	241770	5.96097	0.978169
pri-miRNA + U1 miR-1-blocking crRNA #2 + dPspCas13b	#2	2.13452e+06	301648	7.07619	1.16117
Negative control	#3	2.09528e+06	737413	2.84139	1
pri-miRNA only	#3	449411	675030	0.665764	0.234309
U6 non-targeting crRNA + dPspCas13b	#3	1.47165e+06	420568	3.4992	1.23151
U1 non-targeting crRNA + dPspCas13b	#3	1.40265e+06	391819	3.57984	1.25989
pri-miRNA + U6 non-targeting crRNA + dPspCas13b	#3	514973	800030	0.643692	0.226541
pri-miRNA + U6 miR-1-blocking crRNA #1 + dPspCas13b	#3	1.07204e+06	816438	1.31307	0.462122
pri-miRNA + U6 miR-1-blocking crRNA #2 + dPspCas13b	#3	1.79186e+06	729297	2.45697	0.864704
pri-miRNA + U1 non-targeting crRNA + dPspCas13b	#3	456147	601055	0.758911	0.267091
pri-miRNA + U1 miR-1-blocking crRNA #1 + dPspCas13b	#3	1.83104e+06	710957	2.57546	0.906409
pri-miRNA + U1 miR-1-blocking crRNA #2 + dPspCas13b	#3	2.2218e+06	737908	3.01095	1.05967
miR-302a
Sample	Trial	Fluc	Rluc	Fluc/Rluc ratio	Normalized Fluc/Rluc ratio
Negative control	#1	2.06902e+06	587559	3.52138	1
pri-miRNA only	#1	990224	665716	1.48746	0.422407
U6 non-targeting crRNA + dPspCas13b	#1	1.94575e+06	480533	4.04914	1.14987
U1 non-targeting crRNA + dPspCas13b	#1	1.83661e+06	473315	3.8803	1.10193
pri-miRNA + U6 non-targeting crRNA + dPspCas13b	#1	2.07911e+06	1.12275e+06	1.85181	0.525876
pri-miRNA + U6 miR-1-blocking crRNA #1 + dPspCas13b	#1	1.83214e+06	1.15132e+06	1.59133	0.451906
pri-miRNA + U6 miR-1-blocking crRNA #2 + dPspCas13b	#1	3.60923e+06	1034984	3.48724	0.990304
pri-miRNA + U1 non-targeting crRNA + dPspCas13b	#1	1569555	866595	1.81117	0.514336
pri-miRNA + U1 miR-1-blocking crRNA #1 + dPspCas13b	#1	3.63198e+06	922239	3.93822	1.11837
pri-miRNA + U1 miR-1-blocking crRNA #2 + dPspCas13b	#1	5.70188e+06	1.03673e+06	5.49988	1.56185
Negative control	#2	1.85843e+06	279528	6.64846	1
pri-miRNA only	#2	1.34666e+06	365789	3.6815	0.553738
U6 non-targeting crRNA + dPspCas13b	#2	1.13983e+06	205668	5.54209	0.83359
U1 non-targeting crRNA + dPspCas13b	#2	1.02541e+06	165983	6.17779	0.929205
pri-miRNA + U6 non-targeting crRNA + dPspCas13b	#2	1.20402e+06	253272	4.75386	0.715032
pri-miRNA + U6 miR-1-blocking crRNA #1 + dPspCas13b	#2	1.04778e+06	276983	3.78282	0.568977
pri-miRNA + U6 miR-1-blocking crRNA #2 + dPspCas13b	#2	1731725	241581	7.1683	1.07819
pri-miRNA + U1 non-targeting crRNA + dPspCas13b	#2	1.02127e+06	205373	4.97278	0.747959
pri-miRNA + U1 miR-1-blocking crRNA #1 + dPspCas13b	#2	1.98876e+06	220103	9.03559	1.35905
pri-miRNA + U1 miR-1-blocking crRNA #2 + dPspCas13b	#2	2.61517e+06	274878	9.51394	1.431
Negative control	#3	2139318	682277	3.13556	1
pri-miRNA only	#3	867584	746642	1.16198	0.370582
U6 non-targeting crRNA + dPspCas13b	#3	1.93631e+06	634821	3.05017	0.972767
U1 non-targeting crRNA + dPspCas13b	#3	1.56367e+06	470816	3.32119	1.0592
pri-miRNA + U6 non-targeting crRNA + dPspCas13b	#3	943836	751336	1.25621	0.400633
pri-miRNA + U6 miR-1-blocking crRNA #1 + dPspCas13b	#3	849499	718275	1.18269	0.377187
pri-miRNA + U6 miR-1-blocking crRNA #2 + dPspCas13b	#3	1.77339e+06	622860	2.84717	0.908028
pri-miRNA + U1 non-targeting crRNA + dPspCas13b	#3	688492	444402	1.54926	0.494092
pri-miRNA + U1 miR-1-blocking crRNA #1 + dPspCas13b	#3	1.7755e+06	614009	2.89165	0.922213
pri-miRNA + U1 miR-1-blocking crRNA #2 + dPspCas13b	#3	2.56771e+06	674832	3.80497	1.21349
