# Supplementary material for: Cytosolic CRISPR RNAs for efficient application of RNA-targeting CRISPR-Cas systems
Source: EMBO Rep. 2025 Feb 26;26(7):1891–912. doi: 10.1038/s44319-025-00399-4 (PMC11976971; doi:10.1038/s44319-025-00399-4)
Supplement: Supplementary file 10 — Figure EV Source Data [file 44319_2025_399_MOESM10_ESM.zip]

Archive with 168 entries (152 files):
- Figure EV2/
- Figure EV2/EV2B/
- Figure EV2/EV2C/
- Figure EV2/EV2A_bottom/
- Figure EV2/.DS_Store
- __MACOSX/Figure EV2/._.DS_Store
- Figure EV2/EV2A_top/
- Figure EV2/EV2A_middle/
- Figure EV2/EV2B/signal intensity quantification_Fig EV2B.xlsx
- __MACOSX/Figure EV2/EV2B/._signal intensity quantification_Fig EV2B.xlsx
- Figure EV2/EV2C/RNA FISH_U1-driven EGFP crRNA + CasRx_ATTO-488.tif
- __MACOSX/Figure EV2/EV2C/._RNA FISH_U1-driven EGFP crRNA + CasRx_ATTO-488.tif
- Figure EV2/EV2C/RNA FISH_U6-driven EGFP crRNA + CasRx-NLS_ATTO-488.tif
- __MACOSX/Figure EV2/EV2C/._RNA FISH_U6-driven EGFP crRNA + CasRx-NLS_ATTO-488.tif
- Figure EV2/EV2C/RNA FISH_U6-driven mCherry crRNA + CasRx_Merge.tif
- __MACOSX/Figure EV2/EV2C/._RNA FISH_U6-driven mCherry crRNA + CasRx_Merge.tif
- Figure EV2/EV2C/RNA FISH_U6-driven EGFP crRNA + CasRx-NLS_DAPI.tif
- __MACOSX/Figure EV2/EV2C/._RNA FISH_U6-driven EGFP crRNA + CasRx-NLS_DAPI.tif
- Figure EV2/EV2C/RNA FISH_U1-driven mCherry crRNA + CasRx_ATTO-488.tif
- __MACOSX/Figure EV2/EV2C/._RNA FISH_U1-driven mCherry crRNA + CasRx_ATTO-488.tif
- Figure EV2/EV2C/RNA FISH_U1-driven EGFP crRNA + CasRx_Merge.tif
- __MACOSX/Figure EV2/EV2C/._RNA FISH_U1-driven EGFP crRNA + CasRx_Merge.tif
- Figure EV2/EV2C/RNA FISH_U6-driven mCherry crRNA + CasRx_ATTO-488.tif
- __MACOSX/Figure EV2/EV2C/._RNA FISH_U6-driven mCherry crRNA + CasRx_ATTO-488.tif
- Figure EV2/EV2C/RNA FISH_U6-driven mCherry crRNA + CasRx-NLS_Merge.tif
- __MACOSX/Figure EV2/EV2C/._RNA FISH_U6-driven mCherry crRNA + CasRx-NLS_Merge.tif
- Figure EV2/EV2C/RNA FISH_U1-driven mCherry crRNA + CasRx-NLS_ATTO-488.tif
- __MACOSX/Figure EV2/EV2C/._RNA FISH_U1-driven mCherry crRNA + CasRx-NLS_ATTO-488.tif
- Figure EV2/EV2C/RNA FISH_U1-driven EGFP crRNA + CasRx-NLS_Merge.tif
- __MACOSX/Figure EV2/EV2C/._RNA FISH_U1-driven EGFP crRNA + CasRx-NLS_Merge.tif
- Figure EV2/EV2C/RNA FISH_U6-driven mCherry crRNA + CasRx-NLS_ATTO-488.tif
- __MACOSX/Figure EV2/EV2C/._RNA FISH_U6-driven mCherry crRNA + CasRx-NLS_ATTO-488.tif
- Figure EV2/EV2C/RNA FISH_U6-driven EGFP crRNA + CasRx_DAPI.tif
- __MACOSX/Figure EV2/EV2C/._RNA FISH_U6-driven EGFP crRNA + CasRx_DAPI.tif
- Figure EV2/EV2C/RNA FISH_U6-driven mCherry crRNA + CasRx-NLS_DAPI.tif
- __MACOSX/Figure EV2/EV2C/._RNA FISH_U6-driven mCherry crRNA + CasRx-NLS_DAPI.tif
- Figure EV2/EV2C/RNA FISH_U6-driven EGFP crRNA + CasRx_Merge.tif
- __MACOSX/Figure EV2/EV2C/._RNA FISH_U6-driven EGFP crRNA + CasRx_Merge.tif
- Figure EV2/EV2C/RNA FISH_U1-driven EGFP crRNA + CasRx-NLS_ATTO-488.tif
- __MACOSX/Figure EV2/EV2C/._RNA FISH_U1-driven EGFP crRNA + CasRx-NLS_ATTO-488.tif
- Figure EV2/EV2C/RNA FISH_U6-driven mCherry crRNA + CasRx_DAPI.tif
- __MACOSX/Figure EV2/EV2C/._RNA FISH_U6-driven mCherry crRNA + CasRx_DAPI.tif
- Figure EV2/EV2C/RNA FISH quantification_Fig EV2C.xlsx
- __MACOSX/Figure EV2/EV2C/._RNA FISH quantification_Fig EV2C.xlsx
- Figure EV2/EV2C/RNA FISH_U1-driven mCherry crRNA + CasRx_DAPI.tif
- __MACOSX/Figure EV2/EV2C/._RNA FISH_U1-driven mCherry crRNA + CasRx_DAPI.tif
- Figure EV2/EV2C/RNA FISH_U1-driven mCherry crRNA + CasRx-NLS_DAPI.tif
- __MACOSX/Figure EV2/EV2C/._RNA FISH_U1-driven mCherry crRNA + CasRx-NLS_DAPI.tif
- Figure EV2/EV2C/RNA FISH_U6-driven EGFP crRNA + CasRx_ATTO-488.tif
- __MACOSX/Figure EV2/EV2C/._RNA FISH_U6-driven EGFP crRNA + CasRx_ATTO-488.tif
- Figure EV2/EV2C/RNA FISH_U1-driven mCherry crRNA + CasRx-NLS_Merge.tif
- __MACOSX/Figure EV2/EV2C/._RNA FISH_U1-driven mCherry crRNA + CasRx-NLS_Merge.tif
- Figure EV2/EV2C/RNA FISH_U6-driven EGFP crRNA + CasRx-NLS_Merge.tif
- __MACOSX/Figure EV2/EV2C/._RNA FISH_U6-driven EGFP crRNA + CasRx-NLS_Merge.tif
- Figure EV2/EV2C/RNA FISH_U1-driven mCherry crRNA + CasRx_Merge.tif
- __MACOSX/Figure EV2/EV2C/._RNA FISH_U1-driven mCherry crRNA + CasRx_Merge.tif
- Figure EV2/EV2C/RNA FISH_U1-driven EGFP crRNA + CasRx_DAPI.tif
- __MACOSX/Figure EV2/EV2C/._RNA FISH_U1-driven EGFP crRNA + CasRx_DAPI.tif
- Figure EV2/EV2C/RNA FISH_U1-driven EGFP crRNA + CasRx-NLS_DAPI.tif
- __MACOSX/Figure EV2/EV2C/._RNA FISH_U1-driven EGFP crRNA + CasRx-NLS_DAPI.tif
- Figure EV2/EV2A_bottom/RNA FISH_U1 crRNA_ATTO-488.tif
- __MACOSX/Figure EV2/EV2A_bottom/._RNA FISH_U1 crRNA_ATTO-488.tif
- Figure EV2/EV2A_bottom/RNA FISH_U6 crRNA_Merge.tif
- __MACOSX/Figure EV2/EV2A_bottom/._RNA FISH_U6 crRNA_Merge.tif
- Figure EV2/EV2A_bottom/.DS_Store
- __MACOSX/Figure EV2/EV2A_bottom/._.DS_Store
- Figure EV2/EV2A_bottom/RNA FISH_U1 crRNA_Merge.tif
- __MACOSX/Figure EV2/EV2A_bottom/._RNA FISH_U1 crRNA_Merge.tif
- Figure EV2/EV2A_bottom/RNA FISH_U6 crRNA_ATTO-488.tif
- __MACOSX/Figure EV2/EV2A_bottom/._RNA FISH_U6 crRNA_ATTO-488.tif
- Figure EV2/EV2A_bottom/RNA FISH_U1 crRNA_DAPI.tif
- __MACOSX/Figure EV2/EV2A_bottom/._RNA FISH_U1 crRNA_DAPI.tif
- Figure EV2/EV2A_bottom/RNA FISH_U6 crRNA_DAPI.tif
- __MACOSX/Figure EV2/EV2A_bottom/._RNA FISH_U6 crRNA_DAPI.tif
- Figure EV2/EV2A_top/immunocytochemistry_CasRx-NLS_Merge.tif
- __MACOSX/Figure EV2/EV2A_top/._immunocytochemistry_CasRx-NLS_Merge.tif
- Figure EV2/EV2A_top/immunocytochemistry_CasRx_HA.tif
- __MACOSX/Figure EV2/EV2A_top/._immunocytochemistry_CasRx_HA.tif
- Figure EV2/EV2A_top/immunocytochemistry_CasRx_Merge.tif
- __MACOSX/Figure EV2/EV2A_top/._immunocytochemistry_CasRx_Merge.tif
- Figure EV2/EV2A_top/immunocytochemistry_CasRx-NLS_HA.tif
- __MACOSX/Figure EV2/EV2A_top/._immunocytochemistry_CasRx-NLS_HA.tif
- Figure EV2/EV2A_top/immunocytochemistry_CasRx_DAPI.tif
- __MACOSX/Figure EV2/EV2A_top/._immunocytochemistry_CasRx_DAPI.tif
- Figure EV2/EV2A_top/immunocytochemistry_CasRx-NLS_DAPI.tif
- __MACOSX/Figure EV2/EV2A_top/._immunocytochemistry_CasRx-NLS_DAPI.tif
- Figure EV2/EV2A_middle/RNA FISH_U1 crRNA_ATTO-488.tif
- __MACOSX/Figure EV2/EV2A_middle/._RNA FISH_U1 crRNA_ATTO-488.tif
- Figure EV2/EV2A_middle/RNA FISH_U6 crRNA_Merge.tif
- __MACOSX/Figure EV2/EV2A_middle/._RNA FISH_U6 crRNA_Merge.tif
- Figure EV2/EV2A_middle/.DS_Store
- __MACOSX/Figure EV2/EV2A_middle/._.DS_Store
- Figure EV2/EV2A_middle/RNA FISH_U1 crRNA_Merge.tif
- __MACOSX/Figure EV2/EV2A_middle/._RNA FISH_U1 crRNA_Merge.tif
- Figure EV2/EV2A_middle/RNA FISH_U6 crRNA_ATTO-488.tif
- __MACOSX/Figure EV2/EV2A_middle/._RNA FISH_U6 crRNA_ATTO-488.tif
- Figure EV2/EV2A_middle/RNA FISH_U1 crRNA_DAPI.tif
- __MACOSX/Figure EV2/EV2A_middle/._RNA FISH_U1 crRNA_DAPI.tif
- Figure EV2/EV2A_middle/RNA FISH_U6 crRNA_DAPI.tif
- __MACOSX/Figure EV2/EV2A_middle/._RNA FISH_U6 crRNA_DAPI.tif
- Figure EV3/
- Figure EV3/.DS_Store
- __MACOSX/Figure EV3/._.DS_Store
- Figure EV3/EV3A/
- Figure EV3/EV3B/
- Figure EV3/EV3A/immunocytochemistry + RNA FISH_U6-driven crRNA + CasRx_ATTO-488.tif
- __MACOSX/Figure EV3/EV3A/._immunocytochemistry + RNA FISH_U6-driven crRNA + CasRx_ATTO-488.tif
- Figure EV3/EV3A/immunocytochemistry + RNA FISH_U6-driven crRNA + CasRx-NLS_Merge.tif
- __MACOSX/Figure EV3/EV3A/._immunocytochemistry + RNA FISH_U6-driven crRNA + CasRx-NLS_Merge.tif
- Figure EV3/EV3A/immunocytochemistry + RNA FISH quantification_EV3A.xlsx
- __MACOSX/Figure EV3/EV3A/._immunocytochemistry + RNA FISH quantification_EV3A.xlsx
- Figure EV3/EV3A/immunocytochemistry + RNA FISH_U1-driven crRNA + CasRx_HA.tif
- __MACOSX/Figure EV3/EV3A/._immunocytochemistry + RNA FISH_U1-driven crRNA + CasRx_HA.tif
- Figure EV3/EV3A/immunocytochemistry + RNA FISH_U6-driven crRNA + CasRx-NLS_HA.tif
- __MACOSX/Figure EV3/EV3A/._immunocytochemistry + RNA FISH_U6-driven crRNA + CasRx-NLS_HA.tif
- Figure EV3/EV3A/immunocytochemistry + RNA FISH_U1-driven crRNA + CasRx-NLS_DAPI.tif
- __MACOSX/Figure EV3/EV3A/._immunocytochemistry + RNA FISH_U1-driven crRNA + CasRx-NLS_DAPI.tif
- Figure EV3/EV3A/immunocytochemistry + RNA FISH_U1-driven crRNA + CasRx_DAPI.tif
- __MACOSX/Figure EV3/EV3A/._immunocytochemistry + RNA FISH_U1-driven crRNA + CasRx_DAPI.tif
- Figure EV3/EV3A/immunocytochemistry + RNA FISH_U1-driven crRNA + CasRx-NLS_ATTO-488.tif
- __MACOSX/Figure EV3/EV3A/._immunocytochemistry + RNA FISH_U1-driven crRNA + CasRx-NLS_ATTO-488.tif
- Figure EV3/EV3A/immunocytochemistry + RNA FISH_U1-driven crRNA + CasRx-NLS_Merge.tif
- __MACOSX/Figure EV3/EV3A/._immunocytochemistry + RNA FISH_U1-driven crRNA + CasRx-NLS_Merge.tif
- Figure EV3/EV3A/immunocytochemistry + RNA FISH_U6-driven crRNA + CasRx-NLS_ATTO-488.tif
- __MACOSX/Figure EV3/EV3A/._immunocytochemistry + RNA FISH_U6-driven crRNA + CasRx-NLS_ATTO-488.tif
- Figure EV3/EV3A/immunocytochemistry + RNA FISH_U6-driven crRNA + CasRx_DAPI.tif
- __MACOSX/Figure EV3/EV3A/._immunocytochemistry + RNA FISH_U6-driven crRNA + CasRx_DAPI.tif
- Figure EV3/EV3A/immunocytochemistry + RNA FISH_U6-driven crRNA + CasRx_HA.tif
- __MACOSX/Figure EV3/EV3A/._immunocytochemistry + RNA FISH_U6-driven crRNA + CasRx_HA.tif
- Figure EV3/EV3A/immunocytochemistry + RNA FISH_U6-driven crRNA + CasRx_Merge.tif
- __MACOSX/Figure EV3/EV3A/._immunocytochemistry + RNA FISH_U6-driven crRNA + CasRx_Merge.tif
- Figure EV3/EV3A/immunocytochemistry + RNA FISH_U1-driven crRNA + CasRx_ATTO-488.tif
- __MACOSX/Figure EV3/EV3A/._immunocytochemistry + RNA FISH_U1-driven crRNA + CasRx_ATTO-488.tif
- Figure EV3/EV3A/immunocytochemistry + RNA FISH_U1-driven crRNA + CasRx-NLS_HA.tif
- __MACOSX/Figure EV3/EV3A/._immunocytochemistry + RNA FISH_U1-driven crRNA + CasRx-NLS_HA.tif
- Figure EV3/EV3A/immunocytochemistry + RNA FISH_U1-driven crRNA + CasRx_Merge.tif
- __MACOSX/Figure EV3/EV3A/._immunocytochemistry + RNA FISH_U1-driven crRNA + CasRx_Merge.tif
- Figure EV3/EV3A/immunocytochemistry + RNA FISH_U6-driven crRNA + CasRx-NLS_DAPI.tif
- __MACOSX/Figure EV3/EV3A/._immunocytochemistry + RNA FISH_U6-driven crRNA + CasRx-NLS_DAPI.tif
- Figure EV3/EV3B/EtBr staining_CasRx crRNA replicate 3.tif
- __MACOSX/Figure EV3/EV3B/._EtBr staining_CasRx crRNA replicate 3.tif
- Figure EV3/EV3B/EtBr staining_CasRx crRNA replicate 2.tif
- __MACOSX/Figure EV3/EV3B/._EtBr staining_CasRx crRNA replicate 2.tif
- Figure EV3/EV3B/northern_CasRx crRNA replicate 2.tif
- __MACOSX/Figure EV3/EV3B/._northern_CasRx crRNA replicate 2.tif
- Figure EV3/EV3B/northern_CasRx crRNA replicate 3.tif
- __MACOSX/Figure EV3/EV3B/._northern_CasRx crRNA replicate 3.tif
- Figure EV4/
- Figure EV4/EV4G/
- Figure EV4/EV4F/
- Figure EV4/.DS_Store
- __MACOSX/Figure EV4/._.DS_Store
- Figure EV4/EV4E/
- Figure EV4/EV4G/MFI quantification_Fig EV4G.xlsx
- __MACOSX/Figure EV4/EV4G/._MFI quantification_Fig EV4G.xlsx
- Figure EV4/EV4F/SDS-PAGE_GST-eIF4E.tif
- __MACOSX/Figure EV4/EV4F/._SDS-PAGE_GST-eIF4E.tif
- Figure EV4/EV4E/qRT-PCR quantification_Fig EV4E.xlsx
- __MACOSX/Figure EV4/EV4E/._qRT-PCR quantification_Fig EV4E.xlsx
- Figure EV6/
- Figure EV6/.DS_Store
- __MACOSX/Figure EV6/._.DS_Store
- Figure EV6/EV6B/
- Figure EV6/EV6A/
- Figure EV6/EV6B/MFI quantification_Fig EV6B.xlsx
- __MACOSX/Figure EV6/EV6B/._MFI quantification_Fig EV6B.xlsx
- Figure EV6/EV6A/luciferase assay quantification_Fig EV6A.xlsx
- __MACOSX/Figure EV6/EV6A/._luciferase assay quantification_Fig EV6A.xlsx
