# Supplementary material for: Cytosolic CRISPR RNAs for efficient application of RNA-targeting CRISPR-Cas systems
Source: EMBO Rep. 2025 Feb 26;26(7):1891–912. doi: 10.1038/s44319-025-00399-4 (PMC11976971; doi:10.1038/s44319-025-00399-4)
Supplement: Supplementary file 10 — Figure EV Source Data [file 44319_2025_399_MOESM10_ESM.zip › Figure EV2/EV2B/signal intensity quantification_Fig EV2B.xlsx]

## Sheet: Fig EV2B
mCherry probe
Sample	Cell	Cytoplasmic total intensity	Nuclear total intensity
Negative control	#1	5333.26	14591.2
Negative control	#2	3895.39	8547.84
Negative control	#3	2444.4	6651.51
Negative control	#4	73629.5	47704.5
Negative control	#5	78432.4	48757.1
Negative control	#6	126939	115999
Negative control	#7	140405	130074
Negative control	#8	170681	134589
Negative control	#9	118935	130359
Negative control	#10	214099	126126
U6 crRNA only	#1	184778	1.3002e+06
U6 crRNA only	#2	412231	1.50898e+06
U6 crRNA only	#3	152636	582686
U6 crRNA only	#4	167966	1.3463e+06
U6 crRNA only	#5	278191	1.77628e+06
U6 crRNA only	#6	124459	1.07664e+06
U6 crRNA only	#7	350853	721392
U6 crRNA only	#8	910396	1.98829e+06
U6 crRNA only	#9	299498	2.03754e+06
U6 crRNA only	#10	356072	1.85456e+06
U1 crRNA only	#1	414900	672427
U1 crRNA only	#2	247545	319665
U1 crRNA only	#3	264304	380243
U1 crRNA only	#4	364595	535577
U1 crRNA only	#5	202367	361459
U1 crRNA only	#6	244633	271364
U1 crRNA only	#7	563358	548181
U1 crRNA only	#8	878516	585250
U1 crRNA only	#9	501046	338957
U1 crRNA only	#10	711830	801116
EGFP probe
Sample	Cell	Cytoplasmic total intensity	Nuclear total intensity
Negative control	#1	163336	121743
Negative control	#2	179771	126318
Negative control	#3	251822	121125
Negative control	#4	270979	124522
Negative control	#5	214575	142770
Negative control	#6	243938	113277
Negative control	#7	302186	112515
Negative control	#8	280774	132554
Negative control	#9	244116	123086
Negative control	#10	254579	138510
U6 crRNA only	#1	386876	1.22968e+06
U6 crRNA only	#2	531982	1.27814e+06
U6 crRNA only	#3	441614	1.75013e+06
U6 crRNA only	#4	248467	1.03677e+06
U6 crRNA only	#5	365032	1.11456e+06
U6 crRNA only	#6	396405	2.41389e+06
U6 crRNA only	#7	291823	897378
U6 crRNA only	#8	287059	2.70887e+06
U6 crRNA only	#9	282125	947712
U6 crRNA only	#10	334728	1.52337e+06
U1 crRNA only	#1	279552	346390
U1 crRNA only	#2	321923	385317
U1 crRNA only	#3	287599	538463
U1 crRNA only	#4	241311	241712
U1 crRNA only	#5	373403	744241
U1 crRNA only	#6	396492	823086
U1 crRNA only	#7	883493	1.33486e+06
U1 crRNA only	#8	386261	410330
U1 crRNA only	#9	487675	374465
U1 crRNA only	#10	346094	488247
