# Supplementary material for: Cytosolic CRISPR RNAs for efficient application of RNA-targeting CRISPR-Cas systems
Source: EMBO Rep. 2025 Feb 26;26(7):1891–912. doi: 10.1038/s44319-025-00399-4 (PMC11976971; doi:10.1038/s44319-025-00399-4)
Supplement: Supplementary file 10 — Figure EV Source Data [file 44319_2025_399_MOESM10_ESM.zip › Figure EV2/EV2C/RNA FISH quantification_Fig EV2C.xlsx]

## Sheet: Fig EV2C
Sample	Cell	Cytoplasmic total intensity	Nuclear total intensity	Cytoplasmic/nuclear ratio
U6 mCherry pre-crRNA only	#1	184778	1.3002e+06	0.142116
U6 mCherry pre-crRNA only	#2	412231	1.50898e+06	0.273186
U6 mCherry pre-crRNA only	#3	152636	582686	0.261952
U6 mCherry pre-crRNA only	#4	167966	1.3463e+06	0.124761
U6 mCherry pre-crRNA only	#5	278191	1.77628e+06	0.156614
U6 mCherry pre-crRNA only	#6	124459	1.07664e+06	0.1156
U6 mCherry pre-crRNA only	#7	350853	721392	0.486355
U6 mCherry pre-crRNA only	#8	910396	1.98829e+06	0.457879
U6 mCherry pre-crRNA only	#9	299498	2.03754e+06	0.14699
U6 mCherry pre-crRNA only	#10	356072	1.85456e+06	0.191998
U6 mCherry pre-crRNA + CasRx-NLS	#1	249728	1.13962e+06	0.219132
U6 mCherry pre-crRNA + CasRx-NLS	#2	251337	2.86623e+06	0.0876891
U6 mCherry pre-crRNA + CasRx-NLS	#3	242127	2.11929e+06	0.114249
U6 mCherry pre-crRNA + CasRx-NLS	#4	566499	9.06062e+06	0.0625232
U6 mCherry pre-crRNA + CasRx-NLS	#5	1.06987e+06	6.34286e+06	0.168673
U6 mCherry pre-crRNA + CasRx-NLS	#6	1.08957e+06	3.97e+06	0.27445
U6 mCherry pre-crRNA + CasRx-NLS	#7	504380	2.22183e+06	0.22701
U6 mCherry pre-crRNA + CasRx-NLS	#8	1.58782e+06	9.55918e+06	0.166105
U6 mCherry pre-crRNA + CasRx-NLS	#9	1.48302e+06	6.10651e+06	0.242858
U6 mCherry pre-crRNA + CasRx-NLS	#10	784395	6.57247e+06	0.119345
U6 mCherry pre-crRNA + CasRx	#1	3.31227e+06	3.64914e+06	0.907684
U6 mCherry pre-crRNA + CasRx	#2	1.41473e+06	2.86707e+06	0.493441
U6 mCherry pre-crRNA + CasRx	#3	1.82121e+06	2.06213e+06	0.883168
U6 mCherry pre-crRNA + CasRx	#4	1.77341e+06	2.06404e+06	0.859194
U6 mCherry pre-crRNA + CasRx	#5	848533	1.73057e+06	0.490319
U6 mCherry pre-crRNA + CasRx	#6	912240	1.64196e+06	0.555579
U6 mCherry pre-crRNA + CasRx	#7	2.08844e+06	4.77772e+06	0.437121
U6 mCherry pre-crRNA + CasRx	#8	769508	3.37064e+06	0.228298
U6 mCherry pre-crRNA + CasRx	#9	1.23844e+06	4.7332e+06	0.261649
U6 mCherry pre-crRNA + CasRx	#10	883727	3.29806e+06	0.267953
U1 mCherry pre-crRNA only	#1	414900	672427	0.617018
U1 mCherry pre-crRNA only	#2	247545	319665	0.774391
U1 mCherry pre-crRNA only	#3	264304	380243	0.695091
U1 mCherry pre-crRNA only	#4	364595	535577	0.680753
U1 mCherry pre-crRNA only	#5	202367	361459	0.559861
U1 mCherry pre-crRNA only	#6	244633	271364	0.901493
U1 mCherry pre-crRNA only	#7	563358	548181	1.02769
U1 mCherry pre-crRNA only	#8	878516	585250	1.5011
U1 mCherry pre-crRNA only	#9	501046	338957	1.4782
U1 mCherry pre-crRNA only	#10	711830	801116	0.888549
U1 mCherry pre-crRNA + CasRx-NLS	#1	480647	1.65563e+06	0.290311
U1 mCherry pre-crRNA + CasRx-NLS	#2	906549	3.34768e+06	0.270799
U1 mCherry pre-crRNA + CasRx-NLS	#3	1.22201e+06	7.88795e+06	0.154921
U1 mCherry pre-crRNA + CasRx-NLS	#4	990274	3.4744e+06	0.28502
U1 mCherry pre-crRNA + CasRx-NLS	#5	601046	2.49697e+06	0.24071
U1 mCherry pre-crRNA + CasRx-NLS	#6	1.00068e+06	1.85529e+06	0.539368
U1 mCherry pre-crRNA + CasRx-NLS	#7	576926	1.52536e+06	0.378222
U1 mCherry pre-crRNA + CasRx-NLS	#8	440034	1.09097e+06	0.403343
U1 mCherry pre-crRNA + CasRx-NLS	#9	291227	1.09094e+06	0.266951
U1 mCherry pre-crRNA + CasRx-NLS	#10	267779	825152	0.32452
U1 mCherry pre-crRNA + CasRx	#1	2.98384e+06	383688	7.77673
U1 mCherry pre-crRNA + CasRx	#2	2.32645e+06	737490	3.15455
U1 mCherry pre-crRNA + CasRx	#3	2.09655e+06	736850	2.84529
U1 mCherry pre-crRNA + CasRx	#4	2.1745e+06	314736	6.90895
U1 mCherry pre-crRNA + CasRx	#5	1.58586e+06	462872	3.42613
U1 mCherry pre-crRNA + CasRx	#6	3.81295e+06	1.45948e+06	2.61253
U1 mCherry pre-crRNA + CasRx	#7	1.22579e+06	360108	3.40395
U1 mCherry pre-crRNA + CasRx	#8	1.06374e+06	804575	1.32212
U1 mCherry pre-crRNA + CasRx	#9	1.87333e+06	464034	4.03705
U1 mCherry pre-crRNA + CasRx	#10	1.69655e+06	600725	2.82416
U6 EGFP pre-crRNA only	#1	386876	1.22968e+06	0.314615
U6 EGFP pre-crRNA only	#2	531982	1.27814e+06	0.416215
U6 EGFP pre-crRNA only	#3	441614	1.75013e+06	0.252332
U6 EGFP pre-crRNA only	#4	248467	1.03677e+06	0.239653
U6 EGFP pre-crRNA only	#5	365032	1.11456e+06	0.327513
U6 EGFP pre-crRNA only	#6	396405	2.41389e+06	0.164218
U6 EGFP pre-crRNA only	#7	291823	897378	0.325195
U6 EGFP pre-crRNA only	#8	287059	2.70887e+06	0.10597
U6 EGFP pre-crRNA only	#9	282125	947712	0.297691
U6 EGFP pre-crRNA only	#10	334728	1.52337e+06	0.219729
U6 EGFP pre-crRNA only	#11	3.25867e+06	8.16373e+06	0.399164
U6 EGFP pre-crRNA only	#12	2.8657e+06	7.59312e+06	0.377407
U6 EGFP pre-crRNA only	#13	580008	2.50079e+06	0.231929
U6 EGFP pre-crRNA only	#14	340183	2.69638e+06	0.126163
U6 EGFP pre-crRNA + CasRx-NLS	#1	1.36133e+06	5.6957e+06	0.23901
U6 EGFP pre-crRNA + CasRx-NLS	#2	1.70187e+06	1.20787e+07	0.140898
U6 EGFP pre-crRNA + CasRx-NLS	#3	380179	2.49616e+06	0.152306
U6 EGFP pre-crRNA + CasRx-NLS	#4	531102	3.30529e+06	0.160682
U6 EGFP pre-crRNA + CasRx-NLS	#5	868569	6.22643e+06	0.139497
U6 EGFP pre-crRNA + CasRx-NLS	#6	2.2913e+06	1.22781e+07	0.186617
U6 EGFP pre-crRNA + CasRx-NLS	#7	386516	2.32022e+06	0.166586
U6 EGFP pre-crRNA + CasRx-NLS	#8	1.93044e+06	1.15125e+07	0.167683
U6 EGFP pre-crRNA + CasRx-NLS	#9	216283	1.04333e+06	0.207301
U6 EGFP pre-crRNA + CasRx-NLS	#10	280515	2.66567e+06	0.105232
U6 EGFP pre-crRNA + CasRx-NLS	#11	1.73656e+06	1.61413e+07	0.107585
U6 EGFP pre-crRNA + CasRx-NLS	#12	1.83068e+06	1.31974e+07	0.138715
U6 EGFP pre-crRNA + CasRx-NLS	#13	993966	8.0781e+06	0.123045
U6 EGFP pre-crRNA + CasRx-NLS	#14	498884	2.66754e+06	0.18702
U6 EGFP pre-crRNA + CasRx	#1	390525	1.64459e+06	0.23746
U6 EGFP pre-crRNA + CasRx	#2	520869	2.18184e+06	0.238729
U6 EGFP pre-crRNA + CasRx	#3	554533	893816	0.62041
U6 EGFP pre-crRNA + CasRx	#4	403886	895387	0.451074
U6 EGFP pre-crRNA + CasRx	#5	1.85763e+06	2.69464e+06	0.689382
U6 EGFP pre-crRNA + CasRx	#6	7.03286e+06	9.42916e+06	0.745863
U6 EGFP pre-crRNA + CasRx	#7	754906	2.66806e+06	0.282942
U6 EGFP pre-crRNA + CasRx	#8	906700	1.57165e+06	0.576909
U6 EGFP pre-crRNA + CasRx	#9	1.5698e+06	1.94976e+06	0.805123
U6 EGFP pre-crRNA + CasRx	#10	4.88859e+06	1.56108e+07	0.313153
U6 EGFP pre-crRNA + CasRx	#11	1.46378e+06	3.03268e+06	0.482668
U6 EGFP pre-crRNA + CasRx	#12	309805	742706	0.41713
U6 EGFP pre-crRNA + CasRx	#13	2.09575e+06	2.97143e+06	0.705299
U6 EGFP pre-crRNA + CasRx	#14	359774	1.67499e+06	0.214791
U1 EGFP pre-crRNA only	#1	279552	346390	0.807043
U1 EGFP pre-crRNA only	#2	321923	385317	0.835476
U1 EGFP pre-crRNA only	#3	287599	538463	0.534111
U1 EGFP pre-crRNA only	#4	241311	241712	0.998339
U1 EGFP pre-crRNA only	#5	373403	744241	0.501723
U1 EGFP pre-crRNA only	#6	396492	823086	0.481714
U1 EGFP pre-crRNA only	#7	883493	1.33486e+06	0.661864
U1 EGFP pre-crRNA only	#8	386261	410330	0.941341
U1 EGFP pre-crRNA only	#9	487675	374465	1.30232
U1 EGFP pre-crRNA only	#10	346094	488247	0.708849
U1 EGFP pre-crRNA only	#11	252611	362557	0.696749
U1 EGFP pre-crRNA only	#12	492351	430468	1.14376
U1 EGFP pre-crRNA only	#13	479476	1.04834e+06	0.457367
U1 EGFP pre-crRNA only	#14	294315	276286	1.06525
U1 EGFP pre-crRNA + CasRx-NLS	#1	294735	1.5263e+06	0.193105
U1 EGFP pre-crRNA + CasRx-NLS	#2	1.63316e+06	9.52086e+06	0.171534
U1 EGFP pre-crRNA + CasRx-NLS	#3	827472	5.65809e+06	0.146246
U1 EGFP pre-crRNA + CasRx-NLS	#4	777355	1.07867e+06	0.720657
U1 EGFP pre-crRNA + CasRx-NLS	#5	654681	1.10436e+06	0.592817
U1 EGFP pre-crRNA + CasRx-NLS	#6	2.57955e+06	9.01063e+06	0.286278
U1 EGFP pre-crRNA + CasRx-NLS	#7	1.26766e+06	4.19442e+06	0.302224
U1 EGFP pre-crRNA + CasRx-NLS	#8	291602	1.81957e+06	0.160259
U1 EGFP pre-crRNA + CasRx-NLS	#9	689583	3.76894e+06	0.182965
U1 EGFP pre-crRNA + CasRx-NLS	#10	967533	7.64912e+06	0.126489
U1 EGFP pre-crRNA + CasRx-NLS	#11	697729	3.58721e+06	0.194504
U1 EGFP pre-crRNA + CasRx-NLS	#12	1.01336e+06	2.44233e+06	0.414916
U1 EGFP pre-crRNA + CasRx-NLS	#13	540664	3.17985e+06	0.170028
U1 EGFP pre-crRNA + CasRx-NLS	#14	1.65263e+06	3.64337e+06	0.4536
U1 EGFP pre-crRNA + CasRx	#1	1.89039e+06	996841	1.89638
U1 EGFP pre-crRNA + CasRx	#2	1.17326e+06	602251	1.94813
U1 EGFP pre-crRNA + CasRx	#3	1.23042e+06	707445	1.73925
U1 EGFP pre-crRNA + CasRx	#4	3.6034e+06	2.73283e+06	1.31856
U1 EGFP pre-crRNA + CasRx	#5	4.10994e+06	4.55109e+06	0.903067
U1 EGFP pre-crRNA + CasRx	#6	658710	725387	0.908081
U1 EGFP pre-crRNA + CasRx	#7	536590	608700	0.881535
U1 EGFP pre-crRNA + CasRx	#8	1.00093e+06	903299	1.10809
U1 EGFP pre-crRNA + CasRx	#9	1.71568e+06	1.34615e+06	1.27451
U1 EGFP pre-crRNA + CasRx	#10	2.29123e+06	1.92368e+06	1.19107
U1 EGFP pre-crRNA + CasRx	#11	496755	201062	2.47066
U1 EGFP pre-crRNA + CasRx	#12	1.16926e+06	389878	2.99904
U1 EGFP pre-crRNA + CasRx	#13	2.74393e+06	2.09084e+06	1.31236
U1 EGFP pre-crRNA + CasRx	#14	906690	761846	1.19012
