# Supplementary material for: Cytosolic CRISPR RNAs for efficient application of RNA-targeting CRISPR-Cas systems
Source: EMBO Rep. 2025 Feb 26;26(7):1891–912. doi: 10.1038/s44319-025-00399-4 (PMC11976971; doi:10.1038/s44319-025-00399-4)
Supplement: Supplementary file 10 — Figure EV Source Data [file 44319_2025_399_MOESM10_ESM.zip › Figure EV3/EV3A/immunocytochemistry + RNA FISH quantification_EV3A.xlsx]

## Sheet: EV3A
Sample	Cell	crRNA cytoplasmic total intensity	crRNA nuclear total intensity	crRNA cytoplasmic/nuclear ratio	CasRx cytoplasmic total intensity	CasRx nuclear total intensity	CasRx cytoplasmic/nuclear ratio
U6 EGFP pre-crRNA + CasRx-NLS	#1	782932	4.11958e+06	0.190052	1.09526e+06	1.7752e+06	0.616977
U6 EGFP pre-crRNA + CasRx-NLS	#2	1.07576e+06	6.39115e+06	0.168321	2.99678e+06	3.33129e+06	0.899588
U6 EGFP pre-crRNA + CasRx-NLS	#3	811119	2.66593e+06	0.304253	2.04153e+06	3.28087e+06	0.622253
U6 EGFP pre-crRNA + CasRx-NLS	#4	445409	1.51848e+06	0.293325	399625	2.43775e+06	0.163932
U6 EGFP pre-crRNA + CasRx-NLS	#5	982864	6.70902e+06	0.146499	2.46393e+06	5.01364e+06	0.491445
U6 EGFP pre-crRNA + CasRx-NLS	#6	669634	1.89976e+06	0.352483	1.83833e+06	3.84203e+06	0.478478
U6 EGFP pre-crRNA + CasRx-NLS	#7	807226	6.36997e+06	0.126724	2.21223e+06	4.04619e+06	0.546743
U6 EGFP pre-crRNA + CasRx-NLS	#8	624284	2.77385e+06	0.22506	1.24829e+06	2.52063e+06	0.49523
U6 EGFP pre-crRNA + CasRx-NLS	#9	480232	5.69951e+06	0.0842585	2.31637e+06	3.04686e+06	0.760249
U6 EGFP pre-crRNA + CasRx-NLS	#10	419629	3.69693e+06	0.113507	799559	1.97069e+06	0.405725
U6 EGFP pre-crRNA + CasRx	#1	1.69218e+06	3.72981e+06	0.453692	1.72838e+07	980692	17.6241
U6 EGFP pre-crRNA + CasRx	#2	1.69798e+06	4.84831e+06	0.350221	1.81999e+07	1.2025e+06	15.135
U6 EGFP pre-crRNA + CasRx	#3	1.9338e+06	2.94806e+06	0.655955	2.01358e+07	1.4255e+06	14.1255
U6 EGFP pre-crRNA + CasRx	#4	1.17688e+06	1.47091e+06	0.800108	1.06365e+07	1.05079e+06	10.1224
U6 EGFP pre-crRNA + CasRx	#5	1.34242e+06	2.91095e+06	0.461163	1.10684e+07	1.464e+06	7.56043
U6 EGFP pre-crRNA + CasRx	#6	1.37846e+06	3.14481e+06	0.438328	1.03256e+07	1.3174e+06	7.83788
U6 EGFP pre-crRNA + CasRx	#7	1.87191e+06	6.34405e+06	0.295066	1.16866e+07	1.62125e+06	7.20835
U6 EGFP pre-crRNA + CasRx	#8	991573	2.23664e+06	0.443332	1.34171e+07	1.11492e+06	12.0341
U6 EGFP pre-crRNA + CasRx	#9	813755	2.09057e+06	0.38925	4.92014e+06	626248	7.85654
U6 EGFP pre-crRNA + CasRx	#10	964186	1.92232e+06	0.501573	1.31495e+07	1.90349e+06	6.90808
U1 EGFP pre-crRNA + CasRx-NLS	#1	422981	2.52637e+06	0.167426	2.05466e+06	3.44281e+06	0.596798
U1 EGFP pre-crRNA + CasRx-NLS	#2	731582	2.93668e+06	0.249118	1.81368e+06	3.94808e+06	0.459382
U1 EGFP pre-crRNA + CasRx-NLS	#3	998340	2.90518e+06	0.343642	2.35962e+06	3.55022e+06	0.664641
U1 EGFP pre-crRNA + CasRx-NLS	#4	446852	1.46482e+06	0.305056	2.89747e+06	4.00738e+06	0.723033
U1 EGFP pre-crRNA + CasRx-NLS	#5	314815	1.35545e+06	0.232258	1.78709e+06	3.05346e+06	0.585267
U1 EGFP pre-crRNA + CasRx-NLS	#6	501055	2.15273e+06	0.232753	1.71654e+06	5.4583e+06	0.314483
U1 EGFP pre-crRNA + CasRx-NLS	#7	573007	2.00909e+06	0.285207	1.5893e+06	3.4762e+06	0.457195
U1 EGFP pre-crRNA + CasRx-NLS	#8	739780	3.26229e+06	0.226767	3.14874e+06	5.3004e+06	0.594057
U1 EGFP pre-crRNA + CasRx-NLS	#9	780371	1.64575e+06	0.474172	1.36565e+06	3.23249e+06	0.422477
U1 EGFP pre-crRNA + CasRx-NLS	#10	296808	1.22259e+06	0.24277	926085	2.71405e+06	0.341219
U1 EGFP pre-crRNA + CasRx	#1	2.15896e+06	597340	3.6143	1.10831e+07	600805	18.4471
U1 EGFP pre-crRNA + CasRx	#2	2.23334e+06	831021	2.68747	1.08326e+07	1.51756e+06	7.13814
U1 EGFP pre-crRNA + CasRx	#3	1.44987e+06	580018	2.49969	9.19244e+06	1.17692e+06	7.8106
U1 EGFP pre-crRNA + CasRx	#4	2.6441e+06	634215	4.16909	1.34465e+07	1.30996e+06	10.2648
U1 EGFP pre-crRNA + CasRx	#5	442720	350283	1.26389	1.14801e+06	283974	4.04265
U1 EGFP pre-crRNA + CasRx	#6	1.56992e+06	1.02994e+06	1.52429	1.42032e+07	1.10257e+06	12.8819
U1 EGFP pre-crRNA + CasRx	#7	660128	298991	2.20785	3.38025e+06	908726	3.71977
U1 EGFP pre-crRNA + CasRx	#8	586065	395223	1.48287	3.12708e+06	1.01255e+06	3.08832
U1 EGFP pre-crRNA + CasRx	#9	586664	285827	2.05251	5.6047e+06	1.42434e+06	3.93494
U1 EGFP pre-crRNA + CasRx	#10	1.57854e+06	316030	4.99489	7.10453e+06	792080	8.96946
