# Supplementary material for: Cytosolic CRISPR RNAs for efficient application of RNA-targeting CRISPR-Cas systems
Source: EMBO Rep. 2025 Feb 26;26(7):1891–912. doi: 10.1038/s44319-025-00399-4 (PMC11976971; doi:10.1038/s44319-025-00399-4)
Supplement: Supplementary file 10 — Figure EV Source Data [file 44319_2025_399_MOESM10_ESM.zip › Figure EV4/EV4G/MFI quantification_Fig EV4G.xlsx]

## Sheet: Fig EV4G
Sample	Trial	MFI	Normalized MFI
CasRx + non-targeting crRNA	#1	9708	1
CasRx + EGFP crRNA #1	#1	2122	0.218583
CasRx + EGFP crRNA #1 extended	#1	9520	0.980635
CasRx + non-targeting crRNA	#2	14234	1
CasRx + EGFP crRNA #1	#2	3071	0.215751
CasRx + EGFP crRNA #1 extended	#2	7995	0.561683
CasRx + non-targeting crRNA	#3	14139	1
CasRx + EGFP crRNA #1	#3	825	0.0583492
CasRx + EGFP crRNA #1 extended	#3	6934	0.490417
