# Supplementary material for: Cytosolic CRISPR RNAs for efficient application of RNA-targeting CRISPR-Cas systems
Source: EMBO Rep. 2025 Feb 26;26(7):1891–912. doi: 10.1038/s44319-025-00399-4 (PMC11976971; doi:10.1038/s44319-025-00399-4)
Supplement: Supplementary file 10 — Figure EV Source Data [file 44319_2025_399_MOESM10_ESM.zip › Figure EV4/EV4E/qRT-PCR quantification_Fig EV4E.xlsx]

## Sheet: Fig EV4E
Sample	qPCR target	Trial	Fraction	Cq	Normalized
U6 CasRx EGFP crRNA #2	EGFP crRNA #2	#1	Input	21.3193	1
U6 CasRx EGFP crRNA #2	EGFP crRNA #2	#1	Supernatant	22.5873	0.41524
U6 CasRx EGFP crRNA #2	EGFP crRNA #2	#1	Bound	25.3638	0.0606
U6 CasRx EGFP crRNA #2	GAPDH	#1	Input	19.9486	1
U6 CasRx EGFP crRNA #2	GAPDH	#1	Supernatant	28.3469	0.00296
U6 CasRx EGFP crRNA #2	GAPDH	#1	Bound	20.0458	0.9348
U6 CasRx EGFP crRNA #2	tRNA Leu-AAG	#1	Input	23.388	1
U6 CasRx EGFP crRNA #2	tRNA Leu-AAG	#1	Supernatant	24.0039	0.65252
U6 CasRx EGFP crRNA #2	tRNA Leu-AAG	#1	Bound	25.1263	0.29973
U6 CasRx EGFP crRNA #2	U6 snRNA	#1	Input	22.9483	1
U6 CasRx EGFP crRNA #2	U6 snRNA	#1	Supernatant	21.4344	2.85575
U6 CasRx EGFP crRNA #2	U6 snRNA	#1	Bound	24.4024	0.36498
U6 CasRx EGFP crRNA #2	EGFP crRNA #2	#1	Input	23.3969	1
U6 CasRx EGFP crRNA #2	EGFP crRNA #2	#1	Supernatant	28.1648	0.0367
U6 CasRx EGFP crRNA #2	EGFP crRNA #2	#1	Bound	23.7676	0.77339
U6 CasRx EGFP crRNA #2	GAPDH	#1	Input	19.7485	1
U6 CasRx EGFP crRNA #2	GAPDH	#1	Supernatant	28.249	0.00276
U6 CasRx EGFP crRNA #2	GAPDH	#1	Bound	19.9977	0.84133
U6 CasRx EGFP crRNA #2	tRNA Leu-AAG	#1	Input	23.5097	1
U6 CasRx EGFP crRNA #2	tRNA Leu-AAG	#1	Supernatant	24.0827	0.67219
U6 CasRx EGFP crRNA #2	tRNA Leu-AAG	#1	Bound	25.2252	0.30449
U6 CasRx EGFP crRNA #2	U6 snRNA	#1	Input	22.8264	1
U6 CasRx EGFP crRNA #2	U6 snRNA	#1	Supernatant	21.4103	2.66858
U6 CasRx EGFP crRNA #2	U6 snRNA	#1	Bound	24.3969	0.33669
U6 CasRx EGFP crRNA #2	EGFP crRNA #2	#2	Input	20.7191	1
U6 CasRx EGFP crRNA #2	EGFP crRNA #2	#2	Supernatant	22.1183	0.37913
U6 CasRx EGFP crRNA #2	EGFP crRNA #2	#2	Bound	24.183	0.09063
U6 CasRx EGFP crRNA #2	GAPDH	#2	Input	19.9162	1
U6 CasRx EGFP crRNA #2	GAPDH	#2	Supernatant	28.8325	0.00207
U6 CasRx EGFP crRNA #2	GAPDH	#2	Bound	20.0635	0.90299
U6 CasRx EGFP crRNA #2	tRNA Leu-AAG	#2	Input	23.7307	1
U6 CasRx EGFP crRNA #2	tRNA Leu-AAG	#2	Supernatant	23.6651	1.04656
U6 CasRx EGFP crRNA #2	tRNA Leu-AAG	#2	Bound	24.8574	0.45799
U6 CasRx EGFP crRNA #2	U6 snRNA	#2	Input	22.6205	1
U6 CasRx EGFP crRNA #2	U6 snRNA	#2	Supernatant	21.4349	2.27454
U6 CasRx EGFP crRNA #2	U6 snRNA	#2	Bound	24.3267	0.30645
U6 CasRx EGFP crRNA #2	EGFP crRNA #2	#2	Input	22.7643	1
U6 CasRx EGFP crRNA #2	EGFP crRNA #2	#2	Supernatant	27.145	0.048
U6 CasRx EGFP crRNA #2	EGFP crRNA #2	#2	Bound	22.964	0.87077
U6 CasRx EGFP crRNA #2	GAPDH	#2	Input	20.0523	1
U6 CasRx EGFP crRNA #2	GAPDH	#2	Supernatant	28.6856	0.00252
U6 CasRx EGFP crRNA #2	GAPDH	#2	Bound	20.1017	0.96632
U6 CasRx EGFP crRNA #2	tRNA Leu-AAG	#2	Input	23.6444	1
U6 CasRx EGFP crRNA #2	tRNA Leu-AAG	#2	Supernatant	23.4322	1.15844
U6 CasRx EGFP crRNA #2	tRNA Leu-AAG	#2	Bound	24.9972	0.39153
U6 CasRx EGFP crRNA #2	U6 snRNA	#2	Input	22.5683	1
U6 CasRx EGFP crRNA #2	U6 snRNA	#2	Supernatant	20.9165	3.11666
U6 CasRx EGFP crRNA #2	U6 snRNA	#2	Bound	24.2426	0.47303
U6 CasRx EGFP crRNA #2	EGFP crRNA #2	#3	Input	22.4001	1
U6 CasRx EGFP crRNA #2	EGFP crRNA #2	#3	Supernatant	23.1101	0.61132
U6 CasRx EGFP crRNA #2	EGFP crRNA #2	#3	Bound	25.5363	0.11344
U6 CasRx EGFP crRNA #2	GAPDH	#3	Input	20.1739	1
U6 CasRx EGFP crRNA #2	GAPDH	#3	Supernatant	28.8575	0.00242
U6 CasRx EGFP crRNA #2	GAPDH	#3	Bound	20.0759	1.06437
U6 CasRx EGFP crRNA #2	tRNA Leu-AAG	#3	Input	24.5776	1
U6 CasRx EGFP crRNA #2	tRNA Leu-AAG	#3	Supernatant	24.2153	1.28343
U6 CasRx EGFP crRNA #2	tRNA Leu-AAG	#3	Bound	25.499	0.52851
U6 CasRx EGFP crRNA #2	U6 snRNA	#3	Input	23.0487	1
U6 CasRx EGFP crRNA #2	U6 snRNA	#3	Supernatant	21.4073	3.14238
U6 CasRx EGFP crRNA #2	U6 snRNA	#3	Bound	24.133	0.31333
U6 CasRx EGFP crRNA #2	EGFP crRNA #2	#3	Input	23.2629	1
U6 CasRx EGFP crRNA #2	EGFP crRNA #2	#3	Supernatant	27.8774	0.04067
U6 CasRx EGFP crRNA #2	EGFP crRNA #2	#3	Bound	23.1875	1.04972
U6 CasRx EGFP crRNA #2	GAPDH	#3	Input	20.1268	1
U6 CasRx EGFP crRNA #2	GAPDH	#3	Supernatant	29.3513	0.00168
U6 CasRx EGFP crRNA #2	GAPDH	#3	Bound	20.1853	0.95926
U6 CasRx EGFP crRNA #2	tRNA Leu-AAG	#3	Input	24.6818	1
U6 CasRx EGFP crRNA #2	tRNA Leu-AAG	#3	Supernatant	24.7011	0.98623
U6 CasRx EGFP crRNA #2	tRNA Leu-AAG	#3	Bound	25.9044	0.42928
U6 CasRx EGFP crRNA #2	U6 snRNA	#3	Input	23.1331	1
U6 CasRx EGFP crRNA #2	U6 snRNA	#3	Supernatant	21.6133	2.86791
U6 CasRx EGFP crRNA #2	U6 snRNA	#3	Bound	24.1435	0.49655
