# Supplementary material for: Cytosolic CRISPR RNAs for efficient application of RNA-targeting CRISPR-Cas systems
Source: EMBO Rep. 2025 Feb 26;26(7):1891–912. doi: 10.1038/s44319-025-00399-4 (PMC11976971; doi:10.1038/s44319-025-00399-4)
Supplement: Supplementary file 10 — Figure EV Source Data [file 44319_2025_399_MOESM10_ESM.zip › Figure EV6/EV6B/MFI quantification_Fig EV6B.xlsx]

## Sheet: Fig EV6B
Sample	Trial	MFI	Normalized MFI
PspCas13b + U6 non-targeting crRNA	#1	15335	1
PspCas13b + U6 EGFP 5′ UTR-target #1	#1	15387	1.00339
PspCas13b + U6 EGFP 5′ UTR-target #2	#1	17209	1.1222
PspCas13b + U6 EGFP 5′ UTR-target #3	#1	6385	0.416368
PspCas13b + U6 EGFP ATG-target #1	#1	11433	0.745549
PspCas13b + U1 non-targeting crRNA	#1	18419	1
PspCas13b + U1 EGFP 5′ UTR-target #1	#1	12907	0.700744
PspCas13b + U1 EGFP 5′ UTR-target #2	#1	7785	0.422661
PspCas13b + U1 EGFP 5′ UTR-target #3	#1	2499	0.135675
PspCas13b + U1 EGFP ATG-target #1	#1	1847	0.100277
PspCas13b + U6 non-targeting crRNA	#2	18474	1
PspCas13b + U6 EGFP 5′ UTR-target #1	#2	17684	0.957237
PspCas13b + U6 EGFP 5′ UTR-target #2	#2	19001	1.02853
PspCas13b + U6 EGFP 5′ UTR-target #3	#2	7587	0.410685
PspCas13b + U6 EGFP ATG-target #1	#2	13240	0.716683
PspCas13b + U1 non-targeting crRNA	#2	19543	1
PspCas13b + U1 EGFP 5′ UTR-target #1	#2	16104	0.824029
PspCas13b + U1 EGFP 5′ UTR-target #2	#2	9428	0.482423
PspCas13b + U1 EGFP 5′ UTR-target #3	#2	2705	0.138413
PspCas13b + U1 EGFP ATG-target #1	#2	1839	0.0941002
PspCas13b + U6 non-targeting crRNA	#3	19121	1
PspCas13b + U6 EGFP 5′ UTR-target #1	#3	17209	0.900005
PspCas13b + U6 EGFP 5′ UTR-target #2	#3	16299	0.852414
PspCas13b + U6 EGFP 5′ UTR-target #3	#3	8183	0.427959
PspCas13b + U6 EGFP ATG-target #1	#3	12820	0.670467
PspCas13b + U1 non-targeting crRNA	#3	18047	1
PspCas13b + U1 EGFP 5′ UTR-target #1	#3	15283	0.846844
PspCas13b + U1 EGFP 5′ UTR-target #2	#3	9043	0.501081
PspCas13b + U1 EGFP 5′ UTR-target #3	#3	3430	0.190059
PspCas13b + U1 EGFP ATG-target #1	#3	2507	0.138915
dPspCas13b + U6 non-targeting crRNA	#1	17743	1
dPspCas13b + U6 EGFP 5′ UTR-target #1	#1	19186	1.08133
dPspCas13b + U6 EGFP 5′ UTR-target #2	#1	19186	1.08133
dPspCas13b + U6 EGFP 5′ UTR-target #3	#1	19515	1.09987
dPspCas13b + U6 EGFP ATG-target #1	#1	17986	1.0137
dPspCas13b + U1 non-targeting crRNA	#1	18671	1
dPspCas13b + U1 EGFP 5′ UTR-target #1	#1	15703	0.841037
dPspCas13b + U1 EGFP 5′ UTR-target #2	#1	9043	0.484334
dPspCas13b + U1 EGFP 5′ UTR-target #3	#1	10798	0.57833
dPspCas13b + U1 EGFP ATG-target #1	#1	4759	0.254887
dPspCas13b + U6 non-targeting crRNA	#2	19789	1
dPspCas13b + U6 EGFP 5′ UTR-target #1	#2	21002	1.0613
dPspCas13b + U6 EGFP 5′ UTR-target #2	#2	19914	1.00632
dPspCas13b + U6 EGFP 5′ UTR-target #3	#2	19240	0.972257
dPspCas13b + U6 EGFP ATG-target #1	#2	17410	0.879782
dPspCas13b + U1 non-targeting crRNA	#2	19976	1
dPspCas13b + U1 EGFP 5′ UTR-target #1	#2	18942	0.948238
dPspCas13b + U1 EGFP 5′ UTR-target #2	#2	11306	0.565979
dPspCas13b + U1 EGFP 5′ UTR-target #3	#2	12677	0.634612
dPspCas13b + U1 EGFP ATG-target #1	#2	5139	0.257259
dPspCas13b + U6 non-targeting crRNA	#3	17803	1
dPspCas13b + U6 EGFP 5′ UTR-target #1	#3	20538	1.15363
dPspCas13b + U6 EGFP 5′ UTR-target #2	#3	21250	1.19362
dPspCas13b + U6 EGFP 5′ UTR-target #3	#3	18356	1.03106
dPspCas13b + U6 EGFP ATG-target #1	#3	19783	1.11122
dPspCas13b + U1 non-targeting crRNA	#3	20678	1
dPspCas13b + U1 EGFP 5′ UTR-target #1	#3	17150	0.829384
dPspCas13b + U1 EGFP 5′ UTR-target #2	#3	11864	0.57375
dPspCas13b + U1 EGFP 5′ UTR-target #3	#3	13485	0.652142
dPspCas13b + U1 EGFP ATG-target #1	#3	6427	0.310813
