# Supplementary material for: Cytosolic CRISPR RNAs for efficient application of RNA-targeting CRISPR-Cas systems
Source: EMBO Rep. 2025 Feb 26;26(7):1891–912. doi: 10.1038/s44319-025-00399-4 (PMC11976971; doi:10.1038/s44319-025-00399-4)
Supplement: Supplementary file 10 — Figure EV Source Data [file 44319_2025_399_MOESM10_ESM.zip › Figure EV6/EV6A/luciferase assay quantification_Fig EV6A.xlsx]

## Sheet: Fig EV6A
Sample	Trial	Cluc	Gluc	Gluc/Cluc ratio	Normalized Gluc/Cluc ratio
dPspCas13b + U6 non-targeting crRNA	#1	1.35379e+06	192205	0.141976	1
dPspCas13b + U6 Gluc 3′ UTR-target #1	#1	1.51915e+06	212201	0.139684	0.983858
dPspCas13b + U6 Gluc 3′ UTR-target #2	#1	1.31291e+06	174087	0.132596	0.933937
dPspCas13b + U6 Gluc CDS-target #1	#1	1.4038e+06	206607	0.147177	1.03663
dPspCas13b + U6 Gluc ATG-target #1	#1	1.28676e+06	33806.4	0.0262725	0.185049
dPspCas13b + U6 Gluc ATG-target #2	#1	1.37375e+06	30960.8	0.0225375	0.158742
dPspCas13b + U1 non-targeting crRNA	#1	1.34107e+06	158179	0.11795	1
dPspCas13b + U1 Gluc 3′ UTR-target #1	#1	1.327e+06	196913	0.148389	1.25808
dPspCas13b + U1 Gluc 3′ UTR-target #2	#1	1.22946e+06	180945	0.147174	1.24777
dPspCas13b + U1 Gluc CDS-target #1	#1	1.38069e+06	241636	0.175011	1.48378
dPspCas13b + U1 Gluc ATG-target #1	#1	1.35275e+06	14269	0.0105481	0.0894292
dPspCas13b + U1 Gluc ATG-target #2	#1	1.38064e+06	11389.4	0.00824937	0.0699398
dPspCas13b + U6 non-targeting crRNA	#2	877103	189771	0.216362	1
dPspCas13b + U6 Gluc 3′ UTR-target #1	#2	725274	181041	0.249617	1.1537
dPspCas13b + U6 Gluc 3′ UTR-target #2	#2	781694	185923	0.237846	1.0993
dPspCas13b + U6 Gluc CDS-target #1	#2	760234	204170	0.268562	1.24127
dPspCas13b + U6 Gluc ATG-target #1	#2	793720	47926.8	0.0603825	0.279081
dPspCas13b + U6 Gluc ATG-target #2	#2	801515	49453.4	0.0616999	0.28517
dPspCas13b + U1 non-targeting crRNA	#2	965546	215414	0.223101	1
dPspCas13b + U1 Gluc 3′ UTR-target #1	#2	754536	164728	0.218317	0.978558
dPspCas13b + U1 Gluc 3′ UTR-target #2	#2	829662	191034	0.230256	1.03207
dPspCas13b + U1 Gluc CDS-target #1	#2	774209	189943	0.245339	1.09968
dPspCas13b + U1 Gluc ATG-target #1	#2	724012	11228.8	0.0155091	0.0695162
dPspCas13b + U1 Gluc ATG-target #2	#2	790266	13326	0.0168627	0.0755832
dPspCas13b + U6 non-targeting crRNA	#3	1436310	258604	0.180047	1
dPspCas13b + U6 Gluc 3′ UTR-target #1	#3	1.32013e+06	315869	0.239272	1.32894
dPspCas13b + U6 Gluc 3′ UTR-target #2	#3	1.30727e+06	267504	0.204628	1.13652
dPspCas13b + U6 Gluc CDS-target #1	#3	1.25541e+06	302560	0.241004	1.33856
dPspCas13b + U6 Gluc ATG-target #1	#3	1300196	70201.2	0.0539928	0.299881
dPspCas13b + U6 Gluc ATG-target #2	#3	1.34855e+06	73061.2	0.0541776	0.300908
dPspCas13b + U1 non-targeting crRNA	#3	1.32295e+06	212808	0.160859	1
dPspCas13b + U1 Gluc 3′ UTR-target #1	#3	1.09153e+06	215114	0.197076	1.22515
dPspCas13b + U1 Gluc 3′ UTR-target #2	#3	1205762	270524	0.22436	1.39476
dPspCas13b + U1 Gluc CDS-target #1	#3	1.16622e+06	270707	0.232123	1.44303
dPspCas13b + U1 Gluc ATG-target #1	#3	1.07559e+06	15705.2	0.0146015	0.0907724
dPspCas13b + U1 Gluc ATG-target #2	#3	1.15325e+06	18292.6	0.0158618	0.0986069
